# Supplementary material for: Fungal canker pathogens trigger carbon starvation by inhibiting carbon metabolism in poplar stems
Source: Sci Rep. 2019 Jul 12;9:10111. doi: 10.1038/s41598-019-46635-5 (PMC6626041; doi:10.1038/s41598-019-46635-5)
Supplement: Supplementary file 2 — Supplementary Dataset 1 [file 41598_2019_46635_MOESM2_ESM.xls]

## Sheet: RPKM
Supplementary Datasets 1. RPKM expression data of 12 poplar samples.
Gene_ID	BdoA_Xy_2	BdoA_Ph_2	BdoA_Xy_1	BdoA_Ph_1	VsoC_Xy_2	VsoC_Ph_2	VsoC_Xy_1	VsoC_Ph_1	Ctrl_Xy_2	Ctrl_Ph_2	Ctrl_Xy_1	Ctrl_Ph_1
Potri.006G107300.v3.0	36.9286	15.4014	37.3319	22.5824	46.118	20.0477	34.3392	24.635	44.269	17.4172	29.1398	19.5164
Potri.001G024900.v3.0	0.463036	0.558239	0.156174	0.122616	3.65886	0.0249698	0.667056	0.0714051	2.97319	1.60889	1.237	0.309715
Potri.006G130300.v3.0	176.994	249.543	183.531	225.528	188.818	174.469	141.732	150.724	157.329	197.83	187.453	141.552
Potri.014G198000.v3.0	0	0.0661357	0.103613	0.162697	0.056716	0.103538	0.153665	0.0986944	0.0547929	0.127072	0.143141	0.0790302
Potri.006G222000.v3.0	12.4974	8.61323	12.3244	10.0633	9.2701	8.09061	9.1863	11.4245	10.7653	9.03338	11.244	11.5238
Potri.001G048900.v3.0	10.0748	14.0757	9.17744	16.4085	4.27363	18.6546	38.8713	15.7933	9.83301	18.1188	29.2932	17.2016
Potri.012G021600.v3.0	0.0801072	0	0.0756525	0.0593965	0.0828221	0.120957	0	0	0	0	0.209029	0.115407
Potri.005G190800.v3.0	1.25356	3.34318	1.66815	2.40817	0.353467	1.20451	0.255379	2.70637	0.170741	0.0439968	0.396484	1.1082
Potri.002G148700.v3.0	5.65071	0.908337	5.33648	4.52498	3.03796	4.77805	6.07823	5.85581	2.03188	2.6179	3.14555	3.74475
Potri.005G128900.v3.0	34.9783	15.7435	40.1331	27.3321	39.4426	37.6888	45.5677	38.8121	19.8445	13.036	19.9255	25.2363
Potri.013G156100.v3.0	0.317626	0	0	0	0.246293	0.119899	0	0.11429	0.872453	0.36788	0.138134	0
Potri.007G004600.v3.0	45.6869	30.904	44.7701	35.8925	35.28	31.625	51.7628	35.2581	41.5949	29.1056	48.1029	29.861
Potri.004G003000.v3.0	6.31523	2.88929	3.08907	2.04109	8.83961	2.27387	3.08444	0.932257	19.0206	1.5254	3.77461	0.653197
Potri.010G069600.v3.0	32.5504	46.4282	36.1326	44.4687	36.0666	45.1529	25.6378	41.6009	39.5477	39.5508	35.8883	38.0376
Potri.016G081700.v3.0	48.4269	47.3549	51.1918	45.1581	37.9954	37.0978	33.0416	41.2916	45.795	46.6835	51.2207	44.5969
Potri.002G017500.v3.0	0.78116	7.32488	0.836083	9.11276	0.753792	9.00354	2.27571	8.35747	1.2484	6.87612	3.26133	9.82837
Potri.001G141500.v3.0	71.4253	25.167	49.4465	21.9019	46.1978	32.8591	40.3592	39.766	68.3438	26.9432	54.2331	30.7126
Potri.013G074800.v3.0	11.0443	8.82658	9.66411	8.55908	7.41889	9.42161	13.144	12.5732	6.73105	10.1659	8.8464	13.6189
Potri.001G231000.v3.0	3.23893	2.40603	4.81995	3.12928	13.9022	2.37119	4.06904	3.17849	9.8525	2.65249	3.67087	4.6662
Potri.001G002500.v3.0	62.0788	56.9659	60.7459	64.2876	57.2224	68.2923	71.8498	63.9542	70.8531	67.4539	83.4976	63.2851
Potri.013G135500.v3.0	11.7754	38.2753	16.0888	46.5127	14.0719	46.5979	15.97	46.487	10.9063	31.3627	19.4999	54.7268
Potri.010G080600.v3.0	35.0378	31.2597	29.3625	42.267	25.0936	23.6109	43.0419	49.8554	35.7716	42.149	21.1503	54.9963
Potri.003G007000.v3.0	0.98849	0.170247	0.0666801	0.39264	0.437996	0.266528	5.34012	0.152436	2.75044	0.136296	4.91301	0.02543
Potri.018G064700.v3.0	33.6067	17.7116	29.2746	18.8683	21.1931	23.0494	27.1644	25.3642	29.5594	20.6561	29.0561	30.1575
Potri.004G082900.v3.0	19.7002	18.128	17.0322	19.321	16.4105	18.4648	18.8995	20.8846	19.5044	21.8403	19.8999	19.5647
Potri.011G065700.v3.0	14.7031	10.1292	15.2805	10.6108	11.7411	10.1245	14.0434	12.3252	11.9885	8.96468	11.6643	11.705
Potri.018G104700.v3.0	1.76174	0.368153	1.19791	0.522505	0.947151	0.106404	2.21086	0.507133	1.30216	0.190444	1.3791	0.431471
Potri.009G164000.v3.0	0.165236	0.177075	0.0520159	0.0816777	0.170836	0.207914	0	0	0	0	0.191627	0.119025
Potri.010G161000.v3.0	0.842759	0.492623	0.940602	0.397647	0.554477	0.75194	0.686758	0.827034	0.3061	0.354944	0.666383	0.883004
Potri.016G086900.v3.0	0.261889	1.02238	0.0353322	1.22057	0.232084	0.36719	0.16768	0.753873	0.523167	1.73328	0.357952	2.26376
Potri.010G203700.v3.0	10.4881	6.92668	6.60322	4.52122	10.2551	6.79284	7.3182	5.90947	12.9121	7.01015	11.4089	6.01266
Potri.008G047100.v3.0	20.4071	12.0173	18.509	14.1124	17.5893	11.1966	14.625	12.7666	18.9706	13.7915	20.4211	12.7496
Potri.005G193000.v3.0	1.00081	0.0766087	1.8003	0	3.79402	0	1.60198	0.0685939	0.904442	0	2.44568	0
Potri.008G086800.v3.0	1.03086	0.348859	0.81982	0.402287	7.79716	0.081923	1.15506	0.429497	9.21274	0.0837867	1.32135	0.234493
Potri.002G259200.v3.0	16.4863	23.7286	17.5393	24.5966	17.5427	20.1084	12.9442	22.8915	20.2332	25.2737	19.8521	24.8491
Potri.004G219200.v3.0	0.0699716	0	0.0330403	0	0.108515	0	0	0.0251775	0.034945	0.0270141	0.0304302	0
Potri.011G149300.v3.0	46.4247	60.3434	50.8507	70.9745	75.8527	121.035	53.7446	62.8345	33.0105	42.7514	27.1569	32.002
Potri.002G043500.v3.0	19.7154	44.7209	15.217	54.2318	14.9731	51.4526	21.0543	46.5758	10.9888	41.8918	12.9352	42.973
Potri.014G000600.v3.0	24.4235	18.6014	21.1516	21.5688	17.6428	20.0896	21.0921	23.8509	22.1313	19.0231	23.3304	22.9899
Potri.005G208100.v3.0	3.56594	9.48772	2.72895	6.88356	5.08524	6.68403	2.27333	6.63681	5.28127	10.2067	5.18718	8.81316
Potri.005G239300.v3.0	8.36444	592.711	18.9033	601.339	19.5331	472.172	14.3147	494.075	17.2913	359.655	92.5879	853.025
Potri.005G168200.v3.0	0.158929	0.0638685	0.0750455	0.11784	0	0.0299966	0.0890381	0.0285933	0	0.030679	0	0.0286203
Potri.004G142300.v3.0	13.604	9.16868	11.4557	10.1079	8.64418	10.4846	11.5593	10.81	11.5924	9.49763	11.0931	15.087
Potri.003G215600.v3.0	0.751542	8.38947	0.578314	11.0003	0.287782	8.1326	0.842085	10.1759	0.500444	9.02687	1.01684	10.9074
Potri.001G095600.v3.0	1.37355	6.53407	1.47645	10.0022	0.935187	6.37367	2.32731	8.51051	4.60661	9.60555	2.82647	8.68748
Potri.007G012400.v3.0	0.16823	0.0270425	0.031775	0.099789	0.0695726	0.0762051	0.0376996	0.0242133	1.0082	0.0519591	0.438973	0.0484725
Potri.004G142400.v3.0	0.0569205	0.137247	0.0537552	0.0422044	0.588496	0.12892	0.0637781	0.163851	0.170562	0.52741	0.148526	0.164006
Potri.014G142300.v3.0	0.140757	0.113131	0	0.417464	0.873163	0.106267	0.157715	0	0.421778	0.108685	0.244857	0
Potri.002G198800.v3.0	1.45046	29.447	4.76894	35.4106	34.7134	144.06	13.9648	44.3819	3.38046	3.7747	2.75681	1.78005
Potri.003G037200.v3.0	0.707073	0.727424	0.454072	0.88077	0.555588	0.747345	0.507045	0.793798	0.649748	0.808024	0.861004	1.07977
Potri.015G135800.v3.0	44.237	50.4171	44.2987	41.2641	32.7147	32.3896	29.695	30.9063	44.7632	54.741	46.025	42.3801
Potri.007G087400.v3.0	1.01172	0.470773	0.553158	0.434297	0.275264	0.56281	0.119327	0.42152	0.585047	0.657844	0.60209	0.536988
Potri.006G262600.v3.0	7.00771	12.7925	7.18068	7.15233	3.8426	5.86893	3.71936	9.24908	9.74834	17.0872	6.26796	19.3127
Potri.014G113100.v3.0	0.904604	8.75637	0.8543	9.32217	1.58588	10.363	0.837311	10.5198	0.235708	15.4072	0.558751	16.8947
Potri.004G111700.v3.0	0	0	0	0.0812668	0.339954	0.0827471	0.122808	0.0788761	0	0	0	0
Potri.001G238500.v3.0	13.7813	12.8088	12.5108	13.1211	12.3064	10.8374	15.198	12.3652	11.4348	16.0763	15.6672	13.4735
Potri.009G129900.v3.0	0.0783407	0.188896	0.0246614	0.0387245	0.107994	0.138004	0.0585193	0.263097	0.0782493	0.403269	0.0681397	0.206914
Potri.004G155000.v3.0	39.2215	34.9765	36.8964	39.0138	34.0858	33.5259	39.048	38.0124	44.9899	42.1591	49.1928	36.9497
Potri.017G055100.v3.0	5.2655	3.10688	4.16364	2.5718	3.6293	3.12344	7.60896	3.23295	4.9463	3.72692	6.81528	3.28116
Potri.018G086500.v3.0	1.19091	19.2498	3.33238	26.5558	1.73289	21.0122	3.50893	27.9965	2.07064	14.4403	3.98988	15.2506
Potri.006G027200.v3.0	1.30819	1.76642	1.72961	2.01754	1.94763	1.34319	1.114	2.07116	2.19519	1.97981	2.68531	1.99773
Potri.010G022400.v3.0	3.3169	1.98602	3.11143	2.72345	3.01504	2.77306	4.09066	3.5725	2.80162	2.7502	2.90436	4.18522
Potri.010G037900.v3.0	0.510929	0.236915	0.575308	0.26227	0.751733	0.207704	1.40919	0.73538	0.588846	0.485552	1.36738	0.212329
Potri.010G222000.v3.0	35.82	49.2657	37.5695	52.9961	41.0162	36.5558	14.4266	43.5175	40.7795	43.378	36.5638	52.635
Potri.006G109600.v3.0	7.27495	9.72133	7.33405	8.76956	7.86759	7.27822	8.47647	8.65611	10.2533	11.4586	10.9667	7.71588
Potri.T044700.v3.0	4.40316	2.61317	3.70212	3.09948	3.59197	2.62293	3.33073	3.51636	3.43306	2.94082	3.15111	3.51969
Potri.002G123400.v3.0	7.73718	5.81036	7.1224	5.2153	6.94898	4.27774	4.46602	4.61193	7.61106	5.46128	5.846	5.93925
Potri.014G131300.v3.0	0	0	0.218445	0	0.119573	0	0.323968	0	2.02158	0.714411	0.402376	0.0833089
Potri.010G006800.v3.0	320.447	66.3542	191.692	47.32	134.078	58.8489	362.804	82.1884	193.537	26.5189	629.134	135.565
Potri.003G026100.v3.0	0.360032	0.289371	0.340011	0.373731	0.446681	0.326176	0.363067	0.207278	0.179806	0.222397	0.156576	0.103737
Potri.001G208600.v3.0	0.145572	0.140401	0.0824859	0.0647615	0.0602021	0.0439608	0.750304	0	0.261723	0.112402	0.987607	0.125832
Potri.001G386400.v3.0	0	0	0	0	0.0977761	0.0713981	0	0	0	0.0730224	0	0
Potri.003G077300.v3.0	0.915511	1.04714	1.26365	1.17488	2.00229	1.3292	0.986354	1.06429	0.492392	0.353453	0.49003	1.11603
Potri.003G185500.v3.0	0.330389	0.431512	0.312016	0.275592	0.25619	0.311792	0.231371	0.356647	0.123751	0.255108	0.323289	0.713968
Potri.003G139300.v3.0	0.20578	3.44962	0.305386	0.806484	0.729442	1.55357	0.131755	0.930848	0.234903	2.81465	0.485816	0.783499
Potri.014G157700.v3.0	10.617	12.428	9.42866	10.6707	8.38366	10.9753	11.8688	12.1092	11.918	13.0112	10.8654	10.8928
Potri.001G360500.v3.0	4.35783	4.07171	3.2924	4.84675	3.32282	4.93504	3.6011	4.54736	1.46905	2.01892	6.39628	5.53262
Potri.010G224300.v3.0	29.3363	63.71	24.9139	61.5878	53.6494	39.7631	52.8092	37.2984	86.2595	89.2864	85.0726	60.6616
Potri.008G016700.v3.0	0	0	0	0	0	0	0	0	0.0640864	0	0	0
Potri.001G424000.v3.0	7.35969	8.11107	6.52919	8.84685	9.05024	10.0603	3.56093	9.10821	10.3027	11.5807	11.5419	8.95617
Potri.004G186900.v3.0	0.878595	2.22712	0.638259	2.90645	3.21424	2.50017	0.605812	1.79957	1.89015	1.40899	1.58717	1.41181
Potri.009G158100.v3.0	0.115654	11.2476	0.109222	6.5601	0.0597867	9.21172	0.647936	7.24102	0.635353	11.118	0.603565	19.3693
Potri.014G110700.v3.0	0.0829115	0	0.156602	0	0	0.0625956	0.0929005	0	0	0	0	0.0597237
Potri.013G095400.v3.0	6.96042	3.08905	6.34472	4.12872	5.19387	5.14067	6.44265	4.90018	4.98752	4.46313	5.34339	5.66778
Potri.001G088800.v3.0	140.355	218.36	165.907	191.744	352.906	321.938	274.522	244.029	263.411	176.081	193.422	98.244
Potri.003G112100.v3.0	0	0.371558	0.0727634	0.0571282	0.318637	0.232675	0	0.166343	0	1.30883	0.0670153	0.666
Potri.002G062800.v3.0	0.133186	0.321138	0.251558	0.757099	0.0458998	0.368687	0	0.479235	0.13303	0.377074	0.347529	0.447709
Potri.T071900.v3.0	0	0	0	0	0	0.0936796	0	0	0	0	0	0
Potri.002G180000.v3.0	0	2.76517	0.162454	3.69884	0	4.02595	0	4.74543	0.057273	2.6122	0	2.313
Potri.005G199000.v3.0	3.8526	1.80301	3.36203	1.80795	1.81512	2.65087	1.58463	2.45667	0.779364	0.414208	1.52701	2.52925
Potri.T161400.v3.0	0.778184	0.739174	0.40086	0.472086	0.292566	0.373867	0.634136	0.56002	0.211984	0.327747	0.799919	0.203836
Potri.014G143900.v3.0	0.50095	0.420138	0.349677	0.726722	0.427854	0.657742	0.317258	0.830737	0.21755	0.504529	0.473609	0.502052
Potri.013G129900.v3.0	125.698	3.84706	92.2276	1.11237	27.2178	0.674186	15.6891	0.796881	125.266	2.28922	39.2087	0.617523
Potri.T175000.v3.0	0.135057	0.361834	0.255093	0.667597	0.837804	0.271903	0.252213	0.518366	0.674496	0.382372	0.274098	0.486427
Potri.018G104400.v3.0	0.320429	22.4704	0.378262	23.6992	1.07669	19.595	0.448791	22.8867	0.64011	18.1852	0.836114	14.3105
Potri.008G155200.v3.0	0.11652	2.43493	0	1.20953	0.180703	2.41914	0.130557	2.85101	0.232767	3.5988	0.658757	7.47
Potri.001G308200.v3.0	0	3.95416	0.0305667	8.97547	0.0334635	2.17478	0	4.35571	0.452603	3.74875	0.028152	4.08006
Potri.007G123200.v3.0	1.37313	2.12937	1.17472	2.29976	1.06893	1.8782	1.19465	2.79014	1.1779	3.33045	1.34889	2.73459
Potri.001G224500.v3.0	1.9426	1.33599	1.51305	1.36612	0.745399	1.02813	1.0771	1.44123	1.62028	1.94841	1.25417	2.12061
Potri.002G150400.v3.0	0.301865	7.34477	0.0518324	7.30472	0.113489	1.69888	0.338233	7.08983	0.219282	14.2393	0.787675	5.17908
Potri.014G151000.v3.0	15.2239	11.433	15.9947	12.064	13.4772	10.9907	11.2476	13.3867	15.2536	10.2489	15.5588	13.7078
Potri.005G241200.v3.0	13.0636	10.5393	13.6407	12.6103	26.9108	21.0279	14.8584	15.3258	11.9159	12.2186	9.2187	16.6186
Potri.001G374900.v3.0	4.09437	5.72312	4.20292	4.61973	4.04908	8.93737	5.88415	7.49439	2.66712	4.87962	3.63865	8.59143
Potri.009G033900.v3.0	0.0204785	0.279809	0.135378	0.197393	0.105863	0.788493	0	0.0294747	0.0613639	0.300435	0.142496	0.0590052
Potri.002G112700.v3.0	9.07881	10.8014	9.30725	12.8432	10.4363	8.3874	6.49172	8.46785	9.84379	9.82344	10.9618	9.80962
Potri.001G319600.v3.0	6.39591	3.59597	5.11097	3.97854	5.72251	4.23673	6.25344	6.01907	4.79134	4.45183	4.56012	3.77655
Potri.003G010200.v3.0	11.4028	18.5392	10.2149	15.4601	11.4524	11.9047	11.3164	10.0348	18.7439	19.3702	27.4871	16.2868
Potri.015G000200.v3.0	0.165571	0.0221793	0.0912122	0.0306912	0.0855912	0.0208335	0.0927593	0.0198589	0.082689	0.0532686	0.228018	0.0298165
Potri.001G027900.v3.0	0.0588472	0.252254	0.296399	0.130899	0.243366	0.370232	0.021979	0.211747	0.13715	0.454385	0.204738	0.254337
Potri.008G127200.v3.0	0.309857	7.47131	0.585252	3.49216	2.56287	7.48584	2.49975	3.52322	1.05229	3.82807	1.94047	0.401759
Potri.013G012000.v3.0	4.33804	3.16551	3.93509	3.00489	2.83267	2.71487	4.34903	3.36834	3.9529	2.99701	3.85592	3.23447
Potri.T173500.v3.0	0.109493	0	0	0	0.056602	0	0.0613423	0	0	0.0422723	0	0
Potri.009G025700.v3.0	33.028	33.9278	32.1773	33.5063	35.6498	31.4218	51.1871	31.749	41.3319	42.4967	43.6248	30.4578
Potri.001G124800.v3.0	0.141304	0	0	0	0	0	0	0	0.14114	0	0.0614524	0
Potri.015G076200.v3.0	24.0103	11.7985	32.1212	13.8723	35.9093	8.1309	24.4304	11.0302	18.6156	11.3163	15.5012	8.25891
Potri.019G066200.v3.0	5.75937	5.47273	4.6085	5.38528	2.66929	4.75512	7.21619	6.5744	5.2709	7.20731	8.56292	6.74411
Potri.012G054900.v3.0	0.75489	1.14066	0.769944	0.985112	3.27799	1.29941	1.15034	1.56458	1.99059	3.87035	1.91725	0.195757
Potri.012G027800.v3.0	0.259042	0.0892293	1.08339	0.548772	0.573903	0.586706	1.161	0.213051	2.40259	2.88597	0.386249	0.239909
Potri.005G232500.v3.0	0.254071	11.6398	0.263937	13.3376	0.341487	27.6599	0.14234	24.0986	0.20302	15.9102	0.464075	25.4757
Potri.006G177500.v3.0	0	0.0896435	0	0	0.0461253	0	0	0.016053	0.0222806	0.017224	0	0
Potri.003G004200.v3.0	2.84753	1.84282	4.12108	2.13876	3.59402	2.34523	2.36187	2.04922	0.99732	0.114218	3.08789	1.46512
Potri.004G058500.v3.0	0.0411427	1.0251	0.0388548	0.976184	0.127611	2.26748	0.391845	1.16953	0.205473	2.09669	0.662029	1.18545
Potri.002G112800.v3.0	1.46354	12.1159	1.40979	8.33402	0.968409	7.00523	1.50867	6.0877	1.57878	17.9002	3.08058	7.31636
Potri.008G204400.v3.0	5.95171	7.27719	5.30183	8.77899	5.23695	8.92297	6.66875	8.83968	6.47178	8.76744	7.28779	7.60141
Potri.008G031700.v3.0	13.8215	32.8278	17.9427	46.2593	11.6354	38.977	22.5108	43.8514	11.5187	24.285	21.6056	45.7885
Potri.001G468100.v3.0	0.326674	2.65842	0.501325	3.6938	0.675491	4.62429	0.411784	2.93864	0.856519	1.32426	0.0710342	3.20614
Potri.016G043300.v3.0	0.0958018	1.92499	0.434277	3.79318	0.118858	3.47171	0.279093	2.85427	0.28707	2.16001	0.39997	1.65621
Potri.008G080300.v3.0	27.4628	22.2952	25.6743	20.605	19.9171	22.1006	23.8394	22.7498	22.4319	24.6812	23.1431	19.6917
Potri.019G001200.v3.0	0.119197	0.574817	0	0.618659	0.0616182	1.66481	0	0.493234	0.0297644	0.253102	0.129595	1.56696
Potri.001G044800.v3.0	0	0	0	0	0.164676	0	0	0	0.159092	0	0	0
Potri.004G102400.v3.0	12.3501	7.7283	12.3715	9.35338	8.11724	10.1898	8.64877	11.6176	9.14165	8.78682	8.34422	8.8644
Potri.014G088900.v3.0	33.7873	35.867	35.8102	41.3128	30.9535	37.5148	38.2067	37.1446	44.9407	40.6625	43.0972	35.7325
Potri.019G060200.v3.0	0.0855953	1.14202	0.145504	0.558499	0.106196	0.71084	0.0767261	0.9363	0.0341982	0.33046	0.148899	1.34412
Potri.016G015100.v3.0	8.58016	6.93594	8.38324	6.98522	6.34005	8.04585	6.73248	9.37773	6.91539	8.01888	5.8714	8.37135
Potri.012G078600.v3.0	11.9659	9.16607	11.2597	10.0574	11.0762	9.45785	8.66405	10.2589	8.50011	8.97255	11.4974	10.5798
Potri.017G154300.v3.0	0.515516	0.276226	0.811415	0.382236	1.24364	0.518932	2.3105	0.741982	1.54474	0.265369	0.896779	0.990245
Potri.009G060600.v3.0	39.0179	29.945	40.4816	37.8753	28.2269	41.552	24.1609	45.1301	32.0898	34.4074	25.9965	49.6979
Potri.009G075300.v3.0	9.03632	5.06576	9.60389	7.69776	18.2166	7.24986	16.0603	10.4986	14.1753	5.41346	7.30531	8.00889
Potri.006G111600.v3.0	36.4778	17.2487	43.8314	21.9269	32.2998	21.7643	39.1755	24.6071	26.2816	21.2485	24.8733	20.0815
Potri.001G342700.v3.0	37.2252	26.3954	37.4207	30.6066	33.398	26.0117	31.6532	28.3369	34.8682	26.2202	34.3926	28.2148
Potri.003G008900.v3.0	5.76326	5.97302	5.56213	6.69099	4.78254	6.58387	6.82579	7.8039	5.47881	6.77269	5.54047	6.35463
Potri.017G108200.v3.0	0.0748254	0	0.123663	0	0.116042	0.0141227	0	0	0.037369	0.043332	0.195247	0
Potri.006G052700.v3.0	0.238617	0	0.12877	0	0.528652	0	0.038195	0	1.29384	0	0.148247	0
Potri.010G165700.v3.0	0.042892	0	0.0405068	0	0.221728	0.0323821	0	0	0	0	0.111921	0
Potri.013G053600.v3.0	0.341594	0.494193	0.344105	0.675411	0.753432	0.773679	0.229649	0.67193	0.659645	0.61544	0.574421	0.442909
Potri.004G018000.v3.0	2.63906	4.54135	2.4284	3.88844	2.37869	3.26959	2.53999	3.31142	4.08915	5.06821	6.73912	4.07008
Potri.011G044200.v3.0	8.02893	13.9532	7.56228	24.5093	6.51279	23.9078	5.86191	24.8947	2.85804	10.4204	5.05187	20.7036
Potri.002G256900.v3.0	20.8341	20.2266	28.6951	19.4585	24.686	33.9946	17.4489	20.3762	25.3052	13.6559	12.5341	5.87512
Potri.013G102100.v3.0	12.6978	29.8961	16.0483	33.4247	23.4744	30.4342	17.3481	32.7131	22.4898	32.1471	20.3643	37.5724
Potri.014G118200.v3.0	23.7227	12.7311	12.501	12.7372	5.22825	6.37232	21.5395	11.7738	18.1983	30.4332	22.5741	16.7132
Potri.017G130600.v3.0	5.12086	6.60827	5.78019	10.0142	6.87641	5.46797	5.7378	6.32802	15.6299	8.42794	5.73172	7.48029
Potri.012G081300.v3.0	0.956747	5.3332	0.816104	10.6638	0.382906	4.9164	2.69732	3.95346	8.41572	6.93469	19.0861	13.739
Potri.002G172800.v3.0	16.2041	16.4396	17.0624	15.2234	19.201	17.6837	16.7864	19.7194	21.8451	19.12	15.4782	19.9617
Potri.006G229300.v3.0	36.0653	35.2534	33.3031	43.5047	68.1924	37.0074	86.4259	31.1068	85.7745	22.47	57.0648	37.692
Potri.009G014900.v3.0	5.0263	3.39654	4.77702	3.63186	3.52511	3.90346	5.59598	4.14708	4.15705	3.34955	4.7895	3.45917
Potri.016G104900.v3.0	15.0871	9.74529	14.1712	8.22997	11.4758	7.90068	15.154	10.6114	15.1995	14.4015	13.5897	10.7856
Potri.006G111900.v3.0	1.39528	0.709481	2.07066	0.992322	3.8861	1.13938	1.97815	0.901653	4.01031	0.923449	2.00615	1.4358
Potri.015G086700.v3.0	6.13368	4.2256	6.6201	5.52244	2.41583	4.41022	4.58176	6.41095	6.12652	5.75096	3.55666	5.25985
Potri.014G112000.v3.0	0.556413	0.961502	0.341557	1.75338	0.258872	1.02918	0.810483	1.08114	0.361247	1.46075	0.774338	1.30261
Potri.004G118300.v3.0	0.0422598	0	0	0	0.043692	0	0	0	0	0	0	0
Potri.T048500.v3.0	0.859194	0.483396	1.05484	0.509648	0.31091	0.875697	1.25152	0.83473	0.214548	0.132684	0.896779	1.45442
Potri.016G089300.v3.0	41.5843	30.5996	46.2237	30.2012	46.8658	26.2859	43.3819	29.3499	52.1649	31.8698	47.8741	32.7266
Potri.018G000800.v3.0	4.45271	3.21089	2.6724	3.98034	2.32332	3.70725	3.21731	3.95308	2.95116	2.85976	4.19867	3.80694
Potri.010G005400.v3.0	7.51713	5.66947	6.02529	4.51202	5.72551	6.00903	7.76216	5.637	7.67662	7.2188	10.6408	6.74956
Potri.001G184200.v3.0	3.19981	1.53083	3.02187	2.09009	2.24488	1.81182	2.56093	2.00119	1.59804	1.47066	2.15363	1.78357
Potri.002G197500.v3.0	6.42087	3.96053	4.90746	3.45437	4.6315	3.29183	5.01937	3.99751	6.77134	4.95784	5.35101	4.58212
Potri.003G131500.v3.0	0.0425569	1.12875	0	1.13596	0.219996	1.12452	0	0.888157	0.0425073	0.722922	0.074031	0.735721
Potri.002G142900.v3.0	11.4112	13.4475	10.2669	14.2064	12.3559	14.2614	12.6564	14.7317	20.1388	18.5151	18.6434	15.19
Potri.005G099600.v3.0	18.2445	25.2165	19.7221	24.9536	13.1366	22.555	16.0255	20.3979	11.78	19.8733	21.5646	17.4132
Potri.007G138100.v3.0	26.7404	51.6829	37.6885	50.9551	334.837	266.974	161.381	179.911	27.3848	50.2085	56.2047	33.4566
Potri.015G134800.v3.0	0	0.0428394	0	0.0395202	0	0.2012	0	0	0	0.0411555	0	0.230363
Potri.011G165200.v3.0	0.946468	4.82174	1.29262	5.2039	0.963491	5.7604	1.02786	5.21847	1.43986	3.89016	1.69711	2.66415
Potri.007G102000.v3.0	24.0725	9.81951	25.3798	11.3057	23.8045	11.1231	26.5456	12.1527	17.3813	10.2135	14.3234	9.58308
Potri.005G157500.v3.0	22.4789	20.6052	17.6188	18.6698	20.0618	19.7627	19.2744	17.7019	24.5693	19.4423	26.4185	16.2521
Potri.007G080500.v3.0	9.28082	6.012	9.68044	7.62601	7.9842	6.66685	8.34244	8.47329	8.71656	7.24635	9.21693	7.30888
Potri.008G160700.v3.0	6.17963	3.18783	5.83599	4.19647	5.23719	4.49721	8.62188	4.11577	6.26145	4.04895	5.15532	4.74029
Potri.001G471400.v3.0	6.03442	3.96527	5.79512	5.56264	6.95557	5.01754	6.30458	6.44065	8.10438	7.58734	5.23093	4.75796
Potri.006G161100.v3.0	0.558696	0.449045	0.395721	0.34521	0.0962719	0	0.678173	0.0335055	1.2091	2.12102	1.45784	0.23476
Potri.009G115200.v3.0	0.277665	0.101441	0.119193	0.224595	0.991716	0.247743	0.339401	0.217987	0.277341	0.155926	0.219554	0.090914
Potri.015G048400.v3.0	0	0	0	0	0.105112	0	0	0	0.121857	0	0.176856	0
Potri.008G211400.v3.0	23.3983	17.4204	17.9491	15.1271	15.9365	15.2787	17.1102	15.14	21.2594	18.9227	30.2774	18.0225
Potri.013G150200.v3.0	1.38846	1.68691	0.36593	2.37023	0.500762	2.16962	3.9798	1.371	3.16071	5.33553	6.60003	3.20979
Potri.005G220400.v3.0	7.69094	6.73738	6.76684	8.14356	5.23432	6.89251	9.0205	8.26236	6.57665	8.26693	8.27763	7.91146
Potri.003G183700.v3.0	1.77253	4.69091	1.71479	5.86611	18.1919	4.60212	4.98942	8.80476	25.9956	7.61102	4.88839	6.91345
Potri.019G012000.v3.0	0	1.89767	0	2.00072	0.0581208	1.90984	0	0.890022	0	1.17198	0	0.283456
Potri.013G120300.v3.0	12.5299	20.1592	13.0435	28.4775	12.886	29.3466	9.33486	33.8579	12.0076	23.1548	11.6287	31.9957
Potri.011G013100.v3.0	0.418145	0.336078	0.358993	0.732819	0.353713	0.602674	0.468522	0.437699	0.227813	0.322868	0.396761	0.410731
Potri.016G002900.v3.0	0.149857	0.0602226	0	0.16667	0.232403	0.0565685	0	0	0.224523	0.115711	0	0
Potri.002G145700.v3.0	0	0	0.0414534	0	0.22691	0	0	0	0.0876863	0	0.152715	0.0316184
Potri.015G126400.v3.0	0.403151	0.609935	0.649485	0.422007	0.441333	0.662445	0.690869	0.648521	0.426368	0.421159	0.45379	0.495392
Potri.008G170700.v3.0	3.15079	2.81958	3.74247	3.63675	3.45907	3.9237	4.54946	4.53493	3.11467	3.3107	3.44683	3.20553
Potri.011G061900.v3.0	0.0438943	13.8648	0	8.26669	0.181528	16.5694	0.0491826	19.5533	0.131529	25.1145	0.267251	31.5868
Potri.002G124800.v3.0	0.270262	2.05152	0.255233	4.16365	0.372563	2.13108	0.504704	3.9115	0.569888	1.36802	0.548498	2.03331
Potri.009G053000.v3.0	5.35859	5.3465	4.572	4.1102	3.43875	4.38038	3.22983	5.0265	2.98993	5.67851	4.78941	4.31251
Potri.017G026100.v3.0	0.654093	0.441604	0.642428	0.581983	0.432807	0.474067	0.85016	0.489547	0.914662	0.666672	0.591679	0.452317
Potri.008G182700.v3.0	13.3629	12.574	12.825	13.2752	25.9018	13.435	16.3849	13.26	16.9283	10.5698	14.1554	12.3491
Potri.002G015500.v3.0	0.0424244	0.886549	0	0.660578	0	0.67261	0	0.641144	0	0.655155	0	0.733429
Potri.006G092700.v3.0	44.31	89.4774	50.1274	108.208	40.8883	82.2507	28.1753	92.1108	43.6203	60.9838	33.4891	71.4492
Potri.002G129900.v3.0	0.120872	0.453362	0.26635	0.418236	0.20828	0.760454	0.135434	1.27579	0.120731	0.311101	0.595752	0.957744
Potri.001G274000.v3.0	0.0889353	0	0.125985	0	0.183899	0	0	0	0.0444158	0	0.0773548	0.0320314
Potri.008G059200.v3.0	43.4888	49.4435	39.4637	50.0167	29.8722	33.5087	41.7718	47.9439	32.586	46.5781	38.2673	58.6105
Potri.014G084900.v3.0	11.2317	9.52363	11.1745	12.9435	9.02416	14.7794	12.3792	15.7094	7.36793	9.84514	6.70633	9.44897
Potri.006G043000.v3.0	0	0.398017	0	0.397776	0	0.218089	0	0.14849	0.0824384	0.605422	0.0358938	0.208083
Potri.008G091400.v3.0	18.5652	11.0348	16.3255	12.2817	18.7347	13.3867	10.7747	13.8405	18.155	9.74268	22.4329	11.8516
Potri.010G177700.v3.0	8.40228	9.99294	8.57842	11.7443	7.54247	9.00085	10.1461	6.7004	10.0937	6.50969	17.1101	10.1214
Potri.010G166200.v3.0	5.07906	1.05457	2.91794	0.282445	6.12639	1.08645	4.50535	0.852867	2.91705	3.17009	6.7738	3.23176
Potri.001G347000.v3.0	23.4604	21.9146	22.304	25.0599	19.7735	22.6582	18.0887	23.758	22.5318	21.7045	21.9582	22.9751
Potri.002G048600.v3.0	0.553961	2.52302	0.581285	3.01211	1.62275	2.97403	0.2069	1.55034	0.799233	3.13675	0.535365	1.08626
Potri.001G064200.v3.0	0	0	0	0	0.0911311	0	0	0	0	0	0	0
Potri.006G266800.v3.0	9.06809	10.183	8.98898	9.63247	7.51364	6.99179	6.05312	8.23831	13.5542	10.329	11.9149	7.96814
Potri.015G075200.v3.0	6.76967	9.61403	5.6347	10.9109	5.36795	13.0371	4.04976	7.63798	8.10839	9.9006	4.49098	5.72357
Potri.003G170500.v3.0	0	0.661539	0.141329	1.22057	0	0.734381	0	0.484633	0.149476	1.09774	0.260329	0.53899
Potri.007G145900.v3.0	0.0554714	0	0.0523866	0.0411299	0.286757	0.0837583	0.0621544	0.0798399	0	0	0.0964966	0.0399577
Potri.005G228500.v3.0	4.56893	5.90553	5.03694	7.77095	6.3048	7.88435	6.83281	8.37442	4.71262	6.04779	4.02266	5.37329
Potri.014G099000.v3.0	8.78253	11.9065	11.1721	12.5845	33.4763	25.947	25.7279	18.824	17.5446	10.7685	13.6396	5.12204
Potri.002G220300.v3.0	0.487311	0.136233	0.300138	0.439871	0.481921	0.319917	0.37984	0.396436	0.23279	0.376274	0.479142	0.366287
Potri.014G133500.v3.0	7.84951	15.5911	10.0544	27.8128	6.3665	24.9647	7.05132	32.5786	4.77631	12.9405	4.25732	20.8297
Potri.T032400.v3.0	1.24084	0.757955	1.24215	1.12244	0.795394	0.993003	1.2513	0.928689	1.95824	1.28386	0.777072	0.929567
Potri.010G242800.v3.0	4.09827	2.43614	2.9431	3.29194	3.33236	3.07795	4.97469	3.21046	4.43462	3.16446	4.25156	4.88943
Potri.017G036100.v3.0	0.225561	0.453228	0.0532543	0.585357	0.524712	0.553446	0.252735	0.730461	0.450595	0.783744	0.833806	0.89363
Potri.008G017700.v3.0	0.335562	0.269703	0.211268	0.663484	0.23129	0.844463	0.25066	0.402478	0.223447	0.259102	0.389157	0.483431
Potri.010G233100.v3.0	7.47194	6.3099	6.9914	6.8167	6.40798	6.44695	5.59429	6.49227	6.1563	6.96584	6.97819	7.19289
Potri.002G050600.v3.0	8.70356	32.7891	8.12436	16.3203	7.22663	13.6492	8.20837	10.1329	12.1842	21.5105	15.0528	9.48888
Potri.003G038000.v3.0	1.5079	0.984713	1.60205	0.978295	1.07182	0.853813	1.26718	1.55992	1.12961	0.509388	1.31155	0.475206
Potri.016G102500.v3.0	0.0612973	0.0328446	0.115777	0.0302998	0.0844997	0.0308517	0.137364	0	0.0816344	0.0788839	0.231034	0.0441543
Potri.003G007900.v3.0	0.032638	0.157394	0.246584	0.387198	0.371186	0.394251	0.694833	0.305343	0.1304	0.0504025	0.880033	0.188081
Potri.008G164700.v3.0	6.56414	3.70074	5.82178	4.89528	2.61629	4.49606	9.95586	6.69559	4.96012	4.71588	6.66925	6.67451
Potri.011G140900.v3.0	0.0477135	0.230094	0.0901203	0.176889	0.0493305	0.156096	0.0356412	0.125902	0.0635437	0.331575	0.124502	0.0801954
Potri.014G015200.v3.0	1.04715	0.690141	0.75158	0.543497	0.476362	0.758945	0.610121	0.979658	0.815826	1.01878	1.03831	0.965499
Potri.006G231500.v3.0	1.40989	1.31346	2.05775	1.73438	1.15951	1.25795	1.22071	1.84477	0.896154	1.38554	2.06242	1.82343
Potri.006G188700.v3.0	0.71732	1.6772	0.369508	2.43369	0.471947	1.28004	1.2665	1.57994	1.129	2.70224	1.83394	2.58354
Potri.005G116800.v3.0	1.47134	0.134383	2.46323	0.0495882	5.28963	0.17672	1.01164	0.0962588	4.57586	0.1291	1.13432	0.1927
Potri.015G129900.v3.0	10.0269	6.90773	8.03928	7.58633	7.10864	6.95206	5.86969	8.68852	11.9365	9.7015	13.5269	10.1413
Potri.001G163000.v3.0	0.317038	3.12728	0.435502	3.91074	0.268186	2.76345	0.129176	3.27715	0.201516	3.40493	0.601648	3.19721
Potri.010G114300.v3.0	1.52101	20.2644	1.65555	23.6068	2.15894	24.465	1.99312	27.5319	4.42897	19.8063	2.64592	20.1113
Potri.015G038200.v3.0	1.04269	0.965029	1.04439	0.843402	1.04536	1.02575	1.23912	0.932284	1.04148	0.927097	2.08867	1.77529
Potri.016G058200.v3.0	2.5849	12.9849	0.358993	28.2135	0.393015	5.59626	6.68708	4.21285	5.16376	17.7284	12.1012	15.4161
Potri.012G033800.v3.0	0.616613	0.639056	0.459729	1.05877	0.234872	0.735037	0.727264	0.805748	0.583478	1.32811	0.987962	0.958461
Potri.015G146300.v3.0	21.5677	18.1172	20.1701	19.9259	16.5168	17.0323	18.8624	18.9551	20.17	20.8241	20.6685	16.622
Potri.014G168700.v3.0	57.7143	67.621	65.6388	55.2991	56.1114	51.5637	81.3487	46.3233	90.8828	70.7439	120.957	57.401
Potri.014G039000.v3.0	0.258165	35.5511	0.0812697	16.3026	0.53383	37.1297	0.867805	18.9814	0.429774	17.8742	2.02094	6.91167
Potri.015G119300.v3.0	0.206424	0.239648	0.194945	0.357129	0.355699	0.294371	0.154195	0.346623	0.160364	0.425037	0.179545	0.379994
Potri.006G116200.v3.0	7.68367	11.7739	6.87292	13.1544	6.39402	11.6726	8.11941	9.84531	9.4218	13.1923	9.59007	12.7345
Potri.016G142100.v3.0	15.8767	18.548	14.1491	15.5855	18.3569	22.386	13.8307	19.5363	13.446	14.8491	10.5418	11.7587
Potri.006G218400.v3.0	19.411	16.9046	18.731	18.1387	20.6762	14.1402	18.7741	16.2691	18.2616	15.8772	19.8676	16.9616
Potri.001G258400.v3.0	0.416277	0.414239	0.411849	0.543819	1.90599	0.478898	1.48813	0.756068	1.64337	0.918361	0.620696	0.728225
Potri.015G077400.v3.0	0.527157	0	0.497842	0	0.545023	0	0	0.126456	0.526542	0.13568	0	0
Potri.005G242900.v3.0	3.76526	3.22473	4.60516	4.11905	3.60569	3.61157	2.97397	3.75356	3.85335	3.55075	5.20775	4.49075
Potri.001G012400.v3.0	0.316243	0.508353	0	0.468965	0.245221	0.77595	0	0.853441	1.73731	1.15988	0.0687661	0.455599
Potri.018G126100.v3.0	15.6135	14.5095	14.8236	12.1796	12.5058	10.6227	16.3976	13.1945	15.529	17.0652	16.3657	12.956
Potri.001G245400.v3.0	2.50862	23.3311	2.77525	21.3108	3.6311	11.2012	3.69426	9.43929	5.79889	28.1697	3.8652	12.7009
Potri.014G167000.v3.0	12.7143	8.22201	11.9426	10.9772	8.23792	10.1164	9.21582	12.0601	9.67011	9.63207	8.06306	10.4052
Potri.016G008700.v3.0	13.5422	6.73054	11.6668	6.3525	10.6295	6.76033	11.1481	9.00976	10.1586	5.74043	10.5529	8.26178
Potri.003G075900.v3.0	8.09254	9.10598	8.21571	10.3505	6.43198	9.69901	6.00722	10.3372	8.99244	9.99777	12.7578	11.3671
Potri.001G372200.v3.0	0.32887	0.168207	0.564695	0.177342	0.463658	0.0902861	0.334992	0.0430312	0.11945	0.13851	0.36406	0.0861437
Potri.001G161700.v3.0	43.4188	31.8319	41.798	32.3692	42.1056	34.7483	46.5493	38.5656	46.6612	35.6886	40.5577	34.1629
Potri.001G310700.v3.0	2.56166	0.363335	2.20575	0.484154	3.06392	1.04283	3.71448	0.487984	3.46173	1.4156	2.44654	0.361812
Potri.009G026200.v3.0	42.6377	40.7865	41.7734	38.3149	40.5497	40.4332	48.068	35.7568	41.6127	42.1712	37.8106	26.4935
Potri.010G041900.v3.0	0.110195	0.265702	0.173445	0.490231	0.151906	0.388236	0.0411568	0.449376	0.220132	0.510517	0.351435	0.608554
Potri.003G090400.v3.0	4.88717	4.20857	4.76525	5.16488	3.55993	4.74385	3.1469	5.67524	3.85129	4.34944	4.09898	6.04636
Potri.004G137400.v3.0	6.18298	2.01296	5.02611	2.08912	4.85509	1.4772	1.57851	2.47825	1.95436	1.8734	1.49764	2.08595
Potri.004G155900.v3.0	0	0	0.263005	0	0.0575859	0	0.0624086	0	0.0556333	0.0430071	0.145337	0
Potri.001G430300.v3.0	5.24154	6.02394	5.08885	7.48225	5.31789	3.88324	7.73923	4.37138	14.532	9.72091	14.9979	8.43345
Potri.001G358900.v3.0	13.1835	9.74839	13.2714	9.66941	8.56132	9.14613	11.8973	11.0363	12.6841	14.7246	11.4545	10.6566
Potri.003G194900.v3.0	1.54215	2.39901	2.30205	2.2869	2.21162	1.95298	1.95091	2.54183	2.83227	2.22788	2.8125	2.65173
Potri.010G111900.v3.0	29.0361	22.5883	26.86	25.1154	28.1097	30.1586	26.8449	31.708	24.4601	26.3036	21.7612	25.1751
Potri.014G082900.v3.0	4.00833	2.08595	3.40416	2.75821	2.02737	2.41658	4.55586	4.31651	2.93793	2.56062	3.43623	4.48677
Potri.013G114700.v3.0	5.15057	5.5571	3.64811	5.54164	3.1835	4.82895	5.95928	6.95996	3.31321	5.60884	4.91815	5.94828
Potri.002G028600.v3.0	8.345	15.3175	8.35235	13.0868	11.3009	12.1173	11.5015	12.3794	10.3424	17.107	10.6426	11.2018
Potri.002G246500.v3.0	44.6371	92.4239	45.3302	82.3234	50.5081	66.9257	56.5936	50.9745	70.0229	106.131	68.1562	60.6199
Potri.006G158800.v3.0	0.358768	0.0961182	0.169408	0.0886709	0.432748	0.0451431	0.267994	0.129094	0.716698	0.18468	0.104017	0
Potri.018G020500.v3.0	0.077157	0	0	0	0	0	0	0	0	0	0	0
Potri.011G047000.v3.0	0.154314	0	0	0	0.478632	0	0	0	0	0	0.671102	0
Potri.009G138300.v3.0	0	0	0	0	0.287342	0.104912	0	0.100004	0	0	0.241734	0
Potri.006G134500.v3.0	1.58519	12.2775	1.71479	8.27025	2.56267	4.11253	1.74387	3.19419	5.32578	18.8495	5.13908	13.9099
Potri.009G140800.v3.0	0.436248	0.257128	0.0823978	0.474411	0.120276	0.219569	5.44204	0.083719	1.65581	0.112282	8.19597	0.523738
Potri.013G144600.v3.0	3.96811	9.8527	3.07826	11.979	3.71797	11.7023	5.08134	11.9198	4.81279	12.6251	3.17406	15.185
Potri.001G191000.v3.0	11.146	285.087	13.9294	427.136	14.253	149.538	15.2589	272.751	33.6919	258.092	14.7606	245.814
Potri.015G142000.v3.0	44.025	42.717	60.2381	48.3328	169.427	45.8409	66.2103	45.4671	128.556	48.7837	41.8813	20.7236
Potri.013G042700.v3.0	35.9557	30.7773	22.5809	33.2359	26.5177	35.832	39.7504	60.8075	20.1117	21.979	31.4823	50.1165
Potri.007G106500.v3.0	2.43789	3.24429	4.18947	4.44493	1.40488	5.12935	1.52253	4.08408	1.75643	2.77732	0.97332	4.63492
Potri.002G135300.v3.0	6.87883	12.8506	8.27714	13.0956	11.4505	10.527	14.9092	10.8181	12.4683	14.7654	16.4709	10.0057
Potri.008G048700.v3.0	0.600703	0.0219458	0.154718	0	0.197611	0.0206142	7.89333	0.0392997	1.50001	0.210832	2.37493	0.0786736
Potri.011G080700.v3.0	126.388	81.7136	120.595	77.9191	122.348	73.2861	87.4192	87.9859	97.5281	68.6857	100.886	79.226
Potri.006G195500.v3.0	0.508143	0.490095	0.095977	0.226061	0.420291	0.153453	0.113872	0.365685	0.20302	0.0784719	0.0883952	0.366031
Potri.019G070700.v3.0	0.0502517	0.0538522	0.0474573	0.0745196	0.10391	0.0505847	0.0750745	0.0602728	0.16731	0.362148	0.0291389	0.0603298
Potri.008G187200.v3.0	1.68284	1.44077	1.62381	2.11578	1.47511	1.57431	2.2545	2.29048	1.6078	1.86435	1.90919	3.29403
Potri.013G014000.v3.0	0	0	0	0	0	0	0	0.0574801	0	0.0616729	0	0
Potri.013G005500.v3.0	36.2213	22.8722	38.701	46.7498	43.8253	38.9509	34.3062	29.2659	53.565	42.1093	42.6691	33.0595
Potri.003G009500.v3.0	24.2449	18.1484	24.862	20.1369	22.2694	17.1257	14.6322	19.5071	27.6464	21.7737	29.5502	20.6873
Potri.002G240500.v3.0	0	0	0	0.0891603	0	0.181569	0	0.346149	0	0	0	0
Potri.013G155600.v3.0	75.5627	142.735	78.1736	177.278	81.6626	124.432	103.059	124.094	99.9955	161.991	101.578	107.455
Potri.004G132300.v3.0	16.0235	22.7179	15.6972	21.3751	16.0392	18.697	18.5846	18.4552	21.697	28.181	22.489	20.2211
Potri.001G392400.v3.0	0.16045	0	0.0757639	0	0	0	0	0	0	0	0.209336	0
Potri.004G048200.v3.0	0.0673336	0.378829	0	0.199701	1.3227	0.203339	0.0754457	0.193826	0.201765	0.103982	0.409961	0.242512
Potri.008G087900.v3.0	0.087577	0.351944	0.165414	0.12987	0.0905451	0.132236	0.098128	0.0630248	0.17495	0.33811	0.0761733	0.0630844
Potri.007G033000.v3.0	8.90782	5.23289	8.30068	5.87339	7.89405	5.9059	10.191	6.72288	7.49828	7.03808	8.93198	6.72213
Potri.007G107600.v3.0	0.939188	2.70491	1.99566	4.06217	4.36958	2.4817	3.94627	3.94267	3.51784	2.71946	2.45068	4.05915
Potri.010G211400.v3.0	4.53045	4.86328	3.7854	5.95539	3.55666	4.03485	10.2902	5.13917	10.8757	11.6447	14.8271	6.16178
Potri.002G153900.v3.0	17.5057	12.5754	18.5306	14.8816	16.8394	15.7578	20.7643	17.2818	19.0865	12.8733	15.6724	15.7508
Potri.005G108000.v3.0	7.57751	17.7329	8.24823	17.4871	15.0708	17.0934	11.6615	12.286	17.7514	17.7878	15.855	11.8154
Potri.001G323700.v3.0	0.385649	0	0.500779	0.035743	1.4952	0.0363941	0.324083	0.0346915	2.35934	0.111666	0.335432	0.0694486
Potri.011G167900.v3.0	0.0714867	0.17237	0.0675114	0.159014	0	0.10794	0	0	0	0	0.0621782	0.0514941
Potri.008G034700.v3.0	13.1169	30.9142	14.095	30.2739	25.7633	44.5255	11.9714	29.5962	17.7971	31.4759	14.6972	18.305
Potri.002G153000.v3.0	2.19573	1.57705	2.11775	1.45486	1.54563	1.65771	1.62273	1.84912	1.3999	1.87579	2.27553	2.08644
Potri.001G296500.v3.0	26.8809	28.6068	29.3148	28.3149	40.2909	41.1253	24.8206	29.3243	36.5452	31.1064	27.2156	21.9244
Potri.008G192000.v3.0	3.66087	15.103	6.06121	16.3036	57.972	44.6763	25.624	32.0648	3.1706	5.51032	4.49413	3.87211
Potri.T179000.v3.0	0.0545274	0.0438257	0.154486	0	0.0563754	0.082333	0	0.0392406	0.326783	0.210515	0	0.117833
Potri.001G128400.v3.0	0.0473677	0	0	0	0.0489731	0.0119204	0	0	0.0157708	0.0365747	0.0686664	0
Potri.006G027700.v3.0	5.72708	4.14628	6.19306	5.41337	5.08499	4.60432	5.78026	6.57552	3.42788	3.27441	4.79122	4.83395
Potri.013G051100.v3.0	0.0629017	0	0.0594038	0	0.130067	0.0237444	0	0	0.0314142	0	0	0
Potri.016G066300.v3.0	2.58962	1.82577	3.26082	1.88642	4.27442	1.40629	2.03622	2.51752	2.3597	1.4032	1.62016	1.70175
Potri.010G048400.v3.0	1.70703	3.99375	1.67595	4.87482	2.04447	4.70842	3.42769	3.96514	2.22837	4.55453	4.79237	5.28374
Potri.016G120600.v3.0	11.8255	4.3022	9.61564	4.54046	8.03054	6.76454	24.512	6.46902	8.49919	4.94174	13.7522	4.43201
Potri.010G237200.v3.0	8.59495	6.10981	9.01888	7.93064	6.95102	8.27698	7.61875	8.46706	7.6692	6.96099	6.27965	8.94285
Potri.003G073900.v3.0	0	0	0.415707	0.16319	0	0	0	0	0	0	0	0
Potri.001G031400.v3.0	16.653	18.526	13.9109	20.3087	11.018	16.9784	17.7466	22.9884	14.6728	23.9538	14.4149	23.8567
Potri.014G046300.v3.0	0.114096	0.078603	0.0769654	0.13294	0.219075	0.381474	0.127842	0.410547	0.179085	0.11327	0.155948	0.481382
Potri.002G168900.v3.0	13.2291	1.30777	16.168	0.629448	16.53	0.373867	10.5425	0.458198	18.584	1.42024	13.8448	0.662468
Potri.010G140500.v3.0	10.4277	2.54352	6.85916	3.50043	6.54374	3.56419	5.46414	4.7415	5.13002	2.4836	5.18922	3.99859
Potri.018G074600.v3.0	0.0310033	0.0249185	0	0	0	0	0	0.0223116	0.0619344	0	0	0
Potri.009G079100.v3.0	16.9316	5.55556	13.2053	7.07641	7.80205	6.79837	11.0845	9.76612	11.1162	7.85888	8.99058	11.671
Potri.017G125500.v3.0	2.09243	7.28763	0.263476	7.96415	2.74023	12.6904	1.32856	8.93451	0	1.40024	0.909984	4.17003
Potri.016G005500.v3.0	2.02549	1.6626	2.03496	3.06757	2.89615	1.82201	1.78664	3.03935	2.2814	2.79519	2.5864	3.19744
Potri.010G155800.v3.0	0.0631936	0	0	0	0	0.0477092	0	0	0.0631199	0.0487946	0.054965	0.0455203
Potri.006G228400.v3.0	0.423913	1.30607	0.266893	1.92082	0.535676	2.79147	0.395821	0.728777	0.282279	1.07289	0.450651	0.475001
Potri.017G071300.v3.0	12.0114	11.0513	8.80612	10.9763	9.20495	9.86371	3.65977	12.5869	6.99849	7.19998	8.93527	11.5742
Potri.018G143500.v3.0	17.4409	5.42473	17.0351	9.38881	25.5659	8.3874	11.6449	10.0583	20.8211	5.58045	12.2086	10.9713
Potri.014G179500.v3.0	13.9798	14.4218	17.0973	12.5895	13.9552	11.0395	12.4232	11.1013	16.05	14.3098	21.6168	11.6519
Potri.007G068500.v3.0	7.23247	4.11164	6.89692	6.61825	6.05503	5.38039	3.24153	6.19504	7.92882	5.74796	6.04522	4.95564
Potri.018G126800.v3.0	1.16395	3.08718	0.329767	1.63975	1.92544	1.84537	0.260836	4.10442	0.232519	1.88735	0.708672	3.68909
Potri.009G040300.v3.0	0	0	0	0	0	0	0	0	0.119581	0	0	0
Potri.006G144800.v3.0	0	0	0	0	0.0600416	0	0	0	0	0	0	0
Potri.013G126700.v3.0	1.41823	1.1917	1.2176	0.57358	0.933096	1.26539	0.794546	1.34537	1.48096	1.19463	1.56998	0.928721
Potri.001G337900.v3.0	0.0281514	0.113131	0.0265859	0.271351	0.145527	0.0637602	0.378515	0	0.224948	0.0652107	0.734571	0.0202783
Potri.016G084300.v3.0	1.57984	0.152373	0.656474	0.796547	0.588018	0.667929	1.41614	0.636682	0.820558	0.487946	0.494685	0.273122
Potri.014G044100.v3.0	0.482061	0.54243	0.546305	0.965061	2.29263	1.63773	1.02626	2.4631	3.80384	1.04222	1.17401	1.07645
Potri.010G144600.v3.0	0	0	0.0975236	0.19142	0	0.155925	0.0578536	0.185789	0.154718	0.43855	0.134729	0.26035
Potri.008G191800.v3.0	40.34	7.45749	45.5246	8.81601	33.0354	11.5049	32.9103	16.3837	11.1703	6.595	16.4079	15.0049
Potri.014G169500.v3.0	15.6036	10.7881	16.162	10.0352	12.2584	11.9069	14.2249	15.5357	18.0433	15.8484	13.0854	12.8109
Potri.001G249100.v3.0	14.05	10.0544	13.5185	10.5098	10.5528	11.4648	16.0565	12.9552	13.0234	11.6055	12.0716	14.133
Potri.T162900.v3.0	6.37971	67.7545	7.41531	53.4889	3.94628	44.995	4.03238	48.9723	7.02583	147.445	11.2877	81.0693
Potri.003G162300.v3.0	20.2257	19.6969	18.7494	20.2868	13.7697	16.7843	21.3416	15.9991	22.0405	22.0045	26.8198	19.5745
Potri.015G125700.v3.0	0.0399654	4.62552	0.150972	4.1486	0.0826398	4.13365	0.134341	6.32745	0.798376	8.48625	0.625706	3.22429
Potri.014G074300.v3.0	27.2943	22.4487	32.0567	21.331	27.6812	15.6294	29.3191	21.9936	27.7823	22.4816	22.5834	17.7448
Potri.018G120500.v3.0	1.78783	1.90844	2.29518	1.6363	1.32855	1.53956	1.47111	1.72888	1.98106	2.28639	3.11006	2.13296
Potri.012G094100.v3.0	399.917	424.528	437.846	450.233	416.666	404.205	468.283	391.47	508.663	380.477	592.462	417.178
Potri.012G005000.v3.0	5.03472	4.44001	4.44106	6.3125	3.43409	7.53612	2.84023	7.10809	2.44458	3.49608	3.19312	6.77481
Potri.012G073900.v3.0	90.3549	67.4931	93.1789	40.2728	55.1788	38.2706	61.0797	42.2343	87.6136	109.517	94.1772	43.6361
Potri.004G159300.v3.0	43.6522	23.9136	43.0127	31.0768	42.4422	27.994	46.7382	35.0475	29.8106	20.3708	21.7955	27.264
Potri.014G090600.v3.0	4.39044	7.10794	5.21249	6.11541	6.51706	9.51778	6.95743	4.67167	6.01416	10.0249	3.73692	2.89149
Potri.001G301200.v3.0	0.73423	2.89444	1.78303	4.07007	1.80741	4.9097	0.62681	3.84969	0.628606	1.53881	0.304107	1.48592
Potri.001G221000.v3.0	18.0972	21.0165	16.4743	20.1948	17.6606	14.758	20.5213	16.7559	17.8225	23.2987	22.1758	18.94
Potri.006G007400.v3.0	10.4856	8.66672	13.6949	11.6068	12.7246	13.1938	18.6231	14.1018	6.20229	5.02434	12.516	13.5795
Potri.011G020800.v3.0	0	0	0	0	0	0	0	0	0.247315	0	0.107681	0
Potri.001G242700.v3.0	0.270337	0.10864	0	0.300667	0.139749	0.102048	0.302906	0.097274	0	0.313109	0.117568	0
Potri.011G121100.v3.0	12.7818	13.0656	12.6179	19.193	9.3126	15.9482	15.2349	16.514	9.36098	12.4858	9.27078	14.8921
Potri.014G080000.v3.0	13.9704	64.1316	14.0066	45.6124	14.6866	55.5724	24.5546	29.8235	30.6052	42.635	42.5465	9.89418
Potri.010G093100.v3.0	0.207279	0.466473	0.254478	0.353486	0.214304	0.532063	0.139351	0.358004	0.207037	0.304093	0.252404	0.119447
Potri.016G104400.v3.0	0.769725	0.824876	0.503253	1.11218	3.28528	0.894029	1.26052	0.880611	4.04127	1.20392	1.83683	1.20843
Potri.001G332300.v3.0	5.9425	6.73975	4.20903	5.77694	3.92527	4.76057	8.72994	3.89638	9.29905	8.38669	9.76311	5.75498
Potri.008G049500.v3.0	12.4847	9.80016	13.6867	9.28096	8.22017	8.14193	11.5757	8.96132	10.2867	9.03985	7.60556	6.77692
Potri.006G207200.v3.0	0	0	0	0	0	0	0	0	0	0	0.0568785	0
Potri.011G003700.v3.0	1.32013	1.32165	1.29047	1.70007	1.77194	2.04578	1.45323	1.81673	1.89692	1.85984	1.30939	1.10108
Potri.009G037000.v3.0	0.448001	14.9759	0.250007	16.0652	0.2737	13.5445	0.0912682	15.0797	0.162719	7.42159	0.637635	18.7905
Potri.005G076800.v3.0	0.309985	1.51753	0.133067	2.13127	0.320491	0.55316	0.189453	0.608403	0.253329	2.56761	0.392176	0.669876
Potri.003G221800.v3.0	10.186	6.38168	12.2186	8.98329	11.8394	6.85422	8.75482	10.0849	7.55159	7.059	7.20878	6.90433
Potri.014G092300.v3.0	15.6896	7.46228	13.9847	8.35096	38.6801	11.4755	19.3356	12.7288	34.8055	8.30329	12.0111	11.8802
Potri.017G022500.v3.0	0.0868984	0.319284	0.0234474	0.0920456	0.0385044	0.08435	0.041729	0.0536026	0.0495983	0.239636	0.205154	0.187787
Potri.019G050600.v3.0	14.0208	12.7767	15.1915	13.6131	12.2041	12.3877	13.0351	12.9535	11.8092	13.7667	13.8431	13.2524
Potri.016G091600.v3.0	89.5549	114.327	95.5229	114.683	95.7286	88.4531	130.49	98.8023	116.285	123.985	115.223	104.609
Potri.017G060100.v3.0	9.7273	12.97	11.2944	19.223	12.1531	13.0024	13.8592	15.15	13.0705	21.7736	13.4124	14.7661
Potri.005G189900.v3.0	0.796055	1.00543	0.107398	0.337283	0.235153	0.429283	1.78392	0.32736	1.47666	0.702479	3.16525	0.491505
Potri.005G029900.v3.0	3.39896	2.01296	2.95653	3.18342	2.31195	1.48564	2.2049	2.83229	2.32289	1.58851	1.71159	1.48191
Potri.018G057500.v3.0	7.01485	6.48853	6.0141	7.24979	4.86207	7.73689	6.54266	8.53124	5.36265	5.82498	4.92546	6.61973
Potri.006G120200.v3.0	35.4434	20.2906	33.6251	25.9422	27.3619	26.215	38.8902	29.1023	28.2394	22.1481	26.7382	22.9482
Potri.017G035500.v3.0	0.125398	0.161259	0.165795	0.185956	0.181507	0.549095	0.224809	0.306825	0.100201	0.367936	0.305395	0.234853
Potri.014G072600.v3.0	18.7059	11.1123	16.6558	11.5755	15.95	11.6102	23.8243	14.6883	17.2852	16.6819	16.9972	14.1587
Potri.011G075500.v3.0	15.3912	10.8629	18.3693	14.8794	32.2506	26.5957	21.8231	21.9676	12.3704	5.21793	9.83355	6.49656
Potri.004G157400.v3.0	11.6842	17.7243	12.4278	15.9814	16.1618	25.9969	14.0301	14.1481	18.0236	18.1515	16.4754	11.5331
Potri.006G150900.v3.0	13.537	12.4937	13.2898	16.0623	21.6657	15.5898	18.9812	14.2688	19.3269	16.7269	15.5327	11.4038
Potri.016G135200.v3.0	0.102973	0.0413817	0.194494	0.0381754	0	0.0777416	0	0	0.0514266	0	0.17913	0.0370874
Potri.002G022300.v3.0	29.7275	24.0522	34.3062	25.0998	37.4551	25.4075	26.8394	24.5276	37.5032	27.4632	34.3511	29.209
Potri.010G162000.v3.0	14.7936	12.0818	14.9591	13.8756	12.5016	15.4382	22.3634	18.2521	11.0327	12.5784	12.8212	16.9909
Potri.013G026100.v3.0	8.60784	19.8468	9.77143	29.1076	4.00031	15.4589	5.65054	16.957	0.911888	3.62536	9.64234	13.3718
Potri.T151500.v3.0	0	0.261905	0.0512898	0.261747	0	0.840548	0	0.175879	0	0.754832	0	0.234727
Potri.001G279100.v3.0	20.7319	12.9515	20.9173	13.6836	16.0841	13.9449	16.8959	16.8677	16.3976	10.4384	12.811	13.6606
Potri.008G055700.v3.0	6.64734	6.31196	5.74992	5.5394	6.08197	5.2628	5.7674	5.24943	6.22828	6.51808	5.37244	5.42389
Potri.005G023600.v3.0	12.6035	15.3151	14.5656	17.9932	15.2393	15.2889	9.28698	15.5268	17.4537	16.1976	19.3607	16.6802
Potri.009G168500.v3.0	42.4838	18.7637	45.8273	23.9476	30.8632	17.9913	32.9044	19.7904	39.1798	18.8647	25.836	15.9886
Potri.006G008300.v3.0	0.362118	16.5481	0.488544	10.3947	0.374391	10.4668	0.115927	11.5035	0.361695	7.1899	0.899902	25.3019
Potri.002G045700.v3.0	28.4637	16.1637	29.9465	17.6117	26.1949	13.8678	22.4891	15.9256	22.4201	13.9694	27.0988	14.6859
Potri.011G147300.v3.0	0.83107	1.43713	0.642154	1.47516	0.260375	0.665458	1.01585	1.15991	0.654019	0.913945	1.22666	1.19729
Potri.011G152800.v3.0	0.245496	0.0438476	0.154563	0.0809006	0.0846055	0.123561	0	0.0392603	0.0817366	0.0631862	0.118627	0.0589461
Potri.006G185100.v3.0	1.25996	5.02393	0.958098	4.17363	1.18424	2.56956	1.85179	4.21571	2.72946	7.65663	3.00305	4.50258
Potri.003G155800.v3.0	2.15326	2.35664	2.94211	1.80038	3.1262	1.59106	3.33668	1.45068	2.65411	2.264	2.66985	1.91407
Potri.019G040200.v3.0	0.110605	3.33364	0.130568	4.90006	0.085765	4.73881	0.24786	5.73097	0.0552379	3.33071	0.36076	6.09491
Potri.017G006200.v3.0	10.9307	6.4368	0.715442	4.65417	0.783245	4.27594	30.0732	8.04797	13.1519	6.7966	41.9202	12.2133
Potri.007G116400.v3.0	6.2174	13.9125	3.33617	14.4062	64.6464	10.4013	7.44143	11.4909	38.9545	15.5478	11.3072	15.217
Potri.008G021100.v3.0	21.9073	26.0267	23.4412	31.3839	17.0032	20.2011	23.7932	24.7117	22.5942	26.6402	25.6308	26.4673
Potri.001G060300.v3.0	7.03839	5.03989	5.98229	7.13223	4.52052	6.07057	5.80722	7.70521	4.772	5.17115	5.41696	6.95968
Potri.017G046400.v3.0	0	0	0	0	0	0	0	0	0	0	0.0821141	0.136009
Potri.009G020700.v3.0	5.38811	6.93401	3.61782	5.01117	4.18609	9.05274	10.4692	7.62063	6.90616	4.66542	14.791	3.74661
Potri.004G099500.v3.0	26.7061	9.87976	27.7254	12.8618	23.2889	13.4258	15.6609	14.3918	29.4795	9.85276	27.4076	13.6413
Potri.001G186100.v3.0	33.6862	56.4604	35.1047	58.8017	24.4111	46.0043	20.3547	55.7535	50.6228	67.1875	38.705	56.2644
Potri.004G190100.v3.0	7.41408	2.97948	10.2839	2.21418	12.0037	3.24571	7.67272	2.96419	9.56535	4.03514	5.70976	2.54049
Potri.T104300.v3.0	0.718324	0.577343	0.73491	0.710147	0.309445	0.903853	1.6768	0.947726	1.01644	1.29418	1.04131	0.862384
Potri.003G152200.v3.0	5.00483	5.01364	2.94551	3.76468	2.02479	3.66897	3.41344	4.22811	9.92554	5.88069	5.61492	5.17258
Potri.014G172300.v3.0	9.70666	9.41765	8.86132	10.0931	7.55062	10.2944	9.55542	10.3284	11.8191	10.9034	12.5234	11.6367
Potri.017G098700.v3.0	0.401027	1.28928	0.315605	1.23894	0.172758	1.05967	0.524232	0.625298	1.23506	1.57406	1.04643	1.29992
Potri.010G132600.v3.0	3.81589	1.4854	3.30234	1.8928	2.94173	1.7466	3.20299	2.40165	2.0186	1.75553	2.09318	2.12618
Potri.017G043900.v3.0	6.72173	5.66182	4.926	5.62185	6.89394	5.44007	5.54321	5.95954	7.08986	6.60186	10.7575	5.81024
Potri.008G186600.v3.0	0.938452	0.239995	0.684842	0.442799	0.0882052	0.579684	0.669145	0.552565	0.426072	0.526997	0.964663	0.491633
Potri.009G052600.v3.0	28.7273	17.2344	29.3554	19.3012	23.8678	19.8954	29.6476	20.211	25.5194	18.9005	27.4402	20.3845
Potri.006G114300.v3.0	10.2731	10.9364	10.3144	10.9838	10.2625	9.05418	9.75285	10.5196	11.6925	10.2269	10.2212	9.77974
Potri.008G070600.v3.0	69.7097	57.6557	63.2863	63.9541	45.1754	57.8456	66.5195	64.8238	52.7586	68.8722	51.5815	55.8457
Potri.006G232300.v3.0	29.341	29.7748	24.7571	25.88	22.3698	30.0124	26.4221	24.4987	31.1016	31.2083	37.724	24.6814
Potri.002G233100.v3.0	0.100751	2.21339	0.0951486	2.36561	0.138888	4.53849	0.0376298	2.46519	0	0.414904	0	1.30634
Potri.002G178900.v3.0	0.251027	1.66452	0.533402	1.20983	0.454186	1.374	0.492223	2.25815	0.501469	1.55063	0.21834	0.949318
Potri.005G211500.v3.0	99.9832	17.8072	117.18	38.8374	94.7143	65.952	84.7119	38.2912	21.8683	10.8772	49.7697	27.9445
Potri.004G139600.v3.0	0	0	0	0	0	0.0378686	0	0.0360971	0	0.11619	0	0
Potri.010G076600.v3.0	17.5376	11.8413	16.7854	13.0035	14.3469	12.9952	14.0266	13.8958	12.2679	10.3499	15.8703	14.0153
Potri.001G206400.v3.0	11.4248	9.68781	12.3382	10.4369	8.2232	8.29522	8.17687	9.8151	11.5207	10.6999	12.8137	10.6119
Potri.003G004900.v3.0	0	0	0.391952	0.0769326	0.429097	0.235002	0.116258	0.224008	0.31091	0.480696	0	0.14948
Potri.002G212900.v3.0	27.11	21.4012	14.4841	20.8171	7.79765	20.2762	40.1665	20.0889	40.9505	36.2019	64.0598	32.7125
Potri.017G058900.v3.0	0.189801	11.5557	0.268869	13.1583	0.883051	21.5657	0.531669	15.6396	0.616134	7.95054	0.701618	4.0674
Potri.004G233900.v3.0	2.50651	54.4872	2.20198	40.0655	1.6272	43.3697	5.12712	25.9665	4.13383	42.7136	8.82192	63.214
Potri.006G254900.v3.0	23.4177	16.9319	19.5224	16.5794	18.4848	17.0005	17.0447	17.5907	19.4184	16.4735	17.8155	18.8349
Potri.004G163800.v3.0	10.1363	29.5247	9.90657	30.325	12.7139	24.0553	17.6085	29.0512	14.3627	34.5679	17.9233	33.819
Potri.013G124900.v3.0	3.28449	16.0384	3.24815	22.9058	2.65898	20.1884	1.49291	20.1805	1.20703	7.84754	2.07523	21.7173
Potri.005G181600.v3.0	4.47063	4.8278	7.98936	3.60379	7.56135	3.77328	36.8885	2.26035	3.77843	2.2128	11.6057	3.83137
Potri.003G148000.v3.0	2.71693	0.539924	1.56488	0.58664	1.06495	0.405731	3.12789	0.666069	1.84893	0.345801	2.49299	0.494648
Potri.005G047600.v3.0	2.62245	2.46287	2.77274	2.4834	2.25453	2.50712	3.13003	2.77959	2.59092	3.41153	2.77684	2.65902
Potri.010G246000.v3.0	4.21761	2.77351	4.56501	3.54348	3.39783	3.00841	4.49558	3.99109	3.85707	2.71736	4.03765	3.91596
Potri.011G158600.v3.0	0.147863	0.071306	0.167569	0.021927	0.550349	0.0223265	0.497033	0.0851279	0.0590764	0	0.591605	0.0852084
Potri.017G064100.v3.0	0.587187	0.399337	0.0853129	0.334906	0.046699	0.375107	6.73112	0.0650106	2.97763	0.244135	10.8431	0.227752
Potri.005G206400.v3.0	4.4602	6.99334	4.6541	8.22972	4.33921	8.96477	5.43995	7.38775	2.26401	6.1313	3.82854	5.89894
Potri.004G139900.v3.0	0.358243	1.67961	0.263139	2.34635	0.390962	1.08185	0.356803	1.46092	0.437342	2.65858	0.969408	2.73823
Potri.016G059100.v3.0	0.431117	0.326122	0.57479	0.413674	0.445728	0.287188	0.142075	0.328503	0.379953	0.27414	0.308807	0.511488
Potri.007G109000.v3.0	12.5255	8.53266	12.4156	10.0206	12.6528	10.9152	18.3777	12.4988	11.9365	10.6484	10.2243	9.43679
Potri.009G111000.v3.0	14.7983	13.52	16.4521	16.5281	15.8034	14.7078	8.52148	15.8262	13.2094	9.31473	12.8388	15.0315
Potri.010G154000.v3.0	22.3603	18.4309	19.3407	19.1412	18.5522	22.3718	22.2132	22.799	17.3665	20.8368	16.0679	19.268
Potri.003G065500.v3.0	15.1748	8.94233	14.2988	9.48563	12.0659	8.91348	14.1438	10.0636	14.2395	9.43152	12.2815	10.9309
Potri.006G043400.v3.0	56.4002	11.7404	61.263	11.6017	95.8315	9.84098	65.2126	10.9866	30.5483	12.7279	28.0573	11.746
Potri.011G125800.v3.0	14.7518	17.2868	12.8038	20.5983	12.939	18.9994	20.4242	19.5028	14.6591	20.2952	18.5496	18.7374
Potri.002G244500.v3.0	0.109457	1.90611	0.20674	2.29948	0.490387	1.54254	0.245287	1.86423	0.0728859	1.09871	0.190408	0.788449
Potri.008G043600.v3.0	16.2737	13.0406	15.1386	14.4326	12.2411	13.2609	17.2789	15.2528	18.9557	16.6852	18.4985	15.3374
Potri.005G163300.v3.0	2.05911	5.41631	8.17619	5.62123	111.235	31.48	30.7275	15.0878	0.607664	0.939505	2.60508	0.707911
Potri.006G090600.v3.0	9.23739	11.7899	10.2213	15.08	6.51727	11.9724	9.81722	13.0386	8.39504	12.0917	9.51734	14.5931
Potri.005G154200.v3.0	0.349185	0	0	0	0	0	0	0	0.174389	0	0	0
Potri.006G204500.v3.0	0.21183	1.50611	0.0615539	1.96934	0.134775	0.676606	0.0547732	1.36026	0.0162756	3.05737	0.170074	1.96016
Potri.016G097300.v3.0	29.2087	13.0217	24.0773	15.7792	19.834	17.621	25.7208	20.4938	21.5639	16.5807	22.1251	17.4501
Potri.010G149000.v3.0	4.9217	3.83366	3.87334	4.95578	3.17246	3.62398	4.22109	6.20926	4.43043	4.31635	3.99016	5.90875
Potri.002G120100.v3.0	313.156	175.934	304.751	173.75	332.983	148.629	79.1072	155.089	244.717	126.474	229.312	175.94
Potri.010G195700.v3.0	6.73002	12.4827	8.80029	13.6907	13.1431	18.5867	3.80264	17.593	16.9491	12.6138	10.6067	14.7092
Potri.002G166000.v3.0	10.2464	9.78777	10.2022	13.5441	8.69831	8.79845	9.28005	11.261	10.3979	12.2593	12.0443	14.7144
Potri.019G019300.v3.0	1.07471	1.72756	1.51246	2.73431	0.893261	2.0682	1.27502	3.59409	1.03136	2.35932	1.0814	4.14395
Potri.T029200.v3.0	0	11.8661	1.08176	27.1781	0.789519	1.44131	6.98772	65.3051	1.65262	14.1513	0.664203	1.19182
Potri.018G085600.v3.0	10.7811	6.30884	7.88178	7.4854	6.52655	8.37143	5.32472	11.0424	4.88834	5.27587	7.81438	10.031
Potri.006G264300.v3.0	0.904253	0.740241	0.759083	0.881544	1.05609	0.594187	1.82	0.590491	0.802843	0.594775	1.32541	0.59105
Potri.017G000400.v3.0	3.70262	4.40437	4.44782	6.47903	3.06248	5.97089	3.21939	5.52102	2.72195	5.76365	3.91611	5.16352
Potri.002G083100.v3.0	7.49459	6.31752	7.59571	5.19553	8.06358	5.42817	3.68671	7.58595	8.76392	6.53967	7.57865	7.28589
Potri.T032700.v3.0	0.0244383	0.157135	0.0230793	0.235561	0.050533	0.0738005	0	0.140696	0.0244097	0.0377397	0.148793	0.176036
Potri.005G037000.v3.0	30.564	6.49354	32.6146	7.41187	25.3138	7.38147	26.6666	9.36182	18.2732	3.17202	24.1068	7.91082
Potri.017G102100.v3.0	4.83158	0.343657	1.65557	0.285327	3.00604	0.0968414	5.79694	0.0615407	24.8985	3.30149	11.9379	0.708387
Potri.002G109500.v3.0	8.71834	6.30832	8.94948	7.52242	6.63933	7.70995	10.0185	7.42949	8.50772	7.29997	8.53341	8.6572
Potri.006G160300.v3.0	0.95536	0.712014	0.836616	2.22813	0.233465	1.56056	0.311406	2.07507	0.346998	0.871798	0.468359	1.58906
Potri.002G181900.v3.0	2.49065	25.2165	3.64203	24.8116	7.18525	49.9509	4.86124	37.4379	3.04949	19.8518	2.34104	9.52025
Potri.006G193800.v3.0	9.65874	12.0063	10.538	12.7441	11.8158	13.4291	11.4274	11.959	8.80856	11.7891	6.62691	10.0257
Potri.009G074400.v3.0	25.8818	31.9677	21.7207	29.8755	25.4479	27.678	16.3407	29.8677	26.4274	26.4828	29.7315	31.9306
Potri.013G035800.v3.0	26.1705	20.4951	23.6971	21.6512	20.6924	17.7866	32.3027	21.7297	27.9344	25.4234	27.3569	22.613
Potri.001G294900.v3.0	12.3626	9.89491	10.8482	10.3886	8.60097	10.9084	9.72529	11.3063	12.4768	10.0628	11.7833	10.8346
Potri.001G241500.v3.0	10.9411	15.3156	9.8302	14.2276	11.14	13.1059	9.94903	12.4928	16.841	17.1274	16.285	14.1335
Potri.005G020500.v3.0	1.65828	0.427508	1.95019	0.347986	1.35864	1.11022	1.26208	0.968214	0.87505	0.338227	2.25877	0.653599
Potri.007G089400.v3.0	3.41492	25.4484	3.50681	27.3607	2.57086	26.6326	4.7922	17.0596	3.31158	28.5953	4.29677	18.7237
Potri.017G145700.v3.0	99.0739	50.0019	104.721	34.5299	91.4053	36.9137	49.6987	47.9981	121.574	38.3025	67.6922	12.9022
Potri.018G128800.v3.0	0	0	0.0933642	0.0366512	0.0511062	0.0373188	0.387703	0	0	0	0.128983	0.21364
Potri.010G035400.v3.0	32.6113	32.65	35.0296	40.7755	29.2475	34.479	28.9837	36.4327	26.4474	29.6541	29.2704	38.3908
Potri.015G057000.v3.0	14.0838	10.564	14.0348	11.4882	16.3742	17.826	22.7491	20.3228	8.52347	9.88355	9.89111	10.171
Potri.010G147400.v3.0	49.1209	29.4924	57.2597	31.6104	94.522	25.3228	48.1384	39.8873	67.3709	42.8818	29.9392	45.0477
Potri.005G204500.v3.0	14.7181	10.4557	15.0953	10.4201	14.6933	9.96471	13.0512	10.7741	14.3532	11.1934	11.8931	11.7191
Potri.013G112700.v3.0	18.2909	11.1664	18.2177	11.4128	12.1938	10.7152	18.4787	10.5736	10.183	11.2677	11.8232	11.3036
Potri.003G196500.v3.0	19.4415	8.58401	16.6016	10.6283	11.2317	10.2361	15.5869	11.2294	13.627	9.2924	13.7071	13.8417
Potri.003G080400.v3.0	0.0285049	0.389478	0	0.549518	0.176826	0.559528	0.0319391	0.553866	0.0569433	0.286129	0.173552	0.615989
Potri.004G089100.v3.0	2.18776	7.23112	2.13575	9.09495	1.7282	8.36982	2.83694	16.3457	2.33253	9.86989	1.2187	18.0256
Potri.003G039100.v3.0	5.12123	5.02765	4.80297	4.48043	3.95736	3.43826	8.35914	3.77476	5.09756	9.3043	5.76449	5.4505
Potri.017G094800.v3.0	0	0	0.0813339	0	0	0.0650203	0	0.0309893	0.0430113	0.132999	0.524362	0.0310186
Potri.005G229800.v3.0	0.0734631	0.0295225	0.0346889	0.10894	0.151906	0.221849	0	0.264339	0.0366887	0.368707	0.0319486	0.635012
Potri.019G034400.v3.0	7.45795	7.45682	7.29678	7.87442	6.72374	7.72507	10.7297	8.09361	8.55174	8.20027	10.0416	9.19719
Potri.001G003900.v3.0	21.375	14.9407	19.5682	20.8834	14.2372	19.4363	25.9887	22.4712	14.9329	17.9564	15.6719	20.2005
Potri.009G079400.v3.0	1.8437	1.21242	2.6909	0.372827	0.693157	0.506158	2.25362	1.56806	1.17189	1.68244	1.60362	2.17321
Potri.001G015400.v3.0	0.0718166	0.0577216	0.0339115	0.119811	0.0185626	0.121993	0	0.116286	0.0537996	0.0831791	0.0780814	0.0775975
Potri.016G079500.v3.0	16.6956	10.0073	11.4913	7.4747	9.06956	5.95516	28.0605	7.91665	17.9833	11.6077	17.0137	8.81592
Potri.019G130900.v3.0	8.57824	5.78688	8.39263	7.90099	6.21041	7.29943	8.27484	8.52719	6.1642	6.24242	5.83301	8.90571
Potri.001G437000.v3.0	4.29454	2.6796	3.7889	4.1479	1.98636	2.17572	2.65923	3.29389	1.07238	1.00353	4.96407	3.74475
Potri.001G434300.v3.0	0	0	0	0	0	0	0	0	0	0	0.091115	0
Potri.004G102800.v3.0	2.9927	0.670721	1.25008	0.74677	1.13055	0.934173	2.93409	1.4496	2.27065	1.44425	1.5518	2.61175
Potri.001G052400.v3.0	9.03177	10.6335	10.0622	12.164	9.11901	9.85516	5.13901	9.69879	11.6289	11.9863	13.5327	11.2074
Potri.001G097800.v3.0	1.95092	1.66027	1.98694	2.38253	1.30515	1.79057	1.07155	2.31244	2.25432	1.8313	2.86142	1.5982
Potri.009G166000.v3.0	39.4035	36.4635	38.0937	36.0688	37.6559	32.5153	42.8499	36.5803	42.9045	39.2662	39.7967	30.8759
Potri.002G176100.v3.0	2.68978	1.27535	1.86403	1.4348	1.80061	1.44633	2.03813	1.90785	1.50761	1.74818	1.36333	2.16056
Potri.009G108200.v3.0	34.377	13.4972	29.2144	9.34721	39.4858	10.7467	26.0092	11.3487	49.2054	23.2395	38.3975	34.7483
Potri.001G072500.v3.0	0.685006	0.933566	0.4219	1.19248	1.75516	1.03432	0.634049	1.67179	3.24255	0.919867	0.984381	1.43739
Potri.002G101400.v3.0	0.485698	0.660632	0.458689	0.858764	7.57101	0.93082	0.753526	0.8335	1.90321	1.15393	1.26736	1.13033
Potri.018G072100.v3.0	0.126095	0.304041	0	0	0.521473	0.0951975	0	0.181488	0.125948	0	0.767729	0.0908298
Potri.015G143000.v3.0	14.2017	10.7739	11.4498	10.5089	9.65133	10.0772	9.91749	10.9371	11.5414	12.2183	13.2436	12.936
Potri.008G019100.v3.0	1.1361	0.600739	0.988216	0.598529	0.618211	0.58686	0.535988	1.03275	1.07505	0.577126	0.754124	0.646078
Potri.011G057400.v3.0	6.56244	1.91799	5.67744	3.47072	12.3835	1.38586	3.75366	2.41087	10.6802	1.09847	4.94953	2.11564
Potri.003G077800.v3.0	0	0	0.119498	0	0.130822	0	0	0	0.126386	0.146554	0	0
Potri.005G128800.v3.0	10.6176	7.25369	15.7601	12.1511	12.9343	11.8148	14.8192	14.8832	10.7205	9.19637	6.324	10.0258
Potri.005G247300.v3.0	2.87141	5.30638	2.75132	5.6878	2.75203	3.9717	4.60292	4.25348	4.27068	6.69997	5.32317	3.42714
Potri.001G233500.v3.0	3.49826	0.803337	5.42755	0.926367	5.68357	1.32054	1.95986	1.07894	0.998336	1.35058	2.60806	1.25995
Potri.013G110800.v3.0	24.8827	29.9215	24.0887	22.6702	26.9179	14.6151	37.0573	16.887	54.0735	38.5188	44.8312	26.1936
Potri.002G197800.v3.0	52.0801	56.3027	53.6072	65.5671	50.3713	50.1575	62.6898	46.5654	83.8005	53.0675	107.867	56.6207
Potri.012G090000.v3.0	25.5314	2.90474	19.46	4.23561	15.4885	5.08291	66.9465	2.97838	41.6003	2.97059	28.722	3.3591
Potri.009G006900.v3.0	20.4581	19.1945	20.4844	24.6115	25.2855	19.6632	23.7821	21.4829	24.729	22.8174	18.7232	23.4168
Potri.002G127700.v3.0	10.0742	7.49092	8.46001	9.46002	12.9415	10.4066	9.26011	10.5709	8.91759	8.12805	8.4738	10.1464
Potri.018G106600.v3.0	33.981	23.1611	39.6996	24.1541	37.3325	24.4849	35.3206	25.8964	30.8877	20.1133	26.3401	18.4065
Potri.014G128000.v3.0	9.22446	8.40258	9.38396	7.96753	5.11991	10.4585	3.11887	6.80143	10.7978	8.72208	3.4627	5.71208
Potri.017G120800.v3.0	4.13784	4.54658	4.40239	4.97103	3.57409	5.06158	3.9321	5.20172	6.74885	3.92299	7.74478	5.58394
Potri.012G128800.v3.0	0.0899635	0.180767	0.0424803	0.0333523	0.0465062	0.0679196	0	0	0	0.173662	0	0.0972051
Potri.001G034900.v3.0	1.405	1.0822	1.13336	1.08516	0.423679	0.662955	1.08231	1.28495	0.380076	0.768442	1.19659	1.45484
Potri.009G169300.v3.0	45.2607	41.936	43.2312	44.8858	40.4718	49.0738	49.904	50.1577	32.8106	37.2192	38.4246	47.9003
Potri.002G006900.v3.0	3.61982	3.5089	3.58428	5.10767	4.71782	5.74728	4.20342	5.30474	5.19332	4.50592	3.47287	5.51519
Potri.010G144200.v3.0	0.0794065	1.53173	0.0749908	1.17754	0.0410489	1.46876	0	1.11433	0	1.77809	0.172667	0.686387
Potri.012G021900.v3.0	1.05029	1.40216	1.66435	1.50471	0.441718	1.18269	1.31645	1.11455	1.88477	2.13054	2.1677	1.48747
Potri.012G034800.v3.0	51.7562	20.5809	35.7855	21.7283	39.6843	27.2316	42.4775	27.5722	26.4869	22.3026	32.6689	22.5987
Potri.014G130800.v3.0	4.06157	2.49633	2.90311	2.59816	1.86083	2.64549	6.67465	3.15216	2.57728	2.63188	3.61583	3.07483
Potri.019G033600.v3.0	2.91819	3.70335	2.61086	3.7201	1.42915	3.01483	2.23721	2.76326	3.42615	4.467	2.00385	2.76587
Potri.019G032300.v3.0	10.5809	8.50425	9.94829	10.1191	7.79318	9.04863	9.28517	8.87801	6.59365	7.8627	10.0583	8.86955
Potri.018G111500.v3.0	0.17348	0	0	0	0.17936	0	0	0	0.0866391	0	0	0
Potri.003G017200.v3.0	0.286303	0.20589	0.241921	0.0670367	0.0934756	0.125139	0.472752	0.130129	0.210714	0.244337	0.275235	0.195378
Potri.005G080700.v3.0	28.8386	30.864	23.2001	23.9472	21.1394	21.6186	15.7291	19.436	34.952	23.917	46.7162	23.228
Potri.T040300.v3.0	0	0	0	0	0	0	0	0	0	0	0.078704	0
Potri.002G127800.v3.0	28.0325	8.72895	52.0344	8.30559	103.408	8.54273	25.0386	17.2273	69.9711	8.29803	25.5693	10.2806
Potri.008G064300.v3.0	0.672505	0.162155	0.444575	0.149591	0.139059	0	0	0.0967936	0.33586	0.103854	0.292468	0
Potri.T075900.v3.0	1.12875	0.974424	1.10547	0.867927	1.08056	1.32561	0.749478	1.05299	0.542841	1.00068	0.981777	1.56593
Potri.003G222800.v3.0	21.7616	17.6675	24.085	19.9704	22.8974	14.9962	22.0098	19.0859	31.8762	19.3948	22.1584	19.6787
Potri.002G113800.v3.0	1.88606	4.94734	1.92691	4.95812	6.50585	5.37205	2.7857	5.65132	6.33662	6.68579	2.8932	4.6439
Potri.006G240900.v3.0	18.75	13.4274	16.0709	13.573	17.8236	13.6861	11.9482	13.9411	21.5685	12.6594	17.0815	13.5062
Potri.017G038500.v3.0	9.11548	17.6593	10.6271	23.3761	16.4765	56.9062	12.996	24.4076	7.31528	13.1789	8.61203	10.2342
Potri.001G053800.v3.0	5.60867	5.63487	5.64656	6.06138	6.26375	5.21307	7.38119	5.67364	6.81768	8.39584	5.93686	5.90769
Potri.016G046000.v3.0	0.211408	0.50975	0	0.418004	0.218573	0.638427	0.0789594	0.45642	0.0703872	3.53682	0.18388	2.33502
Potri.011G105200.v3.0	0	0	0	0	0	0	0	0	0.151137	0	0.131611	0
Potri.019G055200.v3.0	5.18442	118.004	3.35602	79.8588	5.61177	78.2079	8.42717	60.7289	13.1039	154.599	16.2802	51.2134
Potri.016G060100.v3.0	6.07097	5.19943	4.38619	3.76347	4.66467	3.55651	4.08886	4.70321	4.70531	5.99407	5.16503	3.56062
Potri.004G140300.v3.0	0.0962418	0.464119	0.196928	0.820637	0.348263	0.544947	0.089864	0.715691	0.192259	0.594501	0.0976616	0.473727
Potri.T178700.v3.0	0.155859	3.72678	0.18399	4.73812	0.0402854	6.35413	0.392933	6.19707	0.272436	4.12185	0.440585	6.3152
Potri.011G145400.v3.0	46.7978	34.5688	48.9962	34.588	30.9677	37.6637	31.8859	37.0136	43.6569	36.4041	43.7819	51.8034
Potri.009G073600.v3.0	0.499465	0.677427	0.412729	1.36561	12.5871	1.29621	1.32914	1.07832	8.88634	0.988251	0.92316	0.944422
Potri.010G252100.v3.0	9.57402	10.4432	9.04162	13.0261	7.36292	11.6789	7.37183	12.592	9.79839	10.1784	9.76311	12.2472
Potri.005G044700.v3.0	24.7281	18.4144	22.495	20.0923	23.9734	19.5338	20.5813	21.3206	24.5809	19.3682	22.7451	20.6863
Potri.010G096800.v3.0	2.96634	10.4307	4.10658	4.02396	8.57332	4.27541	4.11688	1.4555	2.76087	2.86306	8.50257	1.89394
Potri.019G109500.v3.0	0.646562	0	0.763259	0.479402	0.334238	0.122034	0.543344	0.116325	0	0	0.281186	0.116435
Potri.017G001100.v3.0	17.0421	18.1501	18.1394	16.2017	12.6187	15.5839	18.1185	15.9882	21.966	20.607	24.9741	15.4766
Potri.002G080500.v3.0	0.0818731	0.0219348	0.128867	0	0.0282159	0	0.0611579	0.03928	0.0272592	0.0632178	0.0237374	0.0196586
Potri.010G039700.v3.0	16.4607	13.6663	13.8859	13.5654	16.0034	13.5784	13.9849	17.0902	19.1775	16.2617	19.8914	17.7951
Potri.010G221500.v3.0	13.4903	4.89709	12.9428	4.1014	10.7209	5.46011	12.0998	5.46609	11.347	5.40583	10.1251	3.93693
Potri.011G031200.v3.0	0.787646	3.1653	1.06505	3.41115	0.684786	2.21642	2.26652	2.64091	1.32313	3.70435	2.80262	2.38551
Potri.006G009800.v3.0	0.0366574	4.15427	0	4.59343	0.189499	2.87822	0	3.85155	0	6.67993	0.0637683	5.04344
Potri.004G189000.v3.0	4.05259	36.4185	1.75075	41.2527	1.44865	35.2177	9.03336	39.946	6.80386	50.3166	12.0746	61.4275
Potri.007G141000.v3.0	0.0674587	0	0.0318537	0.0500181	0.104617	0	0	0.0242733	0	1.22406	0	0
Potri.015G116800.v3.0	0.344039	0	0.649815	0.0850307	0.118566	0	0	0.165059	0.229092	0.177099	0.398988	0.0826073
Potri.019G013900.v3.0	36.5417	23.173	28.9301	26.481	26.2659	28.1454	28.4656	33.6103	25.3753	21.6007	23.176	27.535
Potri.017G049200.v3.0	5.77294	6.26588	6.10428	6.14624	6.42772	4.20939	4.97573	7.20823	8.67395	5.29571	5.4504	6.21987
Potri.001G338300.v3.0	0	0.173968	0	0.106992	0.0745947	0.217883	0.0808418	0.155767	0.144131	0.222839	0	0.311829
Potri.007G097600.v3.0	1.02603	0.524783	1.32133	0.726183	3.51994	0.704201	1.35867	0.23494	1.118	0.216066	1.05469	0.503919
Potri.T096700.v3.0	0	0.334213	0.0604154	0.355751	0.0992115	0.482975	0	0.897742	0.0638982	0.568057	0.139107	0.322571
Potri.002G063400.v3.0	0.354295	0.480533	0.815571	0.886601	0.412091	0.852598	0.297735	0.988003	0.265411	0.940386	0.385202	1.14844
Potri.019G010500.v3.0	4.38366	2.13037	6.83562	4.00621	7.48344	0.949243	6.51097	1.83413	1.79894	1.62681	0.709367	0.293738
Potri.008G118900.v3.0	52.8	48.0735	50.7728	46.7276	51.4856	47.769	68.0456	48.173	61.4823	45.3345	78.1159	50.4801
Potri.008G039500.v3.0	25.3194	15.437	21.5203	15.6892	15.4821	11.5511	22.4932	17.7005	22.508	16.1708	18.4989	19.4369
Potri.003G171600.v3.0	0.423913	0	0	0.157158	0.21914	0	0	0	1.90539	1.47295	0	0
Potri.018G151900.v3.0	10.8579	8.25517	9.66518	6.85399	7.12995	6.92346	7.48046	7.81388	10.662	10.1116	11.7413	8.48185
Potri.018G098400.v3.0	22.2891	16.2935	25.5265	18.4182	22.8484	20.8229	20.6285	19.3154	16.5983	15.5998	11.5751	13.9694
Potri.010G078800.v3.0	0.647893	4.56645	0.894264	6.61458	0.51527	7.18658	0.558423	7.3525	0.248899	3.15553	0.650226	8.40055
Potri.012G093800.v3.0	5.59106	7.96034	5.38072	8.64646	5.67044	8.28135	5.54869	8.04721	7.2333	10.1144	12.0418	10.1644
Potri.002G035300.v3.0	13.7433	10.1995	11.7358	9.31167	10.8882	8.68621	12.921	12.1261	11.7023	12.8277	11.7247	10.6393
Potri.002G024200.v3.0	4.29914	7.51078	3.81695	8.74217	4.0456	8.7848	5.50936	8.31826	6.1969	6.77825	9.06844	5.84127
Potri.005G249600.v3.0	8.3009	2.40362	13.303	3.02559	15.1706	4.78987	12.1821	4.24397	9.32412	2.00701	4.4487	3.04003
Potri.003G122500.v3.0	0.030517	0.0245277	0.02882	0	0.157756	0	0	0	0.0914443	0	0.23889	0.0439647
Potri.011G156300.v3.0	27.9492	30.9746	25.9142	23.6676	19.2116	21.6004	17.6832	19.5274	36.561	27.9096	47.1584	22.773
Potri.003G156300.v3.0	21.6243	21.5087	20.6014	20.8766	21.5704	16.182	13.3582	18.3457	35.3439	30.6521	24.7655	22.5199
Potri.T165400.v3.0	0.133349	0.160766	0.377799	0.346055	0.689339	0.755055	0.298828	0.575786	0.466175	0.514822	0.347955	0.336193
Potri.010G226300.v3.0	36.5249	20.2226	38.3353	19.4019	28.0945	17.0327	22.5536	21.8792	55.2052	22.7951	36.9482	21.9603
Potri.001G058700.v3.0	14.1794	12.3888	13.2849	11.8173	10.6759	10.9027	12.7018	14.2697	12.1449	11.7285	14.2205	13.9598
Potri.003G062300.v3.0	0.191133	0.537672	0	0.496013	0.197611	0.360748	0	0.481421	0.095455	0.147582	0	1.17027
Potri.008G185400.v3.0	5.91952	6.82477	7.41191	5.93433	7.49545	6.26002	10.8061	6.11076	11.1166	11.1615	8.83189	6.83519
Potri.007G093500.v3.0	0.296855	0.178945	0	0.33016	0.537103	0.336174	0.16631	0.213632	0	0.171911	0.258201	0.106917
Potri.001G444400.v3.0	0	0	0	0	0	0	0	0.0605895	0.0840948	0.910128	0	0.0606468
Potri.016G121800.v3.0	0.110943	0	0.174622	0	0.0764685	0	0	0	0	0.0285546	0.0964966	0
Potri.009G114600.v3.0	2.6007	82.7751	5.35872	163.697	5.86657	92.175	2.49017	116.89	4.43965	65.6107	1.11046	77.2507
Potri.009G106200.v3.0	5.76964	9.04925	5.93411	15.6917	3.96069	11.5863	7.51167	18.5585	6.76617	12.0303	6.90786	12.1148
Potri.003G137700.v3.0	8.98432	13.9046	8.40233	10.154	13.1366	10.2841	11.5002	4.67655	10.6292	11.5283	7.06841	4.60767
Potri.013G101700.v3.0	20.7817	20.4121	24.3831	21.805	20.0516	18.6043	18.8244	20.5775	17.8653	20.1222	22.0371	21.2053
Potri.003G193000.v3.0	9.91444	9.69564	9.54111	10.5935	8.53555	9.50578	9.67277	9.25099	9.48869	9.75115	9.04971	9.58559
Potri.004G163700.v3.0	29.9975	29.1211	29.6752	29.1365	24.4209	21.8672	18.7218	26.6129	20.1055	27.2062	23.0237	24.7646
Potri.019G005000.v3.0	0.0615861	0.0247495	0.0581613	0	0	0	0	0	0.0615142	0	0	0
Potri.007G016400.v3.0	192.83	24.8198	165.458	13.1784	435.452	14.3536	315.216	16.6051	410.098	29.3603	216.203	18.6959
Potri.011G004100.v3.0	0.0981493	1.53828	0.231728	1.63742	0.405903	2.00069	0.109974	3.00191	0	0.795747	0.213423	1.6261
Potri.013G070900.v3.0	19.6663	101.117	33.5897	45.0522	39.6304	33.8074	17.0092	32.6871	43.2074	88.5444	38.078	41.3735
Potri.019G080200.v3.0	0.197843	0.106009	0.249122	0.244489	0.95456	0.0497885	0.517251	0.142378	0.197613	0.0509212	0.917769	0.237521
Potri.016G127200.v3.0	10.9763	8.74626	11.257	9.32785	8.06416	9.21283	5.53267	9.68718	12.5971	9.71384	11.0516	11.3728
Potri.T175600.v3.0	1.15409	1.1131	1.78745	1.36914	1.1932	1.63804	0.620701	1.6943	0.599425	0.784187	0.923505	1.09735
Potri.002G110600.v3.0	0.596018	1.48755	0.548061	1.55837	0.421622	1.14862	0.878716	1.28677	0.798985	1.70763	1.03682	0.881256
Potri.005G027700.v3.0	10.5307	9.89178	9.11635	9.72842	9.6705	9.6794	7.96221	11.4909	12.8701	12.6926	10.8722	10.2529
Potri.018G090700.v3.0	28.5194	17.8485	32.9162	23.7556	29.5798	22.2855	27.1722	21.7495	31.8654	18.7424	23.9368	18.7278
Potri.006G085700.v3.0	29.7019	16.1395	27.5832	17.7507	21.2794	17.1511	36.1658	20.5941	24.2894	19.27	23.5346	18.1203
Potri.009G112200.v3.0	2.65721	1.24583	1.46384	1.31348	1.83151	1.83894	4.21791	2.54968	1.76941	1.53881	1.15561	1.91407
Potri.012G019100.v3.0	22.5254	21.4154	22.5971	29.4392	22.9716	26.1707	17.4808	29.1724	27.4892	23.8221	21.46	27.3375
Potri.006G049700.v3.0	5.22209	2.85933	5.64062	3.75098	5.83774	3.49898	4.60784	3.45273	4.17279	2.26811	4.51372	5.38383
Potri.T090100.v3.0	0.0214883	0.449045	0	0.0637311	0	0	0	0.0463922	0	0.414802	0.0186903	0.0619147
Potri.014G097900.v3.0	1.45144	3.41134	1.18381	5.70705	2.43284	10.8583	2.7105	5.27011	0.417351	1.90183	2.54401	1.02967
Potri.006G219300.v3.0	1.74703	4.90302	1.32531	5.2876	0.799482	5.03796	4.33218	8.57402	8.18142	7.0765	7.37352	10.9958
Potri.001G032400.v3.0	0.169039	0.509486	0.0798195	0.564013	0	0.638097	0.0473511	0.638657	0.168842	2.83887	0.257299	0.121764
Potri.019G018700.v3.0	24.3214	23.8734	23.7569	22.1783	22.8058	27.9287	32.37	24.453	20.7512	20.9217	20.9458	19.0295
Potri.012G087700.v3.0	1.37599	6.538	3.55443	5.85139	0.794994	4.27752	0.906918	4.31041	2.14242	22.2179	4.04805	5.97614
Potri.008G082400.v3.0	2.7778	2.07816	2.21086	2.39643	1.78819	3.07319	1.21366	2.76597	1.44836	1.68621	2.02101	1.76183
Potri.010G164700.v3.0	3.44469	4.64566	3.01421	5.31024	2.99805	5.59798	3.5108	6.38651	3.47955	6.35647	3.63939	6.91124
Potri.010G153200.v3.0	3.11132	10.7966	3.17151	9.33758	3.52313	9.99237	4.37154	7.60571	3.69964	9.22823	5.36943	5.83419
Potri.008G175000.v3.0	2.42729	0.862026	1.06619	0.627818	1.57577	0.55402	7.65317	0.609348	8.62656	1.08966	12.1273	0.528601
Potri.002G049200.v3.0	1.14319	4.47926	1.53845	3.17862	0.915997	2.24398	1.76126	2.73546	2.88318	6.70856	3.28129	1.93516
Potri.001G077200.v3.0	5.70336	10.3842	16.5983	5.26446	37.907	5.44823	9.12926	2.51291	0.581296	5.4823	11.035	0.922272
Potri.001G377800.v3.0	13.3367	16.1264	13.8545	15.1846	12.992	15.931	14.5117	15.0791	15.7189	15.3323	16.5494	12.9372
Potri.013G110600.v3.0	17.2265	12.2552	17.1479	11.694	12.2747	8.74353	12.1289	9.63282	17.2064	9.66143	25.6641	13.7922
Potri.009G033600.v3.0	17.1414	11.6656	15.4377	11.6876	15.2576	10.3946	18.2434	11.7523	18.0447	14.6381	18.5344	13.4105
Potri.011G162400.v3.0	5.04451	4.68306	2.21581	5.59598	7.60085	18.1566	8.32503	12.2416	1.87484	2.77789	2.41491	2.87317
Potri.002G097900.v3.0	3.88839	5.5118	2.47037	5.29442	2.55829	3.97643	2.85176	3.43426	4.5194	6.55069	3.81252	4.07408
Potri.005G237500.v3.0	47.0062	30.9793	42.4102	27.8109	33.8832	25.0571	42.6752	29.5874	45.5136	35.049	47.5202	30.5748
Potri.010G107800.v3.0	0	0	0	0	0.301979	0	0	0	0	0.112764	0.127024	0
Potri.013G029100.v3.0	0.0795999	0.106629	0.175405	0.0983673	0.246893	0.0400636	0.0594599	0	0.0530047	0	0.323097	0.0191127
Potri.004G163400.v3.0	124.187	142.387	143.078	142.919	129.337	101.947	90.0452	104.556	136.498	126.916	151.746	113.01
Potri.006G000500.v3.0	52.488	32.8807	58.2907	38.6522	55.179	30.9689	40.0623	36.5628	42.9547	29.0552	39.8029	33.9762
Potri.004G118100.v3.0	0.406157	0.0192026	0.45126	0	2.39603	0.0360748	1.09757	0.0343872	0.787503	0.0368955	0.727322	0.0688394
Potri.009G060700.v3.0	1.66492	0.75486	2.33835	0.822986	1.72135	1.19251	1.33934	1.22888	1.5777	1.21963	1.70805	1.04554
Potri.008G177700.v3.0	7.61379	8.01048	8.57909	7.72902	7.77047	7.47509	7.72556	8.65394	12.664	9.76459	9.26564	6.23767
Potri.004G191700.v3.0	9.08956	8.34187	9.8017	8.6515	8.06462	11.2912	9.82348	10.5774	12.7492	10.1046	10.5974	12.8164
Potri.003G078200.v3.0	0	0	0	0	0.309445	0.112982	0	0	0	0	0.130164	0
Potri.004G153200.v3.0	367.75	67.5824	996.749	59.811	587.995	38.5441	140.317	57.3008	494.315	69.2663	262.706	44.8738
Potri.001G244100.v3.0	10.793	18.0237	10.4013	20.6039	6.96001	17.4966	9.44716	17.9011	12.3237	22.7347	10.3859	24.5956
Potri.005G251600.v3.0	28.3883	20.161	27.1612	16.8391	36.5196	18.7444	57.6462	14.351	37.5822	18.0389	40.7211	18.2699
Potri.001G116000.v3.0	15.0647	12.2338	14.8178	13.7595	11.9644	10.8225	9.87083	12.9046	15.2034	12.5579	14.5087	14.7567
Potri.010G103300.v3.0	4.30879	11.3044	3.49023	8.76623	1.86523	7.55066	5.6718	5.05459	3.63895	7.95235	5.57589	5.09722
Potri.004G228900.v3.0	0.536784	0.845609	0.689431	1.05073	0.443981	0.632199	0.721745	1.00437	0.686282	1.54185	1.02715	1.33012
Potri.002G054100.v3.0	2.62075	1.061	1.33834	1.54016	0.64227	1.28975	14.3562	1.425	5.33235	1.43901	13.5081	2.47513
Potri.001G301900.v3.0	19.4818	107.36	20.5595	90.8177	25.1366	130.358	31.7998	56.0347	26.2523	82.7722	43.7033	28.9824
Potri.014G193100.v3.0	3.84539	6.26675	3.45098	5.60792	4.85433	6.76868	4.07063	5.88633	2.31303	4.42919	2.56856	4.92776
Potri.013G106500.v3.0	1.88549	1.04186	2.4762	1.44171	1.40112	1.49021	2.44274	1.82332	1.5596	0.909917	1.74247	1.88871
Potri.001G005200.v3.0	11.001	15.2595	6.36762	18.2872	3.48554	20.7636	21.6706	19.6645	10.2793	16.9888	20.3718	26.8406
Potri.006G100300.v3.0	0.688223	6.83141	0.292478	5.17946	0.462506	7.74185	0.231341	8.74169	0.137484	8.47595	0.71833	10.7329
Potri.006G123200.v3.0	12.6048	9.67274	12.2627	13.8076	90.3069	6.00143	38.715	5.88021	51.0246	9.87943	20.1364	9.4218
Potri.013G145300.v3.0	3.36854	0.926223	2.00919	1.00235	1.44349	1.00387	1.51472	0.972858	2.05861	1.40317	3.41181	2.12316
Potri.018G065400.v3.0	0.236154	0.632686	0.223022	0.447476	0.406929	0.673536	0.0588012	0.679793	0.0786262	0.344429	0.387985	0.529228
Potri.003G069500.v3.0	4.48886	1.36514	3.78094	1.979	3.1358	3.11417	3.39842	2.88117	2.54476	2.06089	2.95464	4.54432
Potri.005G169300.v3.0	0.783407	2.01489	0.986456	1.45862	1.76391	2.10292	2.30176	2.12983	1.40849	3.21271	0.953956	1.55499
Potri.006G261800.v3.0	0.239066	0	0.0322531	0	0.105929	0	0	0.073733	0	0	0	0.0492018
Potri.005G251900.v3.0	0.470608	0.520087	1.44442	0.305321	1.30762	0.710589	0.823915	0.381007	1.67459	2.044	1.71406	0.381367
Potri.T004400.v3.0	2.48606	4.02851	2.36675	5.9908	2.59105	5.19175	3.03269	5.74242	3.32424	5.40275	2.79013	3.26386
Potri.010G092200.v3.0	11.2588	5.93517	10.6327	5.52441	12.8729	7.15006	11.1682	6.81556	13.6602	6.52008	12.817	6.4165
Potri.001G329500.v3.0	14.9484	18.6938	20.1468	26.7886	11.6305	18.7838	9.65214	19.6189	13.0582	14.1246	10.1371	25.0031
Potri.003G035400.v3.0	4.03716	1.27475	3.83989	2.09538	2.35532	2.65606	1.58324	3.59018	0.97931	0.734786	1.60525	2.88732
Potri.001G256400.v3.0	53.0394	28.4789	34.8165	24.7734	38.1161	25.1969	47.9801	28.6472	58.1908	28.9772	52.4311	30.0775
Potri.003G088900.v3.0	1.4556	5.98457	1.13673	7.07752	0.810346	5.57918	1.25459	6.92974	0.726949	5.92225	1.63127	7.21859
Potri.011G023400.v3.0	1.14105	1.47535	0.374817	1.06676	0.666801	1.1611	0.500292	0.856861	1.18928	1.83873	0.560963	1.25077
Potri.001G040300.v3.0	0.73118	0.587676	0.17263	2.03303	0.094495	0.552018	0.921678	0.460419	0.639036	1.62316	0.317985	0.790036
Potri.003G029100.v3.0	0.589351	0.135338	0.318044	0.187278	0.348186	0.127126	0	0.121179	0.504569	0.130018	0.07323	0.242587
Potri.001G307700.v3.0	4.2075	2.8883	3.22407	2.37586	2.84846	3.13131	4.7144	3.11413	4.08294	3.4569	8.3351	3.91522
Potri.009G035200.v3.0	0.938109	0.100532	0.354377	0.231858	0.258641	0.566595	0.490527	0.765125	0.499741	0.434613	0.380779	0.270299
Potri.016G039600.v3.0	0.0966974	0.0259064	0	0.0477984	0	0.0730035	0	0.0463922	0	0.423098	0.0280354	0.139308
Potri.014G105800.v3.0	14.228	13.4613	15.5483	14.4679	11.7261	16.5729	6.10356	16.0316	12.3436	14.2819	12.835	19.5314
Potri.001G042600.v3.0	0.67312	0.420787	1.20075	0.462124	3.58277	1.46809	1.25703	1.32764	2.88855	3.09923	0.693892	0.37712
Potri.014G085900.v3.0	0.165141	0.587803	0.0891186	0.839628	0.195129	0.374029	0.185036	0.441419	0.188512	0.673995	0.636108	0.543799
Potri.002G210300.v3.0	0.0594682	0	0	0	0.0614837	0	0	0	0	0.0918361	0	0
Potri.009G011400.v3.0	22.146	13.3865	21.3466	15.3518	17.8584	15.7178	21.4048	16.8429	20.2464	14.6621	17.3719	15.7877
Potri.007G042800.v3.0	0.147423	0.0592447	0	0	0	0	0	0	0	0	0	0
Potri.007G004100.v3.0	32.0845	27.3792	30.4582	29.4913	25.8461	29.2421	38.9181	30.78	35.3224	32.8663	42.8163	29.3084
Potri.010G106900.v3.0	3.16897	4.19587	3.15026	3.62344	3.12117	7.10186	4.14878	4.32104	1.81587	3.61884	2.23408	1.62192
Potri.005G221100.v3.0	13.0581	12.1588	11.3245	13.0835	10.8535	13.3057	11.8103	13.1132	12.0412	17.4142	10.8938	12.1727
Potri.006G043100.v3.0	2.45181	1.15666	2.31547	2.13409	2.23182	2.05224	2.47845	2.41652	2.55543	1.74911	2.15574	2.62998
Potri.014G169300.v3.0	11.1182	8.44598	11.4597	9.79599	7.46017	8.94629	9.70193	11.4386	8.03959	6.08942	7.19537	11.9765
Potri.004G022900.v3.0	3.54107	5.0006	3.28164	7.2878	2.53196	4.997	3.81936	7.24011	2.34694	4.34408	2.90727	7.93828
Potri.011G032000.v3.0	0.41795	0	0.13157	0.206596	0	0.10518	0	0	0	0.215145	0.242352	0.200708
Potri.005G120400.v3.0	0.186764	0.0500364	0.0587928	0	0.450552	0.141001	0.488285	0.0448016	0.435275	0.480696	0	0.044844
Potri.013G046700.v3.0	18.834	14.1783	19.3985	16.1505	20.6446	19.8328	32.497	21.0437	18.514	15.4918	16.1532	13.3174
Potri.013G105200.v3.0	9.30959	6.98521	8.01286	9.91719	7.64526	10.8096	9.96904	9.47703	8.26881	9.21291	9.99358	11.6506
Potri.003G140500.v3.0	19.1668	14.5805	20.8658	14.6382	18.704	15.2638	11.7473	18.0071	14.6458	12.5584	12.5577	13.1396
Potri.001G191200.v3.0	4.59697	3.2353	4.34133	4.55641	4.13712	4.09994	4.67041	4.23382	3.47344	4.17483	4.47488	5.6104
Potri.002G140300.v3.0	21.5012	14.5811	28.328	22.1698	15.4815	7.53662	11.992	24.4879	21.6679	7.81925	17.6161	13.068
Potri.015G110100.v3.0	16.4633	9.46098	15.1202	11.0167	13.0638	9.7259	16.3945	11.8626	12.5386	10.5828	13.1024	10.9103
Potri.002G166700.v3.0	42.1455	22.4891	39.055	22.9196	31.43	20.5275	33.0979	20.1865	26.74	19.9709	23.1841	16.4192
Potri.016G025300.v3.0	19.0432	17.3385	18.2451	20.1081	14.9862	16.3988	20.8374	19.3177	16.983	18.7904	17.7281	17.8051
Potri.013G119300.v3.0	0.253756	0.135969	0.0798815	0.18815	0	0	0.0947758	0.243487	0	0.065312	0.0735711	0.121859
Potri.018G099400.v3.0	0.810517	4.70759	0.722118	3.7759	0.537576	3.98322	0.736814	2.37718	0.687372	2.4325	2.28785	4.15298
Potri.008G198200.v3.0	11.6203	14.4192	13.8621	15.2066	16.0189	13.8829	9.68529	15.1407	16.1273	12.1208	18.5476	16.7997
Potri.016G048300.v3.0	1.96594	1.16313	1.93397	1.7816	1.43973	1.44299	1.77447	2.00428	1.6091	1.4969	2.25618	1.73082
Potri.010G177600.v3.0	0	0	0	0	0.0471684	0	0	0	0	0	0	0
Potri.001G385400.v3.0	0.303564	1.21993	0.175195	0.812794	0.104617	0.369237	0.944823	0.643243	0.74118	0.612032	0.953464	0.862518
Potri.005G090000.v3.0	0.097447	0.176224	0.368112	0.505773	0.201499	0.239101	0.109187	0.262979	0.413667	0.376216	0.211895	0.421164
Potri.010G150900.v3.0	187.435	445.796	287.197	617.809	238.514	363.15	85.9082	369.714	183.13	430.788	226.817	425.129
Potri.005G192900.v3.0	4.19022	4.48219	4.0736	3.56379	5.03304	4.81501	5.52358	4.25717	5.20089	6.75639	4.60935	3.26247
Potri.016G055900.v3.0	2.89325	9.70257	1.22485	9.46863	7.06567	17.1732	5.64523	8.68749	1.24563	5.08429	2.86362	3.16207
Potri.005G130900.v3.0	4.04456	1.5515	3.62866	2.11285	5.55017	2.29014	13.7809	1.79932	4.42546	1.58988	7.37162	1.82751
Potri.003G018600.v3.0	1.96299	1.18329	0.772428	1.94064	0.845631	1.35849	2.01619	1.17722	0.653566	1.01047	0.284563	0.235667
Potri.019G106800.v3.0	0	0	0	0	0	0	0	0	0	0	0.206899	0
Potri.018G015600.v3.0	0.292865	0	0.184386	0.0723828	0.302791	0	0.218766	0.140507	0.390031	0.075378	0.16982	0.0703198
Potri.006G195900.v3.0	6.07258	3.52768	4.71283	5.14901	5.37704	4.01721	5.32209	5.0408	5.7352	5.5942	6.01399	5.26211
Potri.009G094500.v3.0	0.232046	0.0466261	0.109571	0.0860269	0.119955	0	2.60003	0	0.231776	0	3.98616	0.16715
Potri.T112300.v3.0	0.117525	0	0	0	0.121508	0	0	0	0.058694	0	0	0
Potri.015G105100.v3.0	154.443	95.6778	147.456	102.158	99.9784	87.1071	125.683	98.7496	107.02	96.2294	100.789	113.976
Potri.012G104600.v3.0	0.603466	2.68382	0.151975	3.19179	0.332756	2.9462	8.47466	1.99771	3.89786	3.16855	10.1478	4.37593
Potri.001G334500.v3.0	0.254943	0.683024	0.52166	0.724619	0.571098	2.1493	0.714145	2.62974	0.551733	0.85303	0.665239	1.40793
Potri.015G057300.v3.0	0.659136	2.62994	0.733639	4.66034	0.997874	2.73695	1.31883	2.65973	0.752419	3.23546	1.78135	3.66271
Potri.010G202200.v3.0	6.0426	3.70545	4.86115	3.31878	2.54523	4.56197	3.41037	4.67067	4.20253	3.21419	6.69624	5.28768
Potri.001G389200.v3.0	0.240878	0.995671	0.259981	0.816467	0.0355774	1.24701	0.0385569	1.2382	0.206226	2.63047	0.538747	1.73512
Potri.007G105300.v3.0	2.42838	0.731916	0.41697	0.77751	3.59483	0.562504	8.87397	0.913508	5.48503	0.383534	7.53661	1.11315
Potri.001G004400.v3.0	0.0944071	0.303514	0.0891572	0.489995	0.390427	0.213823	0.423124	0.54352	0.0942969	0.291583	0.656913	0.544034
Potri.010G157700.v3.0	3.201	2.37831	2.63634	2.11124	2.32819	2.81007	2.62743	2.55807	2.60243	2.57223	3.5288	2.78838
Potri.010G135500.v3.0	4.60646	3.42753	4.70174	4.5938	3.56673	5.18623	5.87141	5.71808	3.59648	4.6208	3.98039	6.01328
Potri.018G001600.v3.0	5.83791	4.48514	3.81064	6.0473	3.99426	3.95373	18.758	3.45986	6.94587	1.92241	11.2009	3.15392
Potri.006G172900.v3.0	0.0201007	0.436203	0.0189829	0.625964	0.0415639	0.546314	0	0.347171	0.0602317	0.434578	0	0.217187
Potri.003G069200.v3.0	16.5312	7.86279	15.6692	8.90047	10.6163	9.77734	13.3821	10.9708	13.9054	11.2181	10.2508	9.3987
Potri.014G027700.v3.0	1.88293	3.18607	7.17529	1.29815	2.01505	0.872884	4.55269	2.32974	3.82746	0.918249	8.44734	1.28495
Potri.019G017500.v3.0	0.0765068	0.122983	0.0722524	0.056727	0.1582	0.404322	0.171448	0.0550582	0.0764176	0	0.133089	0.11022
Potri.009G023900.v3.0	0.144875	0	0	0	0	0	0	0	0	0	0.12601	0
Potri.007G092900.v3.0	0	0	0	0	0	0	0	0	0	0	0.186903	0.154787
Potri.006G263400.v3.0	13.6812	8.65981	12.3165	10.1585	10.1779	10.007	11.7685	10.7661	9.05854	9.00771	10.5345	10.8042
Potri.014G183800.v3.0	1.1662	17.0834	1.70532	9.37217	10.307	17.2965	2.78201	20.2504	2.66786	16.0052	3.50113	35.4176
Potri.010G062600.v3.0	24.8759	8.46449	29.563	10.1782	22.6778	10.3087	21.1183	17.6406	15.8513	7.43076	13.8349	13.7335
Potri.009G057300.v3.0	18.6229	14.5848	22.4745	14.5403	17.4237	23.6728	9.72755	12.9855	12.1061	11.0673	10.0978	13.5863
Potri.005G171500.v3.0	9.21919	7.24514	9.07198	9.23239	7.53117	9.03967	9.56471	9.55053	9.70864	8.2786	8.27612	8.1658
Potri.001G352900.v3.0	26.4316	22.5378	24.2817	25.9109	24.6122	25.0398	17.1811	29.7516	21.1545	18.5775	25.9005	28.5593
Potri.009G147200.v3.0	3.49847	1.92489	3.43697	2.2458	3.83552	1.93218	3.31486	1.90938	3.16606	2.19369	2.61406	1.91118
Potri.004G103200.v3.0	1.60214	1.49256	5.15812	2.13287	8.20692	1.81435	3.63113	2.22735	0.581918	0.534196	0.981801	1.41636
Potri.001G324900.v3.0	0	0	0.163054	0	0	0	0	0.0621258	0	0	0.0750869	0
Potri.014G096300.v3.0	0.0926409	0.223377	0.174979	0.686898	0	0.349705	0.207604	0.600021	0.185066	0.858386	0.0805779	0.800785
Potri.T011400.v3.0	1.87308	0.839111	1.47893	0.751329	2.63499	0.625921	4.64476	1.03859	4.90727	0.806128	7.74529	1.81373
Potri.019G032400.v3.0	25.7462	30.632	25.9315	24.262	19.3412	12.8786	32.8981	14.6948	18.7487	22.2301	31.8256	16.5359
Potri.T041200.v3.0	0.468382	0.338811	0.796205	0.312559	0.435831	0.353614	0.419849	0.404486	0.374269	0.0723318	0.407393	0.236173
Potri.015G069200.v3.0	4.20032	9.74102	4.0907	13.9282	25.6489	11.0108	9.88662	12.7523	21.2393	13.964	7.30677	15.002
Potri.015G066100.v3.0	4.08633	4.39767	2.48552	4.08261	3.86679	3.47722	3.8026	3.73821	3.38977	3.98416	3.61448	3.94131
Potri.014G123100.v3.0	0.253953	0.47626	0.319774	0.439359	0.17504	0.447362	0.331973	0.426433	0.0422761	0.392176	0.515398	0.823185
Potri.012G069100.v3.0	11.2678	5.76836	8.43839	5.37464	8.82999	6.36657	7.6395	7.48907	8.24384	6.37287	11.2363	8.06482
Potri.012G012000.v3.0	0.0556698	0.0447439	0.026287	0.0206385	0.0863347	0.0210145	0.0311883	0	0.0278024	0	0.0242104	0.0200503
Potri.002G034800.v3.0	0.387363	1.82911	0.41155	1.831	0.550675	1.09668	0.379777	0.836297	0.0483639	0.710362	0.126346	0.488301
Potri.005G235300.v3.0	33.289	44.1753	34.4219	41.1156	29.5399	31.5832	24.6336	32.1234	41.1626	43.5729	37.1606	39.3026
Potri.001G322700.v3.0	0.0817297	0.0328446	0.115777	0.0908993	0.211249	0.0925551	0.0457881	0.117634	0.0408172	0.283982	0.142175	0.147181
Potri.006G157600.v3.0	3.68756	4.29319	3.81539	5.64932	4.79371	5.0767	4.22297	5.1514	4.36033	5.69466	4.99976	4.10158
Potri.009G042400.v3.0	15.5861	11.8504	13.3694	12.5002	10.1625	11.0131	14.6775	13.7106	10.2286	15.4364	11.6661	13.7095
Potri.018G066600.v3.0	24.5015	27.1588	23.3835	37.7978	24.1941	34.21	30.4997	33.2385	17.4899	16.9443	24.1544	32.1042
Potri.014G112200.v3.0	13.6539	8.29752	12.67	10.1591	10.7719	8.2969	6.50336	12.3596	11.7372	7.56729	15.145	10.2808
Potri.014G116500.v3.0	105.829	165.993	99.3099	137.31	111.25	104.913	77.584	96.3126	139.807	151.323	154.86	122.724
Potri.008G052200.v3.0	0.857978	0.731809	0.793731	0.675108	0.651715	0.766721	1.31449	0.756054	0.717063	0.459682	0.898556	0.4919
Potri.001G251700.v3.0	52.701	49.7225	49.2444	47.5591	47.3164	43.6097	30.3476	41.3874	54.6116	43.5073	61.2503	52.5489
Potri.004G215400.v3.0	4.46698	11.3394	5.23027	6.99887	13.1028	12.3452	5.32221	20.5389	9.44845	10.8625	6.15322	8.56112
Potri.013G031900.v3.0	8.6186	17.6876	6.40083	20.1638	3.28744	15.73	28.6895	14.693	32.0104	23.9056	89.01	25.9179
Potri.004G132600.v3.0	3.27995	2.27438	2.36872	2.81344	2.72619	1.89361	2.52213	2.4067	3.59731	2.48294	3.07661	1.71408
Potri.007G121900.v3.0	10.0548	13.8095	10.8783	13.2925	10.5384	11.3241	11.1424	11.6491	14.0714	14.6317	10.8118	9.929
Potri.009G118100.v3.0	68.976	34.8659	65.8332	32.2285	51.8117	55.9852	42.367	45.1344	48.1148	22.3969	60.2572	32.8024
Potri.009G002000.v3.0	6.89046	6.73804	6.97725	7.91897	4.67017	5.92459	5.66177	6.85956	5.54417	6.11849	7.15858	7.27966
Potri.006G235400.v3.0	35.2921	30.403	30.7191	32.3502	30.4094	30.0917	34.3764	29.5851	27.3191	34.3845	24.6396	28.0841
Potri.010G027900.v3.0	7.42195	5.63793	8.22016	7.4605	7.53312	6.33223	9.16126	7.93581	7.06673	6.51123	6.78354	6.51982
Potri.017G062800.v3.0	9.70494	8.17765	9.83048	10.8808	8.05136	9.1882	6.97174	10.4199	9.1464	8.27923	8.81564	11.811
Potri.009G078500.v3.0	10.3854	32.416	7.85582	20.877	9.25185	20.6293	10.2526	13.3876	17.7	37.5454	14.2293	14.9074
Potri.011G151500.v3.0	6.87416	26.3005	12.9633	11.7696	20.2004	6.3849	11.9787	9.56627	11.6096	40.1019	8.61966	7.06043
Potri.005G078400.v3.0	21.1732	16.6567	25.8127	20.1234	20.2987	17.5836	17.5414	19.3006	26.8522	15.6552	34.0978	18.2558
Potri.009G059100.v3.0	2.53362	5.49819	2.1056	3.75717	0.890627	2.94572	1.93043	4.9959	2.68251	3.9909	5.11261	10.2933
Potri.014G163400.v3.0	74.3977	44.2267	71.9111	63.4786	60.2041	56.124	69.9461	59.8503	30.1143	27.5758	43.934	45.9531
Potri.003G007600.v3.0	0.10516	0	0.264832	0.0259907	0.398655	0	0.353488	0.0252261	0.315112	0.108265	0.152445	0
Potri.005G022700.v3.0	0.116333	4.58155	0.274659	4.98131	0.0601378	4.39139	0	2.63715	0.232394	3.6604	0.227666	2.78629
Potri.001G184000.v3.0	14.2167	15.0136	15.4359	16.6336	12.7428	13.701	8.27938	14.4639	13.4916	13.2368	13.5481	16.7131
Potri.018G062500.v3.0	13.8836	10.3191	14.8619	9.84442	11.7934	10.0873	15.1787	11.4585	18.6301	12.5545	15.1533	11.4086
Potri.011G064600.v3.0	5.68297	4.20098	5.22335	4.77742	5.87557	4.83574	5.49448	6.67491	4.3854	3.72766	5.7365	5.88714
Potri.017G110900.v3.0	0	14.0875	0	17.7103	0.0888313	15.5031	0	19.1679	0	0.132684	0.0747316	23.3945
Potri.006G137200.v3.0	0.121954	0.0653461	0.0767816	0.0301415	0.0840583	0.0920716	0	0.351057	0.040604	0.125555	0.0707161	0.146412
Potri.012G139300.v3.0	0.143224	2.57089	0.090173	2.77878	0.0493594	3.15378	0.106986	3.41853	0.0238428	3.04121	0.166099	4.38467
Potri.005G218800.v3.0	17.8926	199.948	26.0348	273.981	21.034	187.666	15.3703	189.33	16.0183	87.3455	34.3532	258.439
Potri.013G094700.v3.0	4.26235	3.56284	3.7033	3.03396	3.70172	4.82692	4.3938	5.70537	3.5762	3.48862	3.4849	2.94749
Potri.005G245700.v3.0	12.4108	9.95149	13.8215	11.7197	8.23148	15.027	10.7247	14.3451	8.27396	8.47547	7.96877	14.443
Potri.004G122400.v3.0	3.53203	3.02541	2.81883	3.25822	3.15455	2.79176	2.86133	3.04303	3.42853	3.02173	2.61058	1.97088
Potri.006G165900.v3.0	0.128777	0.0776274	0.0760102	0.107419	0.232998	0.0729172	0.0721461	0.0579217	0.112549	0.0870054	0.154012	0.220311
Potri.008G018000.v3.0	0.236633	7.45547	0.134084	6.42163	0.0978611	5.89546	0.424227	5.65372	0.283628	6.50464	0.452805	4.0568
Potri.014G050500.v3.0	0.397612	9.90684	1.31425	17.8363	0.411088	23.6396	0.334136	28.0419	9.13441	35.5369	0.951055	23.1994
Potri.012G002000.v3.0	0.120649	2.27879	0.11394	1.78913	0.436582	2.77812	0	2.82181	0.120508	0.931582	0.104939	1.73814
Potri.005G196600.v3.0	110.585	72.3902	117.435	73.6831	103.828	58.7929	33.4925	69.1096	45.3084	44.288	103.597	69.2221
Potri.002G151500.v3.0	4.50904	6.62585	5.97882	7.4633	5.8391	6.2582	4.59298	7.17818	8.59813	6.08406	10.7357	7.74271
Potri.015G023600.v3.0	25.5674	15.7322	21.7453	13.8663	18.5115	14.2908	18.2342	17.3076	20.1572	14.2058	20.1925	16.3403
Potri.003G223200.v3.0	45.11	22.904	40.8557	29.8516	38.2989	27.0061	34.5931	35.5387	31.2932	26.0448	26.2479	25.8016
Potri.014G023200.v3.0	10.5541	4.37819	8.98121	6.88306	6.28896	6.13453	7.01909	8.19963	6.91452	6.58954	6.55421	7.6842
Potri.001G388100.v3.0	0.171947	1.1056	0.259817	0.968943	0.21333	0.545222	0.269728	0.767199	1.40832	5.20451	0.418761	3.04693
Potri.010G214600.v3.0	6.68132	5.54609	6.65458	7.66103	4.79391	4.9615	5.48175	5.70154	6.9288	6.14563	8.38356	8.49466
Potri.002G128000.v3.0	0.0692159	0.305972	0.0980502	0.282265	0.178904	0.209023	0.116332	0.0498112	0.172838	0.34739	0.270914	0.349008
Potri.003G044400.v3.0	6.75514	3.95976	5.42017	4.23667	3.67583	4.19881	4.29668	5.62892	4.23606	3.3335	4.59441	5.59766
Potri.007G101400.v3.0	12.0555	5.02415	7.87117	6.89713	5.61652	7.30368	8.50496	8.72927	8.10194	6.89523	6.01957	9.75601
Potri.001G073300.v3.0	13.4876	7.6382	14.1254	8.83825	10.3657	8.53079	12.1852	9.56533	11.8083	9.68309	9.9134	8.70398
Potri.003G053300.v3.0	2.41192	2.10314	2.77203	3.40798	2.79948	3.40134	3.31438	3.91359	2.31819	2.54755	2.35514	2.91748
Potri.013G066700.v3.0	5.82695	2.18665	7.07519	4.09466	3.40055	2.26856	4.98203	3.95959	6.32714	3.40187	6.375	3.27597
Potri.004G012600.v3.0	1.13781	0.171469	0.268635	0.158184	0.441141	0.536884	0.717128	0.15353	0.426183	0.878557	0.556682	0.0512252
Potri.004G015500.v3.0	34.4197	3.57632	24.2143	3.22525	23.0227	3.50996	31.0097	4.6094	14.5889	0.770347	29.5733	3.98134
Potri.010G236300.v3.0	0	0	0.209121	0	0.228939	0	0	0	0.147451	0	0.0642003	0
Potri.003G145200.v3.0	14.7793	30.2667	15.9452	28.3796	13.5771	22.7476	15.4319	23.8238	20.8405	37.7329	18.1878	23.4014
Potri.010G016700.v3.0	11.0946	6.83406	10.0053	7.46769	7.47473	7.46641	11.5652	8.94957	6.90335	6.6181	8.89855	7.79529
Potri.002G146100.v3.0	3.71406	1.19405	3.08237	1.56885	2.88577	2.60007	4.64072	2.57563	2.45067	1.37306	2.93677	2.12407
Potri.013G099100.v3.0	2.4561	2.39707	1.20118	2.08127	2.58469	1.72183	1.47429	1.7991	3.98651	3.62361	3.16628	2.11673
Potri.010G248600.v3.0	0	0.0493595	0	0	0.0634938	0	0	0	0.0613408	0.0474193	0.106832	0
Potri.008G068000.v3.0	9.81438	1.786	12.5039	2.12818	15.7629	2.72615	9.33689	2.39873	6.16536	1.1677	6.97946	1.44504
Potri.005G180300.v3.0	0.0639353	0.565259	0.0603799	1.80141	0.132204	0.57923	0	0.87421	0	0.937978	0.389271	0.598709
Potri.018G150200.v3.0	0.32815	0	0.413202	0	4.41053	0.082581	0.85793	0.0787177	1.63884	0.168919	1.23682	0.472753
Potri.001G240300.v3.0	0.0358139	0.633268	0.101467	0.796639	0.222166	0.784112	0.0802572	0.489695	0.143088	0.691337	0.0934513	1.1609
Potri.016G119200.v3.0	8.35196	6.58051	9.63598	8.14503	7.99696	6.86457	8.98938	7.75738	10.5613	7.08428	9.69783	9.75035
Potri.003G066000.v3.0	34.9555	18.3579	30.3216	19.6994	26.3234	20.6556	40.3292	22.5617	23.1652	19.2926	23.8887	17.7954
Potri.008G199600.v3.0	0.645413	0.726239	1.46285	0.09571	0.800745	0.682174	0.578536	1.02184	0.64466	0.398682	0.785921	0.278946
Potri.014G008200.v3.0	0	0	0	0.0311168	0.0433891	0	0.0470228	0	0	0	0	0
Potri.019G125000.v3.0	11.8293	50.8802	11.8716	38.4777	12.2969	37.3778	11.557	24.5647	17.3852	32.4541	16.1204	33.4107
Potri.002G224300.v3.0	5.62404	5.99625	5.59312	5.32741	5.24505	7.45212	7.279	7.1035	5.66334	6.48727	6.12963	7.44092
Potri.002G253200.v3.0	45.0377	36.73	41.4089	43.5279	51.8404	36.9645	65.914	44.7937	49.3009	44.6823	37.7926	41.0646
Potri.001G463800.v3.0	12.1276	28.4745	14.378	34.7454	21.4264	28.2764	15.4697	16.018	27.6672	24.9192	13.6702	13.4687
Potri.004G175100.v3.0	0.270024	6.13467	0.357012	5.953	0.372234	4.67519	1.00852	9.12022	3.32641	10.7168	6.23171	10.0106
Potri.010G251600.v3.0	2.09128	2.4012	1.75554	2.38744	1.61304	2.23044	2.34323	2.41276	2.58618	2.74255	2.33867	2.77371
Potri.013G151500.v3.0	4.06793	0.338229	7.1977	0.138677	302.141	0.105902	56.1108	0.47109	173.363	0.613764	16.7965	0.572579
Potri.010G161600.v3.0	12.8781	10.9653	13.5366	13.1522	11.7076	12.9634	8.48638	13.4222	8.2304	9.31512	9.91371	13.0262
Potri.009G088900.v3.0	39.7566	36.3742	39.9034	41.336	40.9293	42.3441	49.8254	44.5642	41.8476	41.0753	37.8777	40.1714
Potri.005G204800.v3.0	21.7275	17.4322	22.7022	19.3093	19.0784	18.1487	24.3452	20.377	18.2775	12.8205	22.1486	18.537
Potri.002G190600.v3.0	3.28338	0	3.04173	0	4.07359	0	4.41474	0.0225037	1.46799	0.0241452	3.39981	0
Potri.003G032800.v3.0	25.7936	26.9449	27.8583	10.2493	18.8958	5.68869	16.5862	3.82015	16.4402	27.6738	25.1773	9.09747
Potri.001G361200.v3.0	3.78251	8.79203	3.42884	11.9109	2.41402	8.53179	3.92428	8.48552	5.36397	12.1243	3.63523	8.15716
Potri.008G109300.v3.0	12.548	9.27497	9.36006	9.9824	9.10855	10.6912	12.3392	10.8831	10.5348	10.8146	12.5735	11.2956
Potri.014G054800.v3.0	0.887637	10.814	0.132359	5.50767	1.30413	6.31341	14.8663	5.54737	2.93978	14.0684	19.8296	1.58165
Potri.001G215400.v3.0	3.2606	3.26982	2.40127	2.43979	3.55667	2.25839	2.849	2.88467	3.13728	3.67253	3.20028	2.9305
Potri.013G075400.v3.0	1.27612	5.08811	2.10312	4.93506	1.24176	6.81959	1.40183	6.78867	1.42459	3.63227	2.08933	8.03875
Potri.005G053600.v3.0	0.308158	0.209574	0.761134	0.369096	0.784251	0.447403	0.717128	0.562944	0.402506	0.732131	0.556682	0.495177
Potri.003G177200.v3.0	0.478672	1.5902	0.512327	2.863	0.857818	2.48149	2.932	2.48023	1.88058	0.640647	1.60986	1.72401
Potri.013G158100.v3.0	38.3774	20.7102	38.1907	21.7982	35.0367	27.3893	40.7926	20.6185	31.4244	21.6998	30.904	21.5713
Potri.006G085400.v3.0	58.8611	83.4881	64.3368	76.0938	56.0367	64.6697	65.4499	63.3286	75.0783	85.8085	89.1446	65.1727
Potri.013G126800.v3.0	133.91	65.911	153.802	84.5642	137.12	82.1015	97.4208	73.5678	96.4499	56.0219	78.4889	37.5067
Potri.T027800.v3.0	0.680911	1.75127	1.02887	1.51461	7.03988	6.78568	4.1199	5.09618	0.680117	1.89274	0.236899	0.686673
Potri.001G160400.v3.0	0.312265	3.23484	0.2949	5.2738	0.573952	4.37448	0.544266	5.81779	0.0693113	1.50026	0.0905347	3.69891
Potri.005G058600.v3.0	0	0	0	0	0	0	0	0	0	0	0.213423	0
Potri.018G085100.v3.0	38.1939	39.7762	38.8192	38.9046	27.1362	27.2528	35.1235	32.4639	56.8751	46.5385	45.1314	35.3633
Potri.017G011100.v3.0	0.138139	0.0370092	0.0869716	0.0341417	0.142821	0	0.0515939	0.0331373	0.0459927	0.0355545	0.0801011	0.0663372
Potri.017G115500.v3.0	9.08948	31.4859	11.1834	22.6628	11.1513	12.9272	8.75011	15.9846	24.5194	32.8184	11.7197	23.1004
Potri.001G079200.v3.0	2.76734	1.87302	0.68775	1.7279	0.602343	2.30918	2.12156	1.67707	1.16384	1.68694	1.39352	2.51798
Potri.004G104900.v3.0	10.5281	8.92388	9.63721	8.04595	7.6157	8.59942	11.6354	9.30904	8.39827	8.93378	9.12593	9.91315
Potri.003G151400.v3.0	1.27737	6.09159	1.25995	7.49281	1.99567	5.42194	2.22642	5.33172	2.12647	6.07133	3.28375	4.6211
Potri.017G085500.v3.0	32.9146	25.167	29.4377	25.523	25.48	23.3376	31.6794	24.5348	30.923	31.5639	36.9899	26.1873
Potri.002G253800.v3.0	48.1942	208.921	61.5852	241.535	41.993	179.931	26.0056	189.899	33.4328	109.098	54.6111	271.987
Potri.016G100200.v3.0	10.473	7.79898	7.93143	8.26151	7.33393	6.49214	6.82339	7.58504	7.68682	8.16416	9.92415	8.33938
Potri.003G072500.v3.0	28.0561	34.7093	26.6729	35.5276	37.772	30.4462	24.3513	33.5049	42.7602	38.3358	46.6872	29.8928
Potri.006G036400.v3.0	53.157	12.251	55.0424	16.6478	54.9302	11.963	36.9531	13.9286	51.6984	15.9184	50.0743	13.4086
Potri.011G132800.v3.0	20.4678	16.8734	20.1318	18.8751	22.193	17.4681	25.1545	17.99	21.2116	18.5838	18.8464	15.3166
Potri.010G026300.v3.0	2.77228	1.40727	2.25066	1.91129	1.6594	2.01955	0.817441	4.20015	1.55455	1.46462	1.05759	2.17213
Potri.005G147200.v3.0	3.01431	2.66993	4.56051	3.21566	3.14827	3.43679	4.68709	4.29423	3.59452	4.25122	4.33401	3.32342
Potri.018G105400.v3.0	0	0.153352	0.0600627	0.259361	0	0.192062	0.498831	0.205962	0.381151	0.294647	0.359567	0.412313
Potri.003G068200.v3.0	3.51438	2.51079	4.97842	1.30289	1.81674	2.35844	4.15655	0.983548	2.34019	2.11058	3.05676	2.25023
Potri.016G044200.v3.0	3.96913	8.69037	3.10213	7.78024	2.40559	5.08039	4.3962	5.61427	4.12399	12.9811	4.36497	6.09609
Potri.003G108400.v3.0	0.436001	1.39077	0.6305	2.16192	0.380344	1.33724	1.16026	1.5002	0.721284	1.87265	1.52876	1.88439
Potri.001G397200.v3.0	11.5864	14.3036	14.0122	16.0075	34.5153	45.8451	31.802	45.9199	22.6879	31.2158	24.6143	18.3133
Potri.002G171000.v3.0	5.78144	2.55785	4.70858	3.89345	3.83869	4.24468	1.60464	4.27513	4.50321	3.89074	2.90645	5.61641
Potri.005G178300.v3.0	10.1556	19.2012	11.1985	24.8849	6.97988	21.4827	14.522	30.5843	7.09099	18.4465	13.2919	35.7967
Potri.001G027300.v3.0	0.118936	0	0.112322	0	0.368902	0	0	0	0	0	0	0
Potri.011G102100.v3.0	5.0811	4.81615	5.47696	7.6648	4.47437	6.77265	5.9681	8.29673	3.15011	4.15333	2.52977	5.04837
Potri.018G087300.v3.0	8.3251	4.10971	5.38703	4.4581	4.03797	4.13193	6.42025	4.97414	6.18521	4.54337	6.59295	5.5156
Potri.018G096600.v3.0	0.282487	0	0	0	0.0973536	0	0	0	0.0470262	0	0.122852	0.067828
Potri.009G056500.v3.0	12.0315	9.02696	11.9097	9.16644	8.93002	8.12506	8.93581	8.7379	9.86755	7.92637	8.6887	10.1972
Potri.011G127000.v3.0	28.025	39.252	28.5418	32.9903	33.8395	31.9907	25.9843	27.201	30.0065	40.7833	28.5583	25.8672
Potri.001G092700.v3.0	1.64861	0.110421	10.5093	0.152798	13.6359	0.103721	4.31021	0.148303	1.7153	0	0.418233	0.296886
Potri.001G453600.v3.0	9.40118	24.5121	7.62522	27.6991	7.16196	23.0417	6.62773	20.9441	6.40242	19.5543	8.54871	16.2171
Potri.006G094100.v3.0	0.0822439	0	0	0.0813077	0.22675	0.0620916	0.737219	0.0197289	0.082148	0	0.262294	0.0394952
Potri.001G454500.v3.0	27.0258	5.96923	40.7837	8.81701	26.6354	8.32046	31.7291	13.3972	9.42347	4.89988	10.5872	8.13086
Potri.010G253400.v3.0	23.1499	23.2225	26.4103	21.9801	22.8382	20.8128	14.801	24.3856	34.1548	23.9812	28.0513	21.3854
Potri.004G156100.v3.0	0.248281	0	0	0.0368182	0.308035	0.0374889	0.111277	0	0.198393	0	0.129571	0
Potri.019G060000.v3.0	0.223708	0.179802	0.211268	0.165871	0.173467	0.0422231	0.0626649	0.201239	0.111723	0	0.389157	0.120858
Potri.005G210900.v3.0	7.99577	6.70591	8.03097	6.91997	8.10087	7.40942	9.85798	8.08276	8.8946	10.221	7.90827	8.49493
Potri.017G085100.v3.0	7.56903	5.53341	5.74131	6.41816	7.15955	4.31618	6.7667	5.41808	6.19293	5.5646	6.40836	4.35016
Potri.002G166600.v3.0	4.24978	2.72099	4.65969	3.39139	3.57463	3.61631	3.71258	4.48386	3.30953	2.62794	2.96026	3.42445
Potri.001G345900.v3.0	11.3603	8.02478	9.09594	6.12122	7.25874	8.01731	9.25021	9.95269	9.19743	8.58108	10.4641	8.41187
Potri.011G044800.v3.0	0.95903	10.4059	0.905699	5.40424	0.198306	4.34422	0.537285	4.14099	2.58636	20.5862	9.67616	7.32267
Potri.001G252500.v3.0	6.08348	7.44057	8.30882	9.63034	7.03808	7.5251	11.1683	10.8197	6.36838	8.16926	5.50928	5.84616
Potri.005G033500.v3.0	16.1219	3.37799	12.9927	2.72672	33.7778	4.53643	26.9675	4.39509	32.4029	2.58602	24.0755	6.64618
Potri.013G055800.v3.0	7.38314	11.8682	8.86547	5.15452	12.9059	6.30192	4.09368	2.41015	12.8231	8.0909	8.91544	2.83277
Potri.005G017300.v3.0	0.117483	2.54948	0.406816	2.26484	0.121464	1.41913	0.438789	2.19821	0.0782305	1.23975	0.0340617	1.12835
Potri.016G062700.v3.0	0.0488985	0.0393015	0.0461793	0.0362564	0.151667	0	0	0.0703795	0.146524	0	0.127594	0.035223
Potri.010G132400.v3.0	6.24622	5.02032	7.0878	5.99561	5.25644	4.56948	3.96053	8.4675	7.30294	4.82299	6.48577	6.90597
Potri.001G375300.v3.0	0.0293813	1.36966	0.0554948	1.63388	0.030377	2.01856	0.296289	1.56467	0.029347	0.680597	0.255555	2.6032
Potri.007G099300.v3.0	0.0388814	1.31252	0.0367193	2.30633	0.0803983	0.675148	0.0435657	0.727506	0.0388361	0.690508	0.0676371	0.756202
Potri.001G299000.v3.0	16.5103	16.6259	28.7795	16.7791	16.7301	11.9376	12.8698	8.04914	13.8792	11.8498	10.9549	6.972
Potri.008G063300.v3.0	0.330139	0.530689	0.545615	0.122393	0.767987	0.996978	0.647347	0.534565	0.577069	0.701015	0.28715	0.356713
Potri.016G020800.v3.0	0.102264	0.13699	0.0965776	1.03628	0.10573	0.154413	0.07639	0.294379	0	0.473778	0.0296494	0.491095
Potri.016G098900.v3.0	0.312038	1.93471	0.294686	2.08228	0.414788	2.35579	0.499473	1.98894	0.311674	1.72099	1.35703	2.76146
Potri.007G026900.v3.0	101.249	80.0007	97.1897	85.989	87.0712	84.7437	77.0873	92.7683	88.3842	96.9088	93.0536	89.3865
Potri.006G071500.v3.0	4.99875	8.03536	4.10835	8.25423	5.36372	6.69103	4.20831	6.57246	5.77559	10.244	5.78147	7.53239
Potri.017G130000.v3.0	0.408625	0.581063	0.326532	0.442817	1.52741	0.711921	0.422635	0.791719	0.659317	0.606765	0.437436	0.543406
Potri.010G250800.v3.0	27.7732	42.1272	25.3461	24.7694	13.5672	10.6318	17.3781	12.4067	56.0745	103.665	37.4161	17.9498
Potri.001G409300.v3.0	0.0209672	0	0.0792051	0	0.0216778	0.0474888	0	0	0.0209428	0	0.0547111	0
Potri.002G233000.v3.0	0	0	0.056656	0.0889639	0.310127	0	0	0	0	0	0.0521804	0
Potri.001G053400.v3.0	31.7299	4.01858	32.8591	4.75284	19.1265	2.13902	27.2498	3.55202	25.4439	5.48405	29.8173	5.95642
Potri.006G250100.v3.0	0.0321754	0.0258605	0	0.143141	0	0.0242914	0	0	0.0321378	0.024844	0.139929	0.115884
Potri.004G210200.v3.0	23.0391	18.917	22.1201	17.6092	21.3381	20.0104	27.3904	17.7556	20.0896	19.2482	17.2346	13.4035
Potri.006G073200.v3.0	33.0059	44.6763	27.243	37.8273	30.2185	32.0158	24.7096	29.3167	47.1255	50.9028	68.1403	38.5423
Potri.018G020800.v3.0	14.4648	13.4728	13.4092	14.2763	10.8537	14.6276	8.07665	16.3107	5.79851	13.2794	2.77715	14.6709
Potri.010G207200.v3.0	36.0997	52.5079	35.3898	63.6406	100.327	45.8846	58.2283	40.132	132.66	59.6383	65.7506	51.8522
Potri.T149900.v3.0	3.00175	1.88042	3.58522	1.57107	3.05784	0.866498	2.81931	1.20717	4.93829	1.67017	6.79597	1.4309
Potri.005G197400.v3.0	0.0838905	0	0.105634	0	0.0289112	0	0	0	0.0837926	0	0.218901	0
Potri.003G176400.v3.0	1.23371	1.5255	1.43397	1.75913	1.56987	2.07776	1.16967	2.11715	1.61143	2.78452	1.40324	1.57227
Potri.008G037800.v3.0	5.26949	2.7248	4.97646	3.94811	4.11463	3.49144	6.46174	4.32919	4.12234	4.27509	4.07051	4.09439
Potri.017G054100.v3.0	0.490011	0.3282	0.308508	0.0605541	0.253309	0	0.732061	0.235091	0.571012	0.378359	0.710342	0.0588283
Potri.018G112700.v3.0	0	0.0675646	0	0	0.0869121	0	0	0	0	0	0.365585	0
Potri.T015300.v3.0	0.0609999	0	0.0288039	0	0.126134	0.0230265	0	0	0.0609287	0	0.106114	0
Potri.018G063900.v3.0	15.4923	4.65266	15.0241	5.24941	6.63083	5.56512	6.11289	6.05404	9.98336	9.4219	12.6419	9.05965
Potri.016G023000.v3.0	29.7406	26.0992	27.2114	32.3961	28.832	29.0087	33.7973	31.5484	32.0771	32.8577	30.7191	30.0438
Potri.008G004500.v3.0	13.2087	9.15974	12.3425	8.94101	9.62072	9.13019	10.6998	12.0137	10.3388	7.72328	9.45778	10.2929
Potri.019G056600.v3.0	0	0	0	0.121108	0	0.184971	0.0915076	0.0587727	0	0.18918	0	0.117657
Potri.003G001800.v3.0	2.6081	2.86572	2.99309	4.13687	1.50184	2.86631	2.25647	4.27652	1.51687	2.9825	2.32592	3.06774
Potri.003G051200.v3.0	3.87515	4.27765	3.79863	5.87386	3.77827	4.3514	5.77104	5.61281	4.80154	6.57143	4.43719	5.79479
Potri.012G144400.v3.0	9.82208	5.06867	7.81603	4.46294	7.60915	5.12259	10.7295	6.9011	8.32127	8.00657	8.17427	6.3361
Potri.016G136200.v3.0	19.0585	10.7022	16.7757	12.2943	7.27636	11.6469	7.91728	16.7543	11.6973	11.7162	10.4064	18.4532
Potri.009G017800.v3.0	0.147224	0	0.417111	0	0.152214	0	0.577364	0.0264874	0.183815	0	0.224094	0
Potri.019G029600.v3.0	7.49002	21.6477	4.6085	15.651	11.6549	22.1905	13.4363	15.1633	12.8466	15.8313	18.59	13.025
Potri.T110500.v3.0	1.31589	4.82918	0.750318	4.16046	1.23214	2.00566	1.47442	3.09109	2.00873	3.4891	1.16614	2.71844
Potri.T066000.v3.0	1.38397	0.978863	0.784203	1.76499	0.858522	1.00306	0.372168	0.956132	1.65882	1.6243	1.10746	1.3558
Potri.010G107300.v3.0	0.741424	46.0954	1.97702	22.5069	4.46404	21.5669	5.76637	10.483	1.35043	35.5615	3.45201	9.17345
Potri.018G089700.v3.0	52.9729	32.909	53.8309	33.737	38.1108	29.4232	51.2624	35.0534	53.6879	37.5781	50.3879	32.3352
Potri.002G073900.v3.0	0	0.034665	0	0	0	0.325616	0.676562	0.0310383	0.516953	0.0999072	0.562706	0
Potri.019G044600.v3.0	0.795753	1.7443	0.865365	2.4316	1.14682	2.33025	1.56709	2.62037	2.6735	4.39415	0.943821	3.76926
Potri.016G019000.v3.0	116.268	132.715	96.0918	107.971	116.423	107.221	57.3579	95.2553	168.083	148.017	237.887	133.356
Potri.007G140900.v3.0	0.0927988	5.70581	0.131457	1.96099	0	0.385331	0.311937	0.434087	0.602488	10.2824	0.363218	0.935841
Potri.009G027100.v3.0	0.293315	0.303105	0.118716	0.248551	0.216612	0.253079	0.98596	0.0301549	0.795213	0.388255	1.74941	0.120734
Potri.010G245200.v3.0	0.207714	2.29552	0.147122	0.0770059	0.161065	0.0392043	0.116369	0	1.08922	10.0241	0.4065	0.0748112
Potri.018G083300.v3.0	6.11814	8.00151	6.71556	8.49574	7.76814	8.14403	8.80957	7.02922	8.81806	7.81131	9.77938	6.88123
Potri.002G029400.v3.0	0.0569205	0	0.10751	0	0.529646	0	0	0.0409628	0.0568541	0.0439508	0.346561	0
Potri.014G159400.v3.0	2.60731	3.01075	2.24414	3.41372	2.30326	3.89949	3.10633	3.55081	1.7142	2.5866	2.31086	3.38775
Potri.008G011300.v3.0	146.633	77.4759	126.914	78.1418	92.6042	78.1586	170.657	106.085	108.92	69.9577	141.668	117.923
Potri.006G266200.v3.0	0.320901	0.0644799	0.0757639	0	0.248832	0	0	0.057734	0	0	0.0697788	0
Potri.019G126200.v3.0	31.6579	14.6413	26.891	18.2278	24.6853	18.2928	50.9291	23.419	28.7945	19.2552	29.8431	19.1096
Potri.010G050200.v3.0	0.070836	1.11969	0.0445979	1.6632	0.195298	0.998274	0.0264567	0.883603	0.117922	0.747507	0.164299	0.442219
Potri.001G342100.v3.0	0.139139	0.335493	0.131402	0.464248	0.215782	0.367659	0.233853	0.400525	0.138977	0.376024	0.544596	0.50113
Potri.001G029700.v3.0	0.281514	1.01818	0.531718	0.574012	0.0727636	0.478201	2.52344	1.1649	2.81185	1.84764	17.8746	2.07852
Potri.T030600.v3.0	7.52599	8.47495	8.83684	7.29609	8.65486	8.17341	14.994	9.63019	12.2406	10.1307	15.0873	8.90005
Potri.006G275900.v3.0	0.205869	0.0992786	0.0777682	0.152644	0.297984	0.0310849	0.0461342	0.237046	0.0822514	0.540465	0.0716248	0.474539
Potri.006G118800.v3.0	5.04708	6.1652	5.10237	8.02846	4.94228	5.99255	5.5804	9.63235	6.55133	8.24051	6.67185	8.96879
Potri.016G051000.v3.0	1.67095	1.19378	1.75336	2.11997	2.11148	2.24269	1.87226	2.61877	1.669	1.26154	1.0981	1.15014
Potri.013G129600.v3.0	11.0272	12.5372	11.106	10.5049	9.52481	9.32631	8.17197	10.4972	16.5912	15.2508	15.0851	10.7585
Potri.014G019700.v3.0	0.31163	5.58544	0.618031	14.5338	1.12767	5.29359	1.0126	5.65146	1.49408	18.7927	2.00578	14.0971
Potri.016G089500.v3.0	11.0053	13.1895	22.57	15.2819	10.6713	7.9645	47.1722	18.5814	76.9146	15.336	142.847	70.4322
Potri.008G078600.v3.0	30.1641	26.8703	28.7899	27.4773	30.0342	32.0846	28.9094	26.3563	31.0344	28.6434	31.1977	20.9118
Potri.001G114600.v3.0	14.5019	31.781	15.0993	33.5315	26.1615	53.4455	18.1737	20.7299	19.0713	19.1557	17.4693	13.6109
Potri.010G145700.v3.0	3.0331	1.87778	2.78702	2.67441	2.11885	2.81596	1.28593	3.03818	2.4564	2.59518	2.3173	3.01153
Potri.015G020400.v3.0	7.68978	6.85386	7.6983	7.63676	5.60747	7.11909	9.45859	8.19272	7.20881	9.47863	7.94023	8.15405
Potri.005G124300.v3.0	24.7063	18.3079	24.2962	19.8427	20.5609	20.3112	16.5176	23.4413	21.8742	23.4657	21.1687	21.7992
Potri.001G360600.v3.0	19.8806	22.6011	21.6956	20.6043	23.8888	16.9271	26.0874	19.2192	19.372	23.4525	22.0376	22.3879
Potri.009G090600.v3.0	2.53838	20.369	3.11253	6.96687	3.68264	8.73198	2.29371	3.68296	12.9838	15.2848	6.10721	2.2561
Potri.001G003800.v3.0	123.626	59.6326	126.339	86.3514	109.598	78.4976	96.2082	95.2826	94.2256	60.4964	93.3792	84.7645
Potri.019G128600.v3.0	421.459	43.1599	391.216	52.3377	365.807	72.0781	277.907	122.922	248.404	60.385	228.862	93.4182
Potri.T174400.v3.0	0	0.163061	0	0	0	0	0	0	0	0	0	0
Potri.019G022100.v3.0	2.27988	1.57065	4.3062	2.77716	1.93623	1.90566	1.73345	4.21899	0	0	2.05383	2.40475
Potri.005G220300.v3.0	0	0	0.220316	0	0	0	0.130697	0	0	0	0	0
Potri.007G134000.v3.0	3.05305	5.0799	3.54086	5.28202	7.22678	12.8795	9.51243	4.91463	2.46099	2.85369	4.14632	2.29566
Potri.016G029000.v3.0	0.148427	0.149121	0.140174	0.302647	0.268551	0.112058	0.0415774	0.026704	0.0370636	0.0573037	0.0968252	0.0801876
Potri.019G004900.v3.0	0	0	0	0	0	0	0	0.0749549	0	0	0	0
Potri.013G043400.v3.0	0	0	0.124373	0	0.0850998	0	0	0.0118469	0.0493285	0.0127111	0.0572739	0
Potri.009G053700.v3.0	99.3736	46.2949	76.3971	58.9835	40.2487	65.0595	40.6186	70.6566	41.9045	31.2761	62.092	53.1302
Potri.012G067500.v3.0	0.649189	2.44287	0.640956	4.35403	0.976278	2.07186	0.62821	3.97111	3.30111	4.78483	1.28331	2.89081
Potri.008G088200.v3.0	0.889927	1.20466	0.530803	0.937678	0.0968513	0.601144	0.157443	0.70785	0.65497	0.506322	0.692568	1.01217
Potri.007G008500.v3.0	1.5717	87.348	1.66531	86.5776	1.74387	115.388	5.54088	131.867	7.31329	97.2936	6.03501	242.914
Potri.015G012700.v3.0	9.74268	8.13339	8.13339	7.54312	7.90247	5.48609	4.28214	6.0429	9.46249	7.81369	12.7345	7.44445
Potri.002G026300.v3.0	2.41232	0.314412	1.69324	0.845982	2.73001	0.516835	2.95864	0.750715	0.260488	0.276882	1.6729	0.727943
Potri.002G011200.v3.0	0.796281	0.756364	0.854546	0.536739	1.19748	0.683145	0.648883	0.703281	1.37379	2.15195	0.0944448	0.365009
Potri.014G053200.v3.0	4.83881	5.1467	3.80355	6.33773	4.37371	5.38129	5.22698	6.13043	3.70447	5.25761	4.48596	5.07178
Potri.014G195700.v3.0	23.9406	26.4163	22.7822	28.9006	24.539	25.6428	28.2097	27.1116	30.5652	31.2276	37.4858	26.9723
Potri.003G113700.v3.0	0.469594	3.23511	0.126709	3.48186	0.138717	4.30499	2.55568	2.70355	0.0670066	2.02017	0.875243	2.94772
Potri.008G200400.v3.0	15.1834	13.6694	16.0383	17.161	16.1057	20.358	15.3279	23.4322	12.0882	16.2724	12.0057	16.4411
Potri.005G068400.v3.0	10.7066	7.46558	10.6679	8.58825	8.71388	9.32206	9.83639	11.7065	7.6068	5.75739	7.2892	9.27309
Potri.006G061100.v3.0	0	0	0	0	0	0	0	0.0791948	0	0	0	0
Potri.006G254200.v3.0	93.9094	219.524	77.2506	248.646	55.4812	180.442	31.224	211.04	45.551	130.667	74.3197	325.744
Potri.003G141300.v3.0	0.122136	0.130887	0.269137	0.271679	0.294644	0.184418	0.319319	0.117194	0.243988	0.314357	0.212466	0.175957
Potri.012G033200.v3.0	2.05027	2.18102	1.74643	2.33991	1.33004	2.56464	4.07655	3.52957	2.75058	2.87132	3.40925	3.51843
Potri.016G077100.v3.0	6.44258	6.47268	6.70835	7.5941	5.50808	5.92404	4.39604	5.11193	7.79633	6.88791	8.18999	4.90853
Potri.014G117300.v3.0	0	0	0.306996	0	1.00827	0	0.520338	0	0.231924	0	0.161568	0.0334514
Potri.001G302600.v3.0	1.00804	3.05382	0.805524	3.88085	3.44729	3.36613	3.38845	3.90619	2.40098	2.7841	1.5175	3.40718
Potri.018G112400.v3.0	0.127571	0	0.120477	0.0135127	0.150737	0	0.0204201	0.0131152	0.0546096	0.0985033	0.0634056	0
Potri.001G394600.v3.0	20.0534	17.4463	17.0612	16.3134	14.385	16.8037	15.5015	17.6038	19.3027	18.7511	18.7602	15.5083
Potri.014G051500.v3.0	14.596	9.70089	13.6252	9.76787	11.821	10.0588	13.7964	11.689	9.96227	10.9812	9.81451	11.1474
Potri.T116300.v3.0	0	0	0	0	0	0	0	0	0.186333	0	0	0
Potri.019G018000.v3.0	21.1272	18.3808	21.0334	23.0824	17.0321	17.7728	15.475	21.4363	16.9765	23.1345	13.2681	18.4631
Potri.009G107600.v3.0	81.3624	57.3347	70.645	52.8409	69.1612	67.2674	92.6031	69.1143	147.633	124.977	135.078	93.7725
Potri.016G049700.v3.0	3.78528	3.16325	5.25564	3.68023	9.09709	2.72529	7.97704	3.69825	5.63373	3.27119	3.55403	3.28643
Potri.014G044200.v3.0	2.09571	1.44557	2.37796	2.22647	1.34208	1.901	1.78743	2.46486	2.12451	1.67857	2.62541	2.63618
Potri.001G013400.v3.0	146.927	0.0555372	267.181	0.0341561	190.556	0	255.808	0.0331513	108.704	0.0355695	126.373	0.0331826
Potri.011G169800.v3.0	3.48574	1.35731	3.14878	2.27954	3.20096	1.99415	3.80866	3.03826	2.35716	2.4073	3.05069	2.02743
Potri.002G225800.v3.0	6.09592	7.94059	5.64349	6.59059	5.61948	4.80627	6.6621	6.95857	7.67849	8.811	7.78345	7.87365
Potri.009G020100.v3.0	1.88201	4.87675	2.27501	6.61997	3.92272	5.84257	3.28965	5.42839	4.19574	6.58001	3.35247	6.30115
Potri.002G125600.v3.0	0.213619	0.429234	0.50435	0.158391	0	0.241914	0.0598388	0.269029	0.0533425	0.288653	0.185803	0.153876
Potri.005G034700.v3.0	0.394595	0.120819	0.319416	0.153255	0.291406	0.127674	0.568458	0.121701	0.33783	0.101561	0.506649	0.081211
Potri.017G014200.v3.0	0.113308	0.0227675	0	0.0420069	0.0585741	0.042772	0.983933	0.0203855	0.480998	0.218726	1.35512	0.265263
Potri.019G107100.v3.0	0.229199	0	0.144302	0	0.157978	0	0	0	0.0763104	0	0.132903	0
Potri.013G004200.v3.0	7.46686	5.77801	6.84166	5.98975	5.90009	6.07088	7.80591	6.70691	6.12568	7.08169	6.26896	6.73994
Potri.004G044400.v3.0	0	0.21305	0.0625836	0.442222	0	0	0	0.0476903	0.264766	0.358183	0.0576397	0.190941
Potri.008G064100.v3.0	0.0646179	0	0.183074	0	0	0	0	0	0.0645425	0	0	0
Potri.010G158300.v3.0	25.3725	9.69193	23.3868	13.482	12.2706	14.2445	21.8654	20.6683	8.85292	9.22286	11.6133	16.7695
Potri.014G091400.v3.0	6.143	2.33979	4.96264	2.94508	4.61673	3.2036	5.83266	3.71064	5.71692	2.76215	5.25727	3.66084
Potri.013G116400.v3.0	84.8284	13.7383	90.7664	14.2599	70.8643	17.5092	102.027	18.4873	39.9797	17.5465	44.1433	14.5344
Potri.008G024700.v3.0	13.0662	11.1282	13.4681	13.9447	10.7965	10.8844	12.2246	12.525	10.2747	12.2352	12.4042	14.3145
Potri.002G159300.v3.0	7.70166	7.05472	6.43414	6.30004	5.64157	6.55604	7.68622	6.743	6.80506	7.37932	6.95645	5.44667
Potri.011G084900.v3.0	0.0333167	0.535558	0	0.592875	0.103338	0.352143	0	0.383622	0	0.282979	0.057957	0.455982
Potri.003G088400.v3.0	2.92024	6.44992	3.27902	5.60919	2.94789	5.58985	3.11748	5.24561	4.3408	6.01885	4.15998	6.27749
Potri.001G331800.v3.0	54.179	77.5851	52.415	68.7958	45.9894	52.4396	38.7697	57.2293	81.1187	83.2426	78.5936	63.8981
Potri.007G112100.v3.0	0	0	0.204142	0	0.223488	0	0	0	0	0	0.564045	0
Potri.008G066200.v3.0	22.0356	24.4689	19.6465	23.5942	15.9627	14.4199	21.6853	17.2924	27.7658	29.3279	41.6741	15.9773
Potri.008G148000.v3.0	45.1476	142.943	64.3722	98.8166	104.624	138.681	60.6347	69.0144	46.2384	114.029	36.7173	26.5083
Potri.004G218300.v3.0	37.6454	48.6861	34.5351	49.7512	35.3413	39.4835	47.3381	38.9735	54.325	58.9831	53.844	48.5158
Potri.015G053300.v3.0	28.3918	30.1747	26.6617	28.9903	29.8981	35.9091	32.5301	37.0281	34.2772	28.1584	29.9482	25.4449
Potri.012G041300.v3.0	4.89337	3.55237	3.98431	3.86234	3.36787	3.71601	4.90407	4.29604	4.28567	5.03047	4.15634	4.73425
Potri.013G149400.v3.0	0.829919	0.667037	0.872833	1.10484	0.819044	0.882884	0.824234	1.18093	1.33763	1.2962	1.01716	1.57606
Potri.005G010700.v3.0	1.43795	3.63716	1.31804	4.98598	1.09315	4.47014	0.331715	4.53495	1.43627	3.39622	0.956425	7.4943
Potri.001G025400.v3.0	7.53838	15.4619	10.8165	18.6466	27.1277	28.2592	25.5118	27.0476	7.23822	15.7076	6.4099	8.0733
Potri.008G095600.v3.0	2.83768	6.43726	1.90347	5.60421	0.877414	5.16569	7.63688	4.69501	8.82099	6.88046	12.8484	7.7942
Potri.009G006600.v3.0	0.210999	7.85756	0.265687	3.93727	0.254508	1.67262	0.236419	6.45343	0.0702509	9.55807	0.275286	11.2218
Potri.008G056100.v3.0	8.89705	25.4433	13.1726	25.8979	31.5719	71.3301	21.5136	24.3305	9.976	14.3379	10.9088	4.65156
Potri.001G041900.v3.0	17.8522	16.0124	18.8787	18.2697	21.2644	21.1392	12.7775	25.4504	9.28857	12.6576	18.0958	22.0029
Potri.016G072300.v3.0	1.6874	2.72985	1.10324	1.7484	1.25253	1.09428	1.13927	0.80956	2.83067	5.64599	3.31169	2.25956
Potri.016G071000.v3.0	0.362096	0.218273	0.106863	0.536962	0.865727	0.410057	0.329648	0.570025	0.610325	0.489284	0.531473	0.374942
Potri.016G136800.v3.0	0.253756	4.01107	0.0798815	4.26474	0.0874519	2.29893	0	2.25225	0.0844865	3.72278	0.0735711	1.34044
Potri.010G053100.v3.0	14.4241	2.66531	25.1196	4.79723	19.7081	3.58906	11.3808	4.77293	10.8402	1.55781	4.29625	1.1526
Potri.007G123500.v3.0	0.386332	3.58121	0.559435	4.88877	0.639081	4.00559	0.432877	3.24362	0.514509	5.11095	0.537643	3.358
Potri.005G100900.v3.0	8.73276	4.49108	7.98761	4.75438	9.21814	3.965	6.46622	5.31768	7.99061	3.96089	5.8428	3.87106
Potri.013G025600.v3.0	2.46387	3.0996	2.98444	4.56716	2.99039	2.91153	3.00077	3.89316	3.63799	4.05307	4.37926	3.66534
Potri.003G085200.v3.0	3.53954	9.33017	3.17274	12.8553	7.28798	9.69253	5.94895	10.0594	8.41907	12.6692	7.80097	10.89
Potri.006G150600.v3.0	2.28843	2.33197	2.50851	3.27238	4.39398	1.97451	4.99091	2.67616	8.73488	4.0073	7.74854	2.64926
Potri.003G119300.v3.0	32.0253	32.7161	29.1703	30.9358	32.4299	30.4147	22.4691	32.4381	31.0313	38.317	39.4658	36.522
Potri.001G257100.v3.0	7.39548	6.29028	6.30615	7.57749	13.4117	8.18531	11.9872	8.64636	13.7697	9.73906	7.30682	9.15449
Potri.009G039200.v3.0	26.4991	31.3189	24.8145	30.8141	32.2945	42.6772	35.4998	69.1411	16.0237	18.0113	14.3811	20.4079
Potri.019G120300.v3.0	6.81416	3.59161	9.75788	2.62368	2.04873	1.70974	4.16873	2.80842	4.14028	3.41921	3.60537	7.77778
Potri.004G099200.v3.0	69.0769	90.9677	66.9366	74.2461	61.1507	59.832	47.9449	52.8641	115.48	96.3755	169.153	76.2327
Potri.008G129300.v3.0	2.15618	5.30928	3.5172	6.72918	4.21531	5.41629	3.44821	6.54532	1.76209	5.25194	2.47214	7.08806
Potri.002G043100.v3.0	98.9776	79.9093	106.562	98.8309	87.237	89.7483	87.9826	122.698	58.1106	63.0628	76.6457	120.385
Potri.011G158000.v3.0	0.0332557	0	0.0628128	0	0	0.025107	0	0	0.0332169	0.0256782	0.0289254	0.0239551
Potri.018G058200.v3.0	27.2964	25.6037	25.8352	26.4223	23.8798	22.7367	13.7801	26.1631	25.1074	18.9923	31.2561	29.6449
Potri.010G247000.v3.0	9.44634	7.01415	9.11305	7.57233	6.64574	6.90735	9.74326	7.96859	8.87295	9.16573	9.34537	8.31409
Potri.011G132600.v3.0	0.720132	0.47544	0.60722	0.514882	9.33332	0.485426	0.922162	0.499735	11.9968	0.556046	1.49879	0.944836
Potri.004G203300.v3.0	6.63509	5.95186	5.09122	6.17155	3.8281	4.98692	5.4099	5.07337	6.98238	5.83226	5.87417	4.73678
Potri.002G179800.v3.0	26.5811	6.83065	20.3645	6.71941	14.1635	9.88497	21.1137	12.1306	11.7828	7.40011	12.2709	12.0913
Potri.011G063100.v3.0	1.59387	2.223	0.929705	1.66842	2.2295	2.22969	6.61832	1.5856	3.83956	2.49759	9.74507	1.11435
Potri.001G370800.v3.0	0.977092	0.645088	0.560245	1.19021	7.75695	2.05495	2.85432	1.75791	6.16941	0.727511	2.33712	1.48307
Potri.005G158700.v3.0	0	0	0	0	0.235644	0	0	0	0	0	0.198242	0
Potri.015G017200.v3.0	17.7096	12.8503	15.344	13.166	12.3122	14.2247	16.7782	16.1388	16.8881	15.3495	17.7418	14.4894
Potri.005G039200.v3.0	3.38108	0.75486	4.4348	2.50694	5.6319	2.12717	5.68262	3.37943	1.12571	1.59541	2.2873	2.02958
Potri.019G065200.v3.0	0.610844	2.83023	0.576875	0.71934	0.594396	0.189893	0.483131	0.465452	1.57916	5.02179	0.468798	0.336478
Potri.001G465900.v3.0	16.914	16.0434	15.9147	14.5698	15.3977	15.3046	17.5233	14.6334	24.0059	20.9344	24.1767	17.6708
Potri.001G272800.v3.0	38.9006	58.545	34.5513	68.4305	159.788	33.681	76.7998	34.9178	99.9306	65.7608	59.7739	52.4912
Potri.001G057300.v3.0	19.437	108.054	22.9784	67.3334	42.2666	82.6494	20.24	41.5074	69.0756	83.4149	48.9724	27.2412
Potri.019G041100.v3.0	5.41016	6.05358	5.66031	5.46656	5.429	5.04556	3.03098	3.54988	3.39065	6.0204	2.81419	4.85227
Potri.001G260300.v3.0	0	0	0	0	0	0.0666537	0	0.0635355	0.176367	0	0	0.317978
Potri.009G064400.v3.0	0.0529892	0.255536	0.100085	0.275027	0.0547851	0	0	0.152535	0	0.204576	0.138268	0.114509
Potri.007G051800.v3.0	0.204018	4.09943	0.385346	2.97501	0.703109	3.49129	0.304797	5.31005	0.577377	7.85032	0.532358	10.5077
Potri.007G017100.v3.0	100.865	61.8769	109.071	76.9159	74.4679	59.7842	56.1652	64.7475	64.8181	57.659	71.8816	63.8052
Potri.001G219700.v3.0	54.1313	43.7132	51.1883	53.0859	49.9763	51.3449	62.1042	49.7623	41.628	46.677	43.319	39.6588
Potri.004G164000.v3.0	5.48368	6.82568	5.4308	7.57418	5.46884	7.67551	7.0959	7.43866	7.41615	7.81265	8.44184	6.53683
Potri.014G134900.v3.0	1.30718	14.4332	1.27496	12.1391	1.57303	13.9943	1.72878	15.5911	1.58391	11.4832	1.88252	7.363
Potri.006G263800.v3.0	0.744928	0.0997877	0.381064	0.184112	0.577631	0.140599	0.417337	0.268044	0.37203	0.239663	0.593935	0.290655
Potri.001G373000.v3.0	0.0767224	0.431652	0.144912	0.0568868	0.0793226	0.347538	0	0.552132	0.383164	0.355444	0.266929	0.165796
Potri.016G130500.v3.0	121.116	322.686	192.038	423.272	230.49	421.448	90.1758	563.366	131.215	259.445	127.168	381.337
Potri.006G230300.v3.0	9.75872	9.3007	7.57932	8.50099	5.5685	10.6688	9.23152	10.2657	7.16403	8.37924	7.21249	8.16268
Potri.010G026000.v3.0	29.328	28.3536	36.3881	26.7771	28.6881	22.9137	13.5924	25.2535	36.7217	24.5116	42.6903	27.7883
Potri.005G155400.v3.0	0.0472855	0	0.267936	0.0701208	0.0488881	0.107097	0.105965	0.136116	0.141691	0.219067	0.205642	0.340612
Potri.010G237500.v3.0	29.0511	20.0901	26.1483	19.9232	20.5405	19.9516	20.0079	23.6533	24.1668	21.116	22.3042	18.7662
Potri.004G136300.v3.0	6.59409	4.26297	6.02433	6.0053	6.22474	5.57356	4.09581	5.62231	6.30003	5.20227	6.91995	6.50533
Potri.018G076200.v3.0	75.9199	57.7052	69.5723	56.2651	48.5554	52.1238	72.2944	54.5969	65.507	65.768	63.9353	48.8243
Potri.014G170600.v3.0	15.9307	12.2033	18.7509	14.4447	13.0171	10.9515	13.2436	12.0361	16.7054	14.5013	16.7211	21.2682
Potri.001G182200.v3.0	0.0529892	0	0	0	0.0547851	0	0	0	0.0529274	0	0.0460893	0
Potri.010G059700.v3.0	0.307756	1.77646	0.290642	1.5351	1.21489	2.70367	1.06585	4.48994	1.36932	3.34846	0.657039	2.25717
Potri.011G011300.v3.0	11.6063	7.67076	8.784	7.55618	8.44576	6.80842	7.3859	7.85774	8.80567	9.27401	9.14532	7.83604
Potri.013G139600.v3.0	36.3774	26.3141	33.826	21.5088	27.0023	28.168	46.5083	33.8985	19.4718	29.385	28.4766	40.2463
Potri.014G134200.v3.0	0	7.56407	0	7.62849	0	2.10745	0	18.5963	0	0.615826	0.13874	0.0574502
Potri.017G146600.v3.0	23.1085	25.3482	19.9472	23.8419	42.2193	37.3681	57.3397	50.376	24.6807	18.2155	19.7472	12.9359
Potri.006G269000.v3.0	0.0880014	0.21219	0.0831077	0.260999	0.181968	0.39863	0.0986035	0.253321	0	0.475649	0.229628	0.0633901
Potri.011G159400.v3.0	0	0.168022	0.0282038	0.0442868	0	0	0.0334625	0.085968	0.178978	0.184478	0.0259758	0.172099
Potri.006G126100.v3.0	0.0945163	0.0886272	0.0892603	0.151841	0.146579	0.118928	0.123554	0.170047	0.11014	0.0486535	0.479553	0.102124
Potri.001G164800.v3.0	8.24803	5.96632	2.67548	3.69595	1.96505	5.46894	2.04925	8.18094	2.25661	4.84573	1.99625	8.05952
Potri.011G031900.v3.0	9.99733	11.1592	9.44139	12.3449	10.0762	10.6427	9.70676	12.3992	11.1832	15.2148	10.4616	12.397
Potri.005G117600.v3.0	0.116478	2.05959	0.293335	2.47577	0.240851	1.72943	0.261022	2.43088	0.349026	2.39834	0.472785	3.83155
Potri.018G096300.v3.0	0.058239	0.187235	0	0.14394	0.0200709	0.190531	0.130511	0.097794	0.0193904	0.149896	0.0844259	0.0419513
Potri.005G159300.v3.0	31.9736	16.6129	31.6498	19.5971	25.0785	17.8205	32.1924	17.7821	14.6382	16.4635	14.9687	16.5723
Potri.005G181900.v3.0	5.88442	4.37819	3.90591	4.86171	4.72802	4.03637	5.8775	5.95281	5.20583	4.51765	5.55689	5.20758
Potri.006G120800.v3.0	31.2715	18.3499	29.3615	19.7601	22.5882	20.0615	34.0053	24.4528	25.534	21.4632	23.5924	20.88
Potri.006G192900.v3.0	31.2303	33.5484	28.4727	31.1717	28.0043	26.5252	16.5543	26.8834	39.6522	34.2238	60.8572	29.9804
Potri.013G143700.v3.0	0	0	0.0387961	0	0	0	0	0	0	0	0.0357314	0
Potri.008G006000.v3.0	10.3833	9.16365	12.1132	14.7939	21.0729	18.6328	17.7429	14.5703	14.9129	8.71611	8.87388	8.71785
Potri.001G220600.v3.0	9.21149	14.6701	9.39733	15.3674	9.28853	11.655	9.01517	11.2939	13.3184	20.9207	11.6719	11.6323
Potri.010G017200.v3.0	0.826913	0.166155	1.26901	0.996328	0.641203	0.156073	0	0.669474	0.309731	0.079812	0.899048	0.744563
Potri.001G450600.v3.0	10.7461	2.05392	10.7879	2.31584	13.1426	2.48995	21.4383	2.38918	13.6351	1.80454	7.80798	1.19572
Potri.009G032700.v3.0	13.6762	20.2192	13.5059	19.5395	11.777	21.9308	14.0836	19.4529	11.1458	21.2166	13.4018	15.8832
Potri.003G178100.v3.0	0.22166	0.044539	0.157	0.205441	0.057293	0.0418365	0	0.0398794	0.0553503	0.0427883	0.192797	0
Potri.002G101200.v3.0	28.1545	12.2983	18.1813	8.16868	140.366	11.7201	60.7862	6.56694	127.437	10.5689	39.3461	14.3888
Potri.001G327500.v3.0	0.367853	7.61317	0.492146	9.20528	0.221853	2.96232	0.171738	4.54445	0.367424	6.13043	0.159977	2.40686
Potri.013G073700.v3.0	0.151651	0.0243774	0.114574	0.112443	0.219506	0.0457966	0.0339842	0.0873083	0.0605895	0.0468384	0.131904	0.0655431
Potri.019G018800.v3.0	3.47283	3.32852	2.97175	4.0982	2.76454	4.6406	4.00084	5.02191	2.42652	5.62743	3.44606	5.10887
Potri.002G048800.v3.0	0.0664303	2.02892	0	2.56129	0.137364	3.46055	0.0744337	2.62936	0	2.82116	0.693363	1.10059
Potri.001G321000.v3.0	6.59112	15.7277	5.5222	22.9141	4.85235	17.5422	7.93118	16.9799	6.83959	16.8323	10.3281	12.5253
Potri.010G148700.v3.0	2.2791	1.34868	1.82122	2.24696	1.81257	1.68283	3.17104	1.94655	1.77612	1.85648	1.87341	2.05664
Potri.018G042000.v3.0	0.597665	5.51276	1.12886	7.89222	1.11814	7.77814	0.701559	5.03843	0.483259	7.20793	0.940665	4.94069
Potri.002G036300.v3.0	5.28147	8.09496	4.3788	8.94764	6.53987	8.09061	5.81455	8.15407	5.88872	8.29838	10.0422	12.1431
Potri.006G107900.v3.0	10.1931	11.8063	8.00334	11.677	5.84121	10.1836	6.98982	11.6384	8.32364	18.922	8.21059	16.2278
Potri.001G345700.v3.0	0.220538	9.48312	0.416548	7.80811	0.171009	4.49548	0.185331	4.72163	0.881123	4.51261	0.863195	17.2363
Potri.002G080900.v3.0	0.198083	2.12276	0.062356	2.25203	0.136531	0.598187	0.147965	0.997854	0.593556	2.75308	1.20603	0.856112
Potri.014G132300.v3.0	38.874	30.0546	35.5213	33.3362	34.4377	26.1613	44.8475	32.8881	38.8286	35.901	34.0505	37.5402
Potri.016G108400.v3.0	1.52932	1.66816	1.85692	1.91689	1.35527	1.51196	1.26478	1.57225	1.12747	1.2652	1.48854	2.33437
Potri.010G109400.v3.0	0.143956	0	0.0543802	0.0426951	0.178602	0.0434729	0	0	0	0.0222309	0	0
Potri.004G235200.v3.0	42.4372	38.0757	38.3497	38.2689	40.378	32.4443	53.2109	35.5446	43.1417	42.3412	42.7706	38.862
Potri.003G117700.v3.0	10.8797	5.982	8.82692	6.71021	12.3989	10.902	10.3619	12.2071	9.1135	6.60603	7.76401	7.99731
Potri.009G167500.v3.0	10.7792	7.33189	9.84568	9.20706	6.71748	8.7704	11.1391	10.2224	8.25623	9.0993	7.70772	8.95807
Potri.009G080300.v3.0	36.2074	18.2743	33.601	17.9447	24.7662	20.0527	22.5339	18.964	25.1047	19.3042	24.7573	22.559
Potri.009G055200.v3.0	6.8766	9.91201	5.63546	12.494	9.95939	9.28913	9.77461	10.1838	9.30947	9.10552	6.89565	8.31029
Potri.010G188800.v3.0	37.3284	85.504	59.1546	77.465	57.0379	68.0323	40.5791	69.9392	68.597	101.594	54.4816	83.7288
Potri.T111300.v3.0	0	1.49362	0.054844	0.430593	0.120083	0.48228	0.13014	0.125378	0.232023	1.16587	0.353581	1.46412
Potri.014G069200.v3.0	10.8336	9.57589	7.66684	10.2926	9.71117	14.2872	14.0947	14.9348	10.0184	11.8524	8.33846	13.2325
Potri.002G149800.v3.0	12.0074	6.93072	9.85899	6.62055	9.3305	6.82776	10.6046	7.81551	10.7329	7.88365	10.078	6.74863
Potri.001G225300.v3.0	6.10768	2.66925	7.06585	3.56629	5.44641	3.51597	3.07958	4.17562	7.43505	3.83176	4.71474	4.20707
Potri.008G014800.v3.0	39.1643	25.3406	33.1831	23.085	24.9953	21.2833	40.9572	23.9835	31.4671	28.8331	31.5258	21.7617
Potri.004G036200.v3.0	0.061034	0	0	0	0	0	0	0	0	0	0.0796299	0
Potri.010G173500.v3.0	0.231406	1.52511	0.0437075	0.926525	0.0956993	1.5374	0.103714	0.599512	0	0.786185	0.0805095	0.400052
Potri.006G197200.v3.0	27.3481	16.5976	25.2606	18.3533	20.3839	17.9291	33.3163	21.4885	23.9295	18.6494	22.3913	18.7951
Potri.006G180300.v3.0	2.50229	2.18799	2.57089	2.6505	2.27437	2.92714	2.6497	3.70049	2.66416	3.65193	3.27665	3.68418
Potri.014G018900.v3.0	205.44	177.541	185.188	371.431	86.0308	247.905	243.99	310.437	96.3474	114.564	107.435	262.205
Potri.001G042700.v3.0	3.25172	2.04901	5.82242	1.73594	8.31069	2.53351	3.23541	2.30266	7.14545	3.29417	2.33053	0.805757
Potri.006G174900.v3.0	2.80109	2.27782	3.14326	2.68775	3.16858	2.83623	3.28625	2.98813	3.48904	2.9262	2.60833	2.68236
Potri.006G102300.v3.0	0	0	0.337115	0	0.221438	0.0538995	0.0799942	0.154134	0.0713097	0	0.0620967	0
Potri.004G041200.v3.0	12.1051	7.7945	12.0165	7.59855	12.7287	6.5167	10.2497	9.75085	12.881	9.10789	9.0931	14.1199
Potri.012G035500.v3.0	12.7948	13.9152	15.6724	11.9603	12.2679	11.7319	11.6393	12.3986	12.3159	9.25992	10.7247	13.627
Potri.005G240300.v3.0	0.870869	2.22234	1.02805	1.54972	2.341	3.17234	1.63445	1.62947	1.69621	2.06774	1.91261	0.940971
Potri.004G157300.v3.0	2.43413	5.18742	1.46285	7.54741	1.63962	8.04686	2.35547	13.3502	2.57864	3.04707	1.73223	4.9679
Potri.004G005500.v3.0	16.4428	9.43324	15.7084	12.8699	11.642	13.8235	16.8654	14.2875	11.9704	10.5483	13.9703	10.8836
Potri.005G081400.v3.0	0.450189	2.98513	0.212577	1.66899	0.116362	0.339879	0.126107	0.485968	0.337248	1.73805	2.05574	1.86464
Potri.001G253400.v3.0	21.192	11.8106	19.6306	12.2967	16.1829	12.7031	24.4703	14.4374	18.7283	16.1235	16.121	12.3005
Potri.T168700.v3.0	0.0475746	0.0382374	0	0.0705495	0.0491869	0.107752	0	0.0684741	0	0.0734689	0.0413798	0.0685388
Potri.005G121800.v3.0	0.93116	0.374204	0.293126	0	0.160453	0.117166	0.173891	0.558425	0.310025	0.119832	0.134985	0
Potri.012G048000.v3.0	0.129609	1.2947	0.0874298	1.45523	0.114859	2.06885	0	1.71889	0.055482	1.87287	0.161046	1.14701
Potri.008G197600.v3.0	153.152	19.8145	212.409	26.0166	198.182	14.9153	65.425	20.0989	145.08	16.1672	102.749	17.8556
Potri.017G079200.v3.0	81.4481	95.2282	94.1284	103.734	96.8363	80.8206	96.969	84.1608	118.833	101.067	109.729	92.6856
Potri.015G089700.v3.0	0.122136	0.981656	0.115345	0.747117	0.0947069	0.645465	0.102638	0.505399	0.182991	0.565842	0.239024	0.637845
Potri.012G025900.v3.0	0	0	0	0	0	0	0.171931	0	0	0	0	0
Potri.002G050100.v3.0	0	0	0	0	0.21914	0	0	0	0	0	0	0
Potri.002G094100.v3.0	148.661	40.7353	136.694	53.9212	105.417	83.778	82.5341	62.143	67.7245	21.6388	69.4583	25.5863
Potri.006G213300.v3.0	2.11813	2.10952	1.78292	2.49234	2.57078	2.19011	1.44463	2.88294	1.37978	1.45773	3.00379	2.71983
Potri.017G017800.v3.0	2.10758	3.23586	2.14349	2.48428	2.20695	2.32554	1.42295	3.014	5.10087	3.3173	4.9119	2.04367
Potri.011G164500.v3.0	5.47406	13.3187	6.51826	12.0661	5.22897	7.25477	6.76692	7.75036	7.90436	13.737	8.72037	9.77212
Potri.002G016200.v3.0	12.7095	26.3561	18.9171	25.8815	45.0446	39.6267	24.1485	65.6758	16.1194	31.4909	15.4719	33.1846
Potri.005G163900.v3.0	39.5828	28.4889	50.8101	29.9571	49.3056	35.6804	65.4206	26.9032	20.4384	20.1167	31.8027	24.8479
Potri.003G086600.v3.0	0.165069	12.427	0.207853	9.01627	0	2.82477	0.184956	4.83088	0.164877	12.7882	0.430726	5.50924
Potri.T147800.v3.0	5.07745	4.33284	4.38071	3.71826	4.01816	3.45472	0.983312	3.92465	4.82108	4.01733	4.907	4.06382
Potri.014G043900.v3.0	5.70397	2.65245	6.61804	2.15995	5.60242	2.01474	6.57377	2.40427	5.45314	3.52343	5.75858	2.25981
Potri.004G202800.v3.0	44.8449	56.5071	40.6134	44.1335	42.7149	42.2722	27.8808	36.7532	59.4741	53.1131	83.259	49.4565
Potri.003G101700.v3.0	9.28672	14.9282	9.34626	13.566	8.0251	10.4017	4.16222	12.6482	16.8627	26.371	9.76531	15.1962
Potri.012G126300.v3.0	0	0	0.0773589	0	0.169381	0.0618426	0	0	0	0	0.0712478	0
Potri.005G122000.v3.0	0.614026	1.05753	0.662721	0.975594	1.26967	4.6357	1.57258	2.08317	0.788541	2.16739	1.06814	0.821417
Potri.002G262900.v3.0	10.0363	9.56302	9.39239	11.5327	8.9209	10.457	12.8483	10.8829	10.6369	14.1489	11.3956	11.8909
Potri.010G249300.v3.0	5.44013	14.4118	7.23321	13.0298	10.5829	10.1327	8.9829	8.44813	7.11397	14.6191	5.97695	5.85226
Potri.001G115600.v3.0	4.63098	7.00257	5.43593	7.19719	13.3629	11.0813	10.2312	7.73861	9.22502	8.68693	4.50586	4.25932
Potri.001G185000.v3.0	7.1177	5.30845	6.90357	5.61033	5.83411	5.37364	8.19077	5.1684	6.27677	7.32786	5.66104	6.90542
Potri.012G015000.v3.0	0.0292393	0	0.0552267	0	0.0302303	0	0	0.0210421	16.0337	0	0.101728	0
Potri.003G086900.v3.0	10.0062	6.99007	8.08085	7.24586	7.68646	8.18976	9.01126	7.23459	13.6374	5.95713	11.2247	5.38897
Potri.017G148200.v3.0	0.205248	0.494897	0	0.456552	0.169763	0.464868	0.367961	0.147707	0.451019	0.633925	1.10684	0.325262
Potri.004G194400.v3.0	19.1709	15.7415	17.8438	15.7768	15.9279	15.0471	16.1007	15.4867	24.2893	18.6967	23.8251	16.5961
Potri.011G115400.v3.0	0.0426569	0.0342849	0.0805696	0.0316285	0.264616	0	0	0.030698	0.0426072	0.0658746	0.111307	0
Potri.001G059300.v3.0	0.0399654	0	0	0.237063	0.371879	0.090518	0.223902	0.316372	0.239513	0.33945	0.208569	0.17273
Potri.011G043200.v3.0	30.4955	16.4463	28.2281	19.1592	22.4795	20.4572	23.3448	20.7566	23.4146	23.0796	22.9407	25.4212
Potri.014G027500.v3.0	0	0.363838	0.178129	0.195794	0	0.0284801	0.211342	0.135739	0	0	0.492173	0.135867
Potri.004G143900.v3.0	27.752	17.2245	26.6322	17.1199	31.242	21.3242	19.0391	24.1661	24.988	17.6898	20.7067	21.4439
Potri.015G055200.v3.0	11.1773	17.518	9.74853	13.2357	13.1536	10.5233	12.6712	12.0893	15.3016	19.2409	16.6416	15.4396
Potri.008G186000.v3.0	11.0978	12.1232	13.1623	16.3799	25.0756	76.2913	23.6728	29.9213	9.21134	7.26159	10.2418	6.49283
Potri.008G178700.v3.0	9.77104	67.5559	11.1889	34.4279	14.7542	28.6631	10.6201	21.0185	9.94579	27.8556	19.0585	27.8658
Potri.003G021100.v3.0	7.22082	4.90764	6.02968	6.38719	4.34835	7.03913	7.15394	7.11095	4.32744	4.47998	4.51761	6.33291
Potri.001G197400.v3.0	23.95	23.5914	24.267	24.1241	23.1902	22.5166	24.718	24.9074	25.1325	24.3611	25.8874	24.0728
Potri.012G047500.v3.0	204.07	99.6061	209.12	100.328	136.895	120.877	179.853	145.898	141.418	126.811	139.159	124.158
Potri.T081800.v3.0	0	0	0	0.0235371	0	0.0239658	0	0	0	0	0.0276106	0
Potri.001G437200.v3.0	9.22095	3.85555	17.668	3.59633	17.028	3.13872	6.62911	2.76174	5.11086	1.64622	9.68922	3.99296
Potri.016G142300.v3.0	73.1239	20.844	83.2046	24.0143	97.4564	23.2447	47.7006	27.654	63.8718	23.3621	42.5903	27.0831
Potri.019G030800.v3.0	0.638229	1.41066	0.421917	3.24158	0.560881	1.56599	1.00117	1.9061	0.573736	2.68579	1.11025	1.76998
Potri.014G025600.v3.0	0.290092	0.0518129	0.426161	0.0238992	0.533198	0.048669	0.144463	0	0.289754	0	0.224283	0.0696541
Potri.001G021000.v3.0	1.10776	3.85172	1.18261	6.21379	2.11632	4.74523	3.26495	8.95983	1.90024	4.20237	1.65473	3.36528
Potri.004G006500.v3.0	0.199048	0.106655	0	0	0.137196	0	0	0	0	0.102463	0.288549	0.0477935
Potri.018G066800.v3.0	1.3395	0.933056	2.02401	0.662125	3.04677	2.15739	4.00233	1.34956	1.07035	1.99962	1.16508	0.707579
Potri.009G147300.v3.0	0.180374	0	0	0	0.0932434	0	0.202105	0.129806	0.180163	0.0696373	0	0.0649644
Potri.013G108700.v3.0	8.49197	5.32707	7.82414	6.39886	5.35352	6.35905	5.87922	6.70746	5.58575	3.83826	7.14601	9.15067
Potri.001G125000.v3.0	0.382445	0.963139	0.421374	1.51237	0.342685	1.00094	0.685633	0.93577	0.496598	0.944968	0.73182	1.27642
Potri.017G042600.v3.0	0.142786	0	0.0674229	0	0.664314	0	0.239983	0	0.213929	0	0.0620967	0
Potri.002G011100.v3.0	21.4596	3.58703	40.1978	4.83995	29.6688	7.69919	26.1247	5.40295	10.7486	2.54427	4.86133	2.83923
Potri.002G155100.v3.0	0.762172	0.486465	0.613937	0.382288	0.579414	0.50772	0.653056	0.5001	0.514985	0.519271	0.64343	0.597458
Potri.016G055600.v3.0	3.20171	2.37945	2.46449	2.66662	1.79114	2.8642	2.16229	3.31413	2.2342	2.50605	3.62406	3.6174
Potri.005G066900.v3.0	16.366	8.49426	12.3761	8.55257	11.8632	6.93021	5.21036	9.6917	14.7183	9.23288	22.3767	15.5301
Potri.010G152300.v3.0	21.6235	12.75	20.9251	13.959	18.2276	15.3942	16.8879	17.5877	18.5102	12.4335	16.3268	10.5917
Potri.003G188300.v3.0	1.74747	6.63508	1.47958	6.12099	2.05589	8.46163	2.70069	6.50466	2.46768	13.4465	1.8344	3.90649
Potri.001G253300.v3.0	8.46668	11.559	8.38909	16.9491	4.66934	14.3882	6.91466	13.8918	3.7965	4.57542	7.65209	12.9744
Potri.001G037600.v3.0	0	0	0.342958	0	0.56319	0	0	0	0	0.280406	0	0
Potri.T147500.v3.0	0.495659	0.677244	0.0936191	0.330761	0.461211	0.299365	0.333224	0.392371	0.049508	0.306176	0.474229	0.214223
Potri.018G054100.v3.0	9.2284	8.50852	8.73695	11.0743	7.47114	10.72	9.90185	10.4173	9.86126	10.7684	9.12767	13.0132
Potri.014G094200.v3.0	106.384	92.3129	138.213	71.5844	165.837	106.049	95.0769	65.6642	70.1901	54.6126	57.1955	30.3422
Potri.001G136500.v3.0	0.526308	0.211507	0.49704	0.0975594	0.408109	0.29801	0.294858	0	1.18281	0.101596	0.801108	0.0947789
Potri.019G132000.v3.0	39.6526	48.5556	42.9499	44.7515	47.4296	35.1466	23.8311	31.874	59.7768	51.1894	70.1103	46.4913
Potri.019G121700.v3.0	0.0734466	2.18417	0.0462415	1.28884	0.12656	2.38434	0.219454	3.08326	0.244536	4.13993	0.276826	6.06653
Potri.001G470800.v3.0	1.37574	4.29131	1.70138	7.99049	0.91438	4.99538	1.21117	5.13885	1.96305	6.93006	2.30774	7.33804
Potri.004G003300.v3.0	0	0.451359	0.192854	0.757069	0.105565	0.732316	0	0.293919	0.0509928	0.275939	0.222024	0.551619
Potri.005G123400.v3.0	1.36887	0.388309	0.494285	0.507482	0.249752	0.638309	0.67667	0.463579	0.361925	0.497394	0.455238	0.26101
Potri.004G206900.v3.0	32.0312	25.7447	28.126	25.3076	29.4627	23.3243	29.4932	22.5533	30.7349	26.0495	36.1153	23.5004
Potri.011G055600.v3.0	14.1666	7.69449	11.2343	9.81519	8.59059	7.20813	9.33894	12.4048	9.40758	7.71084	8.34926	9.49828
Potri.005G217800.v3.0	86.6548	14.648	93.6825	15.0312	88.2799	18.3311	91.9896	21.6656	53.4876	11.378	54.7288	19.7127
Potri.003G158000.v3.0	7.44504	5.76445	7.781	7.34189	5.64473	7.00723	6.61798	7.32236	6.3209	6.18937	8.41828	8.06221
Potri.006G108400.v3.0	7.04943	6.98221	8.37221	7.20677	12.8834	10.2679	7.22055	11.3505	12.0554	9.07196	8.39211	7.61688
Potri.010G138000.v3.0	0	0	0	0.0861186	0	0	0	0	0	0	0	0
Potri.009G025800.v3.0	8.99173	6.82451	8.14217	7.00603	6.3252	6.91997	9.22121	8.16304	8.61155	6.7748	8.2375	7.4023
Potri.010G095400.v3.0	0.545148	3.30302	0.356423	1.58574	0.30349	1.96287	1.45658	2.98764	1.04714	3.75602	1.64133	8.09539
Potri.010G080300.v3.0	1189.01	574.759	1122.58	598.061	957.538	774.791	1607.35	757.629	898.361	718.704	831.886	657.821
Potri.018G083800.v3.0	20.7168	14.1042	17.3781	15.8125	17.3031	12.9724	10.1498	14.2072	17.4873	13.1734	17.3125	15.5666
Potri.T071400.v3.0	14.3944	12.3066	12.5944	11.8239	12.3289	10.4411	7.03649	10.7652	16.6329	15.0918	20.3758	14.8415
Potri.005G237300.v3.0	1.14563	2.50988	0.92487	3.26076	1.58564	2.13439	1.88407	2.56644	1.71644	3.02473	2.58757	2.24942
Potri.005G026600.v3.0	15.6381	12.169	13.8735	14.9155	14.2084	12.7007	16.5399	14.6643	16.0932	16.356	14.4262	15.2755
Potri.003G164200.v3.0	1.34599	0.700001	1.53284	0.792529	14.6118	0.687415	2.88322	0.854682	9.92496	0.794756	2.34144	0.998072
Potri.015G142800.v3.0	8.29331	2.91012	6.53314	3.28456	5.54198	2.79463	4.87288	4.00311	5.13181	4.9511	5.34848	4.34202
Potri.004G181400.v3.0	0	0	0	0	0.217029	0	0	0	0	0	0	0
Potri.008G013300.v3.0	4.85493	3.75483	4.0659	4.46006	4.35652	5.23287	4.65294	6.8998	3.50733	4.95112	4.16964	5.85058
Potri.005G217600.v3.0	59.0473	54.643	72.251	55.9791	64.7799	41.6956	44.4836	44.3658	84.9674	47.8937	77.9686	50.7561
Potri.009G041600.v3.0	6.89371	5.56088	6.55771	5.09284	4.53559	5.16669	6.4041	4.31161	5.30823	5.92298	5.97426	4.85741
Potri.005G082600.v3.0	56.4109	73.2083	51.1964	60.1572	47.817	43.6561	47.8308	40.8222	72.8248	79.4709	113.028	59.8009
Potri.001G044200.v3.0	7.10289	4.82734	5.42551	6.15719	5.6697	5.75676	6.90527	5.67537	6.52077	6.0087	7.76793	5.11643
Potri.019G064600.v3.0	0.323281	12.3204	0.101768	7.35083	0.139266	5.83727	0.482972	5.69991	0.161452	22.6946	2.46038	23.1123
Potri.006G209700.v3.0	45.2863	50.7573	38.2776	40.9715	41.1893	30.7743	11.483	29.6336	50.2595	44.8412	86.689	42.6303
Potri.014G133000.v3.0	33.4492	12.1464	25.8456	14.4415	23.1049	14.1405	33.3375	17.5256	16.8753	12.4078	19.6542	15.9749
Potri.001G147100.v3.0	0.0511963	0.123445	0	0.0759203	0	0.193258	0.0573643	0.0368434	0.204546	0.158124	0.17812	0.22127
Potri.018G112600.v3.0	1.11668	0.588994	1.05458	1.08672	0.974128	1.00113	1.29031	1.25565	0.76682	0.673621	1.12303	1.40766
Potri.001G391300.v3.0	0.180853	0.116286	0.102477	0.160915	0.149586	0.0273077	1.62113	0.0520603	0.758696	0.307218	0.91236	0.0781643
Potri.010G216800.v3.0	1.22068	1.68628	0.8646	2.77184	1.85364	1.92955	2.1371	1.01572	2.66712	1.11927	2.85341	1.75859
Potri.014G038700.v3.0	87.2956	35.0415	118.503	28.571	91.3323	36.4017	68.2964	29.142	119.457	65.9095	91.434	17.4194
Potri.018G081600.v3.0	5.27881	4.57378	3.95993	5.19097	3.01916	4.29625	3.39786	3.9875	4.67434	5.05887	5.01477	5.2318
Potri.001G241300.v3.0	0.243027	0.725512	0.262301	0.386134	0.394843	0.340745	0.155604	0.24985	0.936298	0.643379	0.452962	0.35012
Potri.013G011100.v3.0	5.07643	7.45171	4.07645	6.80673	6.00275	6.95367	6.09675	7.56902	7.56023	6.47813	5.76384	6.34998
Potri.010G145100.v3.0	0.739057	0.454241	0.554262	0.402929	0.561842	0.607198	0.876808	0.594435	0.629637	0.872772	1.22893	0.673286
Potri.001G034300.v3.0	2.96402	1.66325	3.02108	2.14411	2.55061	2.18316	2.86547	2.90694	2.37386	2.31656	2.14577	2.17413
Potri.005G186700.v3.0	30.9	31.8846	30.999	30.594	26.6674	27.6311	21.1883	30.5728	29.0158	31.2599	30.9643	32.7876
Potri.001G340800.v3.0	31.9504	23.6029	38.8466	25.3212	30.9755	23.5416	20.8147	25.9332	25.4608	20.1407	28.2153	25.5805
Potri.011G130000.v3.0	8.70141	13.3534	10.4041	15.1296	11.3375	16.0583	7.46909	15.7282	8.91998	13.9286	6.1742	11.2712
Potri.007G012900.v3.0	11.9565	14.2682	13.0523	14.7554	12.4036	10.6179	8.71937	13.3296	15.0597	15.4599	15.0882	12.8459
Potri.005G086500.v3.0	12.0408	8.32465	10.6795	14.8257	6.2311	12.8838	8.95592	18.2921	3.55541	10.22	5.49914	14.0699
Potri.006G167800.v3.0	30.1736	18.8297	38.2083	22.8637	22.852	19.0822	27.5002	21.7897	27.5442	21.266	36.3574	20.404
Potri.001G421500.v3.0	1.23103	0.832013	1.53248	0.912759	0.462817	0.844896	0.971805	1.08725	0.223562	0.324044	1.1924	0.987512
Potri.012G072400.v3.0	10.4815	8.00048	9.56658	9.98743	7.22447	8.94173	9.94691	11.9233	7.87937	8.41558	8.2757	9.70278
Potri.006G122300.v3.0	8.06753	8.82213	8.02668	9.77304	8.12949	9.76233	11.8659	10.336	8.78449	12.599	8.55881	9.21621
Potri.010G211200.v3.0	1.09824	0.529619	0.72602	0.488584	0.454186	0.331656	0.615278	0.395175	0.438785	1.272	0.859714	0.791098
Potri.014G089600.v3.0	4.92351	7.89336	6.1584	7.47596	9.69337	13.9589	6.77847	8.48107	5.80715	7.82576	5.76303	4.88594
Potri.002G167700.v3.0	6.31541	4.72142	5.20685	6.00567	3.19217	5.87288	7.16612	6.30512	3.30421	4.14881	4.56883	3.14832
Potri.017G124300.v3.0	18.3237	17.4779	15.5456	17.3764	13.7271	15.5344	22.5698	18.1901	18.6484	22.9621	22.7197	20.766
Potri.014G195100.v3.0	3.78226	16.9608	4.05961	13.3908	5.36784	15.7842	7.45938	9.5819	2.95536	14.4621	4.84359	4.01131
Potri.T053800.v3.0	0.629225	0.0722473	0.481047	0.044433	0.402721	0.0678636	0.503594	0.129378	0.598563	0.71721	0.469107	0.280583
Potri.014G094700.v3.0	0.112431	0	0.0530895	0	0.0581208	0	0	0	0	0	0	0
Potri.001G330900.v3.0	59.0059	35.0623	63.6613	38.8601	47.5513	34.0308	51.1911	40.5759	57.5889	31.3048	47.7564	34.5423
Potri.012G110200.v3.0	7.53713	4.52045	5.52723	4.21254	5.84443	4.18151	7.86937	4.76663	5.61774	3.59325	8.74093	5.30583
Potri.003G208100.v3.0	0	0.480459	0.0352837	1.46821	0.0386276	0.817993	0	0.564629	0.0746356	0.634664	0.0324964	0.242213
Potri.004G106400.v3.0	40.4097	3.32029	34.2612	3.29113	21.1282	3.4672	22.4052	4.23799	13.3005	2.57897	8.29481	3.05487
Potri.018G047300.v3.0	4.35396	10.2261	2.8326	4.77071	6.45218	6.06288	12.7383	3.0637	3.57575	14.9417	3.07169	3.27568
Potri.002G099300.v3.0	0.525462	0.281555	0.744362	0	0.54327	0.0661179	0.686896	0	1.83697	0.405732	1.90433	0.693928
Potri.005G234500.v3.0	37.0358	10.3374	25.4497	5.50282	7.74759	5.98384	14.5727	9.72257	31.4869	14.9383	33.9994	20.5016
Potri.003G061500.v3.0	0.598603	0.893507	0.484556	1.0779	0.795716	1.09754	0.287452	1.10773	0	0	0.669417	0.923983
Potri.008G131900.v3.0	4.83905	3.60572	5.06186	3.89943	3.96075	4.63009	4.49954	5.59847	3.62505	3.55481	3.47822	5.56746
Potri.008G019700.v3.0	0.353975	1.58057	0.371435	1.48727	0.935262	1.21743	0.308483	1.13217	0.707125	1.8525	1.77888	3.71136
Potri.011G125500.v3.0	5.34896	8.37703	5.90581	7.05725	4.7983	6.62162	6.16966	6.96285	8.76049	10.781	8.55231	7.87603
Potri.010G168500.v3.0	5.7737	12.6824	4.94144	11.9065	6.05417	13.7332	8.32554	11.7333	7.97872	18.3011	8.03217	12.3233
Potri.006G149500.v3.0	47.4268	49.4705	46.4008	52.5018	46.0941	52.2177	45.6351	50.4343	49.1388	49.0629	45.0438	43.1305
Potri.003G051300.v3.0	79.7311	62.2296	79.7018	62.1095	58.2966	50.2445	45.8574	51.0618	67.4163	63.7084	58.5696	39.2196
Potri.007G031900.v3.0	0.968076	2.03497	2.0043	2.6227	49.6208	3.23268	4.63086	2.65273	15.1364	3.36372	1.61927	1.74334
Potri.008G035100.v3.0	6.75284	3.46326	6.49879	4.76855	5.58536	4.07854	4.39572	4.23486	4.78571	4.54377	4.11147	3.49764
Potri.005G015700.v3.0	0.0837786	0.0404016	0.0316479	0	0.103942	0	0.0375488	0.0120583	0.100417	0.103503	0.0874435	0.0241393
Potri.001G116700.v3.0	3.19981	3.4903	3.66941	2.37254	2.52057	2.81838	3.32921	3.56376	2.20681	3.05898	3.37954	4.66471
Potri.012G086300.v3.0	0.207318	0.291601	0.0978947	0.192148	0.160758	0.430427	0.0580738	0.149197	0	0.0800398	0	0.186672
Potri.008G128500.v3.0	0.817775	0.54773	0.300338	0.875838	0	0.548795	3.61428	0.980852	2.31433	1.01732	3.71451	1.43994
Potri.016G043700.v3.0	42.2443	20.4434	49.8059	20.9367	61.5142	17.6587	31.5392	13.3445	41.5732	16.584	22.5876	10.7946
Potri.002G140500.v3.0	28.4006	15.5636	26.2335	21.6733	26.0502	23.4082	27.9736	26.6596	16.3481	14.8094	12.4114	14.8784
Potri.011G016700.v3.0	0.089008	0	0.168117	0	0.0920246	0	0	0	0.0889041	0.068727	0.154836	0
Potri.003G018000.v3.0	0.0902616	0.0725466	0.0852422	0.23424	0.233302	0.272579	0.151704	0.162392	0.0450782	0.13939	0.431796	0
Potri.011G103500.v3.0	2.11402	1.383	1.53217	1.27584	1.57571	1.48467	0.826294	1.55673	0.491059	0.531456	1.24009	1.09783
Potri.013G154000.v3.0	25.5671	0.564927	14.7693	0.890309	8.53869	4.00198	13.4869	2.80311	9.68252	0.633175	13.3224	1.87754
Potri.016G018900.v3.0	6.70392	5.02747	9.13907	8.19439	6.06111	6.16245	10.9688	7.63035	3.83835	6.75747	3.02528	6.10197
Potri.004G070300.v3.0	0.351438	0	0	0	0	0.0884416	0	0	0	0	0.101892	0
Potri.008G020800.v3.0	0.471627	0.796034	0.84626	0.139877	1.70664	0.534095	1.10974	0.237584	2.07274	0.254915	1.68188	0.203836
Potri.009G117800.v3.0	4.01894	4.8016	2.35933	4.95306	3.42519	3.40319	4.32057	4.29926	7.75726	6.87736	3.40114	5.5552
Potri.009G149600.v3.0	4.61635	2.44882	3.48771	2.80674	2.76822	3.90342	2.17245	4.65101	1.19885	1.85353	2.24853	5.71951
Potri.014G079000.v3.0	26.4923	30.5277	28.786	33.1945	29.606	22.383	19.1445	22.9639	38.7704	34.2463	38.577	27.9172
Potri.010G239100.v3.0	26.3294	21.2036	24.8163	23.0962	22.5598	12.4432	16.0284	15.964	31.9415	24.8924	33.9007	25.2754
Potri.016G059600.v3.0	0.0983265	0.0395143	0.278576	0.0729054	0.254147	0	0	0	0	0.0379611	0.427616	0.0708276
Potri.001G055200.v3.0	0.510176	0.410047	0.788409	0.309499	1.29469	0.50772	0.181886	0.534034	1.13498	0.931106	0.342894	0.334087
Potri.014G123800.v3.0	15.9907	5.98572	16.2305	7.77505	15.142	10.098	15.4891	10.0558	5.94597	7.07747	7.25754	7.76875
Potri.009G135100.v3.0	30.4461	18.8395	21.9285	17.8693	21.6174	15.3147	16.7694	14.7566	59.0259	25.9163	32.1608	20.0024
Potri.001G274900.v3.0	15.0332	12.2888	12.6546	12.3718	10.8691	14.1745	21.6115	14.639	12.7297	16.7188	13.8026	13.9209
Potri.003G046700.v3.0	0.0296532	0.0715	0	0	0.0306582	0.0447744	0	0	0.0592372	0.0686896	0.103168	0.0213601
Potri.009G034700.v3.0	22.1616	13.9453	22.3655	16.363	26.3464	15.0207	24.5012	18.9083	18.0279	13.2534	13.809	18.5237
Potri.006G187500.v3.0	14.2023	20.356	16.2491	25.4875	14.3769	22.6203	13.9605	24.6577	16.8524	22.276	15.6428	24.5207
Potri.008G092500.v3.0	10.7059	10.4715	11.7899	21.9035	17.1846	11.0416	13.4189	12.301	17.7256	12.3016	13.3206	14.7177
Potri.016G121200.v3.0	5.03124	5.24916	6.0307	6.95878	5.60189	4.78456	3.7944	5.60517	6.57164	7.24673	5.59637	5.64532
Potri.004G161300.v3.0	29.1274	23.5824	26.586	24.0619	30.3984	19.8258	26.8611	22.0151	31.5306	26.3057	27.0325	20.8935
Potri.009G015700.v3.0	38.3694	86.0919	50.9496	76.9213	94.2457	121.818	72.0767	105.492	39.7182	64.1014	35.9267	29.6068
Potri.007G096900.v3.0	32.0062	19.8774	28.8118	20.7964	30.639	21.9829	39.5183	23.6877	33.6786	24.2315	28.3969	20.4862
Potri.016G045800.v3.0	3.48711	2.463	3.41794	2.80103	2.1304	3.51021	3.67042	3.55512	2.74421	2.97813	3.63046	3.93907
Potri.018G017000.v3.0	7.09026	21.9168	6.99942	19.091	6.59971	13.6815	6.28837	13.8276	10.0988	26.4473	9.44615	16.0626
Potri.T003100.v3.0	0.466007	1.75234	0.39294	1.9621	0.378558	2.22401	0.410261	2.09601	0.265979	1.47785	0.550086	1.17488
Potri.009G009300.v3.0	71.4406	76.9725	68.6956	78.263	74.6364	88.1899	94.7385	83.0493	86.0381	79.0684	109.384	87.2866
Potri.004G082300.v3.0	86.7146	59.3772	74.6179	61.8375	55.7142	65.5404	48.8722	75.5025	39.9305	52.0742	49.3304	88.5207
Potri.019G050000.v3.0	49.0975	38.3813	48.7874	38.1882	43.8468	32.2774	47.0986	35.7378	57.9679	40.0821	52.762	33.9031
Potri.019G030300.v3.0	7.02703	5.77722	6.38297	5.36937	8.26345	6.98584	7.63321	8.04874	3.56299	2.92003	7.32509	4.59811
Potri.015G003700.v3.0	30.9433	18.6233	28.3568	25.1893	22.9809	22.1174	41.7275	27.4123	23.1704	22.7642	24.1637	25.8113
Potri.005G208900.v3.0	5.5883	3.69396	4.31575	4.25969	3.8068	3.50926	4.4182	4.49144	8.79	8.1057	5.92816	3.78089
Potri.017G001500.v3.0	0.49611	0.0797484	0.562226	0.220708	0.20517	0	0.222352	0.214215	0	0.153227	0.172604	0.0714726
Potri.007G135900.v3.0	0.126681	1.69697	0.0398788	1.53418	0.0436582	2.58229	0	2.40071	0	0.945556	0.0367285	1.52087
Potri.007G070600.v3.0	10.0641	11.6243	10.9999	11.6629	15.244	17.5341	9.81774	13.2444	11.634	9.91746	9.33517	7.6297
Potri.018G058300.v3.0	19.2636	10.5968	17.0276	11.6046	15.0079	12.2939	19.8234	13.3368	17.0172	14.0484	15.3882	11.9893
Potri.007G086000.v3.0	4.99886	15.1257	4.37376	8.55758	5.24428	2.83049	7.4956	3.80904	44.4967	31.4464	42.6482	14.6681
Potri.007G040400.v3.0	147.047	59.6248	150.241	63.7688	134.953	40.1277	90.5663	51.7754	101.963	48.3531	74.3582	52.2475
Potri.001G304400.v3.0	0.213619	0.12877	0.20174	0.0395977	0.276074	0.120957	0	0.0768655	0.160027	0.0412362	0.278705	0.115407
Potri.010G180100.v3.0	18.0076	11.4339	17.6864	11.2824	12.1016	11.4879	9.38233	14.1903	16.4577	14.8082	18.2471	14.1388
Potri.004G095600.v3.0	2.47482	9.5131	2.61664	7.57928	3.9771	9.931	3.55664	5.74954	2.9287	7.87214	2.64391	2.69341
Potri.010G065200.v3.0	19.5221	5.28925	33.3046	9.12852	36.1028	6.252	18.6988	8.20284	21.7952	5.1786	9.6129	3.67435
Potri.019G010600.v3.0	23.1139	12.323	14.4357	11.0247	3.54388	1.57367	23.3555	12.2671	26.742	12.3751	19.4999	18.6516
Potri.017G108100.v3.0	5.1965	3.66816	4.28875	4.25506	4.46161	4.41786	5.64535	4.39004	6.77014	6.90839	6.52431	4.37791
Potri.010G145800.v3.0	0.268941	0.196507	0.277076	0.453205	0.379168	0.11075	0.164369	0.105569	0.146524	0.169905	0.212656	0.22895
Potri.014G077200.v3.0	1.2053	1.29166	1.58094	2.03562	1.79999	1.89576	0.900341	2.36124	1.57175	1.62866	0.90275	2.31524
Potri.002G059300.v3.0	4.17726	6.64715	3.88134	6.96889	2.7341	8.58367	3.98222	8.31545	3.85273	8.25871	4.1461	11.9026
Potri.005G004700.v3.0	0	0	0.320521	0	0	0	0	0	0	0	0	0
Potri.011G147900.v3.0	0.0482916	2.09594	0.136818	2.72129	0.299569	3.35419	0	3.4058	0	1.52881	0.12601	1.80887
Potri.005G198600.v3.0	0.346961	0.119514	0.374476	0.624771	0.461211	0.673572	0.444299	0.749071	0	0.153088	0.646676	0.321334
Potri.016G013700.v3.0	0.847216	1.74018	1.03717	1.53555	1.26523	1.374	0.878969	1.2194	1.69246	2.03521	1.4738	0.904112
Potri.010G130700.v3.0	5.59472	5.16511	5.2479	6.61481	4.02558	5.73643	4.44742	6.09376	3.85132	3.99885	5.09637	5.8
Potri.010G085500.v3.0	9.99554	9.89636	9.22875	11.5103	8.02496	9.8861	11.1372	10.3278	8.92413	10.7578	9.8111	9.55319
Potri.017G026500.v3.0	17.7742	19.7888	25.3727	24.1647	21.2648	19.6219	15.0364	19.6303	16.7687	12.8995	14.6499	11.8761
Potri.016G113300.v3.0	5.47121	83.5508	5.87283	79.693	18.33	11.0826	10.7198	49.4859	62.3229	126.737	56.5593	147.543
Potri.007G022000.v3.0	3.58572	6.45424	3.20382	15.9839	4.92819	8.44552	4.95598	22.5134	9.41494	20.9227	4.59418	5.89273
Potri.012G049600.v3.0	2.93128	2.58503	2.61448	2.4753	2.23087	8.17589	11.0849	8.43797	13.7853	7.82748	5.24082	5.63063
Potri.009G043400.v3.0	0	0	0.133274	0	0.291808	0.319627	0.316247	0.101558	0.845741	0.326898	0	0.50827
Potri.014G007600.v3.0	0.407528	0.232011	0.288649	0.201444	0.280893	0.205114	0.304417	0.256618	0.831065	0.472005	0.103385	0.159009
Potri.010G222400.v3.0	6.58016	2.94423	6.40644	2.91731	2.80543	2.20223	2.12826	3.90549	6.36921	5.55225	4.30726	4.98421
Potri.008G108700.v3.0	2.29263	1.17931	1.21248	1.35992	1.23257	1.52316	2.26058	1.78188	1.19078	1.98267	2.39292	1.98174
Potri.002G227300.v3.0	0.0420965	0	0.0198778	0.109245	0.0217616	0.0794539	0	0.181768	0.0420474	0.422559	0.109845	0.288072
Potri.012G074500.v3.0	15.2066	28.7693	17.5413	23.4512	19.5268	32.397	19.6061	27.1587	17.755	24.6897	16.2764	13.3046
Potri.005G161900.v3.0	1.34028	23.5709	1.7178	24.8915	1.38571	20.6229	0.393317	20.5078	0.988102	15.6958	3.77484	31.6758
Potri.019G104400.v3.0	1.92312	0.800774	1.46607	0.532572	1.19777	0.542274	1.06442	1.01714	1.62001	1.05555	2.88189	0.884576
Potri.002G105000.v3.0	13.1413	9.42644	13.4448	7.77932	10.3361	4.21388	32.4177	6.02512	17.0779	18.9574	35.9189	6.66698
Potri.005G054100.v3.0	0.104554	0.0420171	0.0987403	0.155046	0.162147	0.118403	0.117151	0.188107	0.156649	0.0403656	0.0909401	0.150628
Potri.014G005400.v3.0	0.690054	0.576807	0.821118	0.828872	0.642097	0.791874	0.8969	0.754828	0.565184	0.479539	0.384128	0.347947
Potri.007G050100.v3.0	14.4038	9.70822	13.8087	12.5384	10.8169	12.8217	15.0808	14.7969	14.0604	12.7908	12.0701	13.0446
Potri.004G024200.v3.0	0	0.0908337	0	0	0	0	0	0	0	0	0	0
Potri.012G006000.v3.0	0.559015	1.69736	0.410611	3.4771	0.224762	2.55568	0.0695959	3.21836	0.465302	2.44596	0.2161	1.96863
Potri.012G013500.v3.0	0.111854	0	0.211268	0	0	0	0	0	0.111723	0.172735	0.194578	0
Potri.005G223100.v3.0	0.0937571	0.602848	0.354173	0.27807	0.193869	0.0707837	0.210105	1.14703	1.49836	1.1583	0.978585	0
Potri.016G098800.v3.0	0.112547	0	0	0	0	0	0	0	0	0	0.0489461	0
Potri.018G088800.v3.0	0	0.0241622	0.0283906	0.0891603	0.0310811	0.0453922	0	0.0432687	0	0.0928497	0	0.108274
Potri.006G054100.v3.0	12.9104	7.01207	12.3204	8.37725	9.93041	10.0129	14.2381	11.1823	10.7033	9.67579	9.66214	9.81694
Potri.006G247200.v3.0	0.41927	0.699888	0.0913742	1.00436	0.0666892	0.949608	0.614331	0.742715	0.322139	0.971211	1.00987	0.952503
Potri.008G181400.v3.0	18.7478	12.3058	19.4102	16.3721	12.958	15.8053	19.1393	19.863	12.7614	9.75792	11.8676	18.7064
Potri.005G027100.v3.0	0.714117	2.47952	0.620454	3.55818	0.442992	4.16213	0.320061	2.61069	0.285314	1.43364	0.198762	1.79011
Potri.003G022700.v3.0	1.51665	3.31835	2.14846	4.18578	1.08892	4.19841	1.18012	4.94186	1.51488	2.9602	1.13594	6.82804
Potri.007G123800.v3.0	8.67821	7.6664	8.05226	8.47938	8.00447	8.90125	6.06671	9.37702	10.2349	9.33819	7.8783	7.87321
Potri.001G359200.v3.0	7.57721	4.07118	6.74414	4.87938	5.73063	6.55121	9.16464	7.11123	5.63999	5.94688	7.92673	7.04319
Potri.018G128400.v3.0	3.71069	8.04258	2.95533	7.63037	4.13057	6.56474	5.3912	7.67294	7.52391	13.5332	6.19682	9.07011
Potri.007G142100.v3.0	31.2291	130.081	47.2385	110.207	106.316	345.699	37.2201	79.0223	59.3907	99.2959	27.266	18.3255
Potri.003G013300.v3.0	0	0	0	0	0	0.0400441	0	0	0.0529789	0	0.0922684	0
Potri.001G383600.v3.0	15.72	26.9316	11.7747	33.3561	9.21866	25.7726	12.778	32.1052	16.7195	26.3705	10.1668	21.654
Potri.014G000900.v3.0	8.45334	10.4199	9.77323	9.52824	8.9358	7.95605	6.03135	8.53865	8.48134	8.9566	10.7157	8.62864
Potri.004G230900.v3.0	34.4685	10.7415	43.4955	8.90578	50.5909	9.00415	24.4995	8.15681	23.8252	7.60885	27.1478	12.1249
Potri.010G022000.v3.0	10.8535	5.291	10.0387	6.92749	7.46165	6.43419	9.21489	8.19995	4.7685	7.21415	5.67714	9.10773
Potri.001G060700.v3.0	0.189718	0	0.313544	0	0.147111	0	0	0	0.0947485	0.0183112	0.0618805	0
Potri.016G136300.v3.0	2.15622	1.505	3.16164	1.89326	1.93597	1.58504	1.33515	3.10344	0.283382	0.701015	0.690956	1.02184
Potri.005G110100.v3.0	0.0768306	0	0.145116	0	0	0	0	0	0.153482	0.0593243	0	0.0553434
Potri.001G144500.v3.0	9.61118	5.1117	7.73002	6.72455	6.16266	6.07191	8.59611	7.81976	7.12164	5.41727	6.94573	6.84105
Potri.009G045800.v3.0	0	10.5936	0.137796	10.9268	0.201139	6.11372	0.599457	8.59281	0.364348	15.2283	0.12691	10.9307
Potri.002G050200.v3.0	0.490195	15.5625	0.115734	8.95023	0.253404	14.0168	2.81491	17.1975	2.26451	24.7445	5.48945	29.8371
Potri.009G022000.v3.0	0	0.196772	0.346811	0	0.253119	0.184833	0.137159	0.440465	0.489073	0	0.319415	0.0881763
Potri.016G016900.v3.0	6.77115	7.15055	8.22984	9.16308	7.53432	9.67385	7.68899	10.3576	5.55012	6.82259	5.62536	11.789
Potri.010G116200.v3.0	16.0284	14.8792	15.8632	14.6253	14.1562	13.0833	18.1583	13.8333	17.1617	14.1345	17.7224	14.6558
Potri.001G383900.v3.0	0.447165	0.0980191	0.268736	0.0904245	0.46232	0.214834	0	0.146274	0.20302	0.219721	0.0353581	0.204977
Potri.001G070700.v3.0	3.02384	1.26802	5.13195	1.85214	7.65721	1.52193	16.7934	3.5953	5.95307	1.1505	6.93735	1.2627
Potri.002G148900.v3.0	2.80864	1.30692	2.79206	0.712435	9.09358	0.837015	4.5549	1.7021	3.61745	0.513634	3.47152	1.1713
Potri.005G043300.v3.0	0.0583221	0	0	0	0.0602988	0	0.130697	0	0.116508	0	0.0507279	0.0420112
Potri.001G369900.v3.0	2.06795	1.01347	1.97677	1.12193	2.08589	1.48508	2.57141	1.74228	1.58694	1.32414	1.79868	1.07179
Potri.014G068300.v3.0	2.9876	1.74848	2.24621	1.84958	2.30914	1.94896	2.66503	2.58838	2.05701	2.23967	2.32106	2.69529
Potri.007G044100.v3.0	64.2039	43.9496	62.5553	51.5316	54.9704	56.2125	42.6489	62.0501	50.683	47.7214	48.8548	55.2684
Potri.005G087900.v3.0	85.8271	87.4692	73.3693	79.3398	62.2591	73.5163	73.4053	83.6946	2.19361	3.013	73.9009	84.3387
Potri.010G147300.v3.0	0.583221	0.187503	0	0.0864874	0.48239	0.352251	0.522789	0.167886	0	0.270199	0.202911	0
Potri.007G085800.v3.0	7.35023	12.5402	7.06925	10.4986	8.90475	14.1283	8.28629	15.3171	9.36849	17.9316	11.9626	19.9116
Potri.010G170200.v3.0	0.092015	1.22027	0.217245	1.0575	0.332967	0.90309	0	0.827732	0.321677	0.603915	0.160067	0.861656
Potri.004G169500.v3.0	5.26771	3.48812	3.92894	2.61867	2.66123	2.53079	3.21946	2.6924	5.20177	5.59272	6.58632	2.91055
Potri.008G080900.v3.0	32.0863	21.717	28.8354	23.2811	25.8301	25.4799	45.5366	29.6377	28.9296	28.8903	27.5097	24.4759
Potri.013G129000.v3.0	0	0.0621901	0	0	0	0	0	0	0	0	0	0.0557365
Potri.019G006100.v3.0	0.0280788	0.383655	0.238656	0.208194	0	0.211986	0.0629233	0.363724	0.14023	0.368575	0.317494	0.323616
Potri.009G093400.v3.0	15.4272	14.9231	14.9561	14.8804	12.1389	14.0177	11.8553	10.8565	18.4774	19.3965	29.6272	15.6364
Potri.004G071800.v3.0	0.807159	0.432496	0.410455	0.537096	0.770321	0.60938	0.533366	0.521295	0.475461	0.575301	0.504041	0.477063
Potri.015G044300.v3.0	0.0591454	3.32761	0	5.65718	0.0611499	4.59925	0.066271	3.61794	0.0590764	2.9228	0	2.25802
Potri.015G129200.v3.0	1.97461	0.698309	1.8648	0.956545	1.71489	1.00378	1.6815	1.08945	1.09134	0.701354	1.43124	1.22324
Potri.015G041600.v3.0	71.4978	89.1123	64.8753	80.4156	66.4239	65.1129	74.381	63.5038	86.985	94.8061	118.83	78.2498
Potri.016G035200.v3.0	5.69572	10.3245	5.63649	17.2071	5.76346	12.8317	11.5418	11.2066	14.0714	18.0829	20.7122	14.0979
Potri.013G148400.v3.0	20.6846	16.5241	24.4654	21.9258	18.9979	22.8369	15.4417	23.557	17.5765	19.6349	15.655	32.9459
Potri.008G026600.v3.0	18.6075	9.48569	18.7388	12.0083	10.0941	11.2298	14.0604	13.7422	11.3293	10.2658	12.8128	15.0583
Potri.003G074300.v3.0	5.38574	5.62733	6.17615	5.24837	5.80691	5.60536	5.34493	6.4782	6.14795	3.92093	5.58787	4.90481
Potri.006G197700.v3.0	62.9248	95.1037	51.8198	76.4482	55.9988	63.1746	52.0116	58.2448	96.6639	107.322	139.907	84.5332
Potri.008G080700.v3.0	5.61576	3.86163	2.47495	4.6728	4.70938	3.486	3.21608	3.90667	7.3543	5.01069	5.48151	4.85424
Potri.006G070500.v3.0	5.31443	10.4455	4.81358	13.7916	9.54052	11.2707	7.79523	9.63086	10.1098	12.1053	9.60203	11.8846
Potri.016G092600.v3.0	0.890519	26.442	0.698187	25.3151	0.81647	15.2349	0.602449	15.5258	0.688088	33.5761	1.25684	20.297
Potri.015G108100.v3.0	2.95677	9.64298	3.75893	13.8286	4.05638	13.6941	2.80331	12.808	2.1582	8.38584	4.89624	16.834
Potri.005G126200.v3.0	9.02311	7.75584	7.81124	9.53988	13	7.85292	11.2804	8.2371	13.1016	11.0958	8.75655	8.42544
Potri.004G103600.v3.0	0.914657	0.816826	1.91954	1.13031	3.4674	0.230179	1.02485	0.658233	0.30453	0.470831	0.618766	0.732061
Potri.010G066100.v3.0	0	0.208202	0	0.164632	0.0382602	0.558768	0	0.106526	0.0739257	0.200018	0.0643748	0.693071
Potri.005G051800.v3.0	5.5423	3.37273	5.53319	3.61041	4.91154	4.3337	5.98823	3.73211	5.49629	5.34932	8.91815	3.33641
Potri.010G059100.v3.0	4.13051	4.54529	4.55532	6.00192	3.98389	5.2113	4.28647	5.18695	4.65179	6.29308	5.73862	5.97064
Potri.012G047100.v3.0	61.8912	52.0943	73.4837	29.5495	59.4541	32.5814	38.7085	17.6134	46.4589	34.2006	44.7424	14.3926
Potri.001G100000.v3.0	24.7522	44.2901	29.9662	62.9287	28.4397	52.8559	43.9547	80.8082	20.2118	49.4198	39.4243	56.7754
Potri.005G135900.v3.0	7.77221	8.10641	8.67648	10.2764	6.66539	9.97183	12.0309	13.0617	5.63165	10.8578	11.2149	16.6824
Potri.014G091800.v3.0	64.2387	67.7296	91.6267	73.3946	193.327	152.429	56.9128	61.9577	31.7227	28.8167	32.8699	20.5459
Potri.003G083300.v3.0	11.9006	11.3005	12.9304	14.0272	10.5535	12.9674	10.0626	14.4092	11.8867	14.0771	14.2566	14.6172
Potri.004G142900.v3.0	0.0341523	0.384292	0.0645062	0.101291	0.105929	0.541462	0	0.344088	0.0682249	0.210964	0.0891156	0.984037
Potri.006G234300.v3.0	56.7129	27.5494	32.6728	11.4156	18.05	8.37539	37.8086	21.2128	61.903	28.8002	57.4929	44.1305
Potri.001G248900.v3.0	0.0308628	0	0.0582931	0	0.0638176	0	0	0	0.0308268	0	0.0536882	0
Potri.015G071800.v3.0	31.4718	20.863	30.0583	35.9744	29.807	38.6242	27.3697	38.7186	23.5606	22.3418	16.2127	21.6884
Potri.013G050600.v3.0	0.149857	0.0602226	0	0.111113	0.0774677	0.113137	0.167911	0.161766	0.149682	0.115711	0.130343	0.161919
Potri.010G215300.v3.0	13.077	9.96234	14.3101	12.3785	9.44271	11.2832	11.33	12.8893	16.7937	12.4099	13.5408	10.8509
Potri.003G106300.v3.0	7.38782	3.99816	6.41883	3.76142	6.41609	4.16459	7.39491	4.53687	7.13323	4.33539	8.01087	5.32167
Potri.014G055500.v3.0	4.14213	5.77895	4.20702	4.69377	5.17133	6.78538	3.59033	3.99326	7.65009	13.5174	3.05896	2.81481
Potri.015G069000.v3.0	330.513	118.289	448.074	115.901	422.303	125.739	185.834	135.623	153.329	108.346	89.38	64.4313
Potri.T153900.v3.0	17.7973	13.4666	19.615	13.9117	14.8481	11.6876	9.73282	16.0862	18.702	15.0835	13.7002	16.4629
Potri.016G016100.v3.0	0.803435	0.67158	0.0910508	1.0008	0.332266	0.679356	3.60092	1.15638	0.995097	0.645182	3.32637	0.671337
Potri.014G030200.v3.0	0	13.7661	0.0833771	10.7356	0	23.9287	0.0989232	33.3561	0.0881837	7.9759	0.153581	5.59641
Potri.013G083100.v3.0	0	0	0	0	0.102772	0	0	0	0	0	0	0
Potri.004G002600.v3.0	8.16086	5.0476	6.59697	5.22923	5.93746	5.3752	7.26256	4.71287	8.45324	6.35322	7.50716	6.89455
Potri.012G033300.v3.0	17.8555	14.6789	13.8667	11.7607	12.5101	12.0091	13.8117	12.6866	13.4892	12.9472	14.348	14.1676
Potri.001G365100.v3.0	0.302417	0.698808	0.1428	0.644664	0	0.827644	0.169426	0.924946	0.528613	0.291887	0.0657596	0.844131
Potri.006G147600.v3.0	13.4658	11.6326	12.1162	10.8688	10.0305	12.5077	14.1377	12.8764	11.888	10.3975	10.4213	12.583
Potri.002G240100.v3.0	8.47815	13.6522	10.9918	14.6971	9.62066	12.1993	12.2799	12.1601	11.2418	12.6137	13.6949	11.3843
Potri.010G250000.v3.0	82.2449	89.5929	93.7836	81.4599	104.807	72.6624	38.0615	66.1799	113.022	77.919	145.799	88.7826
Potri.008G047200.v3.0	3.38098	1.35288	4.24815	1.96891	21.6335	1.92809	7.1864	1.79612	10.9138	1.73667	3.59703	0.867553
Potri.001G271200.v3.0	23.5953	15.4864	21.4993	14.6886	16.7058	14.0371	25.3964	15.0769	20.3178	16.0912	20.4074	14.1026
Potri.004G152900.v3.0	15.6543	15.5008	15.7161	16.914	11.4096	14.3207	10.5084	14.8179	16.8334	15.1909	18.3386	18.1843
Potri.009G069400.v3.0	1.70524	1.63706	2.37088	2.01948	2.1793	2.02051	2.41489	2.19869	3.6194	3.74891	3.13119	1.36482
Potri.006G199000.v3.0	13.7957	4.04045	15.9459	6.01789	12.2993	5.49014	16.0167	7.12502	11.9589	5.49651	8.67823	5.16914
Potri.018G097700.v3.0	4.40542	32.3066	3.4316	12.4698	6.38327	14.02	15.0247	7.30109	13.7308	37.7282	24.9206	8.08396
Potri.008G190500.v3.0	0.658203	1.10037	0.820513	1.01511	1.44268	1.49077	0.944001	1.26945	1.52525	1.78896	2.03809	1.89649
Potri.011G056100.v3.0	24.4258	11.1263	21.7072	13.3643	17.0426	12.8375	20.5992	15.4185	16.1849	10.7508	16.6343	13.1563
Potri.013G123500.v3.0	59.6159	68.8763	62.7564	59.4881	58.8448	53.9709	59.691	52.6798	65.5395	62.0986	50.157	45.9686
Potri.011G039500.v3.0	0	0	0	0	0	0	0	0	0	0.150756	0	0.0703198
Potri.004G222700.v3.0	0	0	0	0	0.221728	0	0	0	0	0	0	0
Potri.019G097000.v3.0	13.2256	19.9136	13.0999	24.9557	11.5272	23.5265	12.4926	26.5068	11.1189	28.5615	11.3517	22.2209
Potri.004G094200.v3.0	8.1117	4.19583	5.82131	5.13616	4.67076	6.66979	8.59403	6.84905	5.41486	5.08514	5.2392	5.49599
Potri.002G259500.v3.0	0	0	0.175576	0	0.192215	0	0	0.535173	0	0	0	0
Potri.001G373900.v3.0	0.573902	0.0768777	0.361325	0	0.445014	0.0361065	0.375109	0.0344174	0.382155	0.369279	1.33113	0.0688999
Potri.010G081200.v3.0	15.0601	14.9373	24.1855	16.0096	28.0321	13.6402	14.4994	16.4788	33.9504	20.6879	16.122	18.2876
Potri.005G076100.v3.0	17.2304	0.300333	22.5458	0.400202	62.2858	0.313455	14.7937	0.507945	3.19323	0.801466	4.40575	0.807499
Potri.001G207800.v3.0	17.424	8.84482	13.4065	10.4714	10.7708	12.9053	19.8109	14.4398	16.5976	13.2839	12.6027	13.7665
Potri.010G238100.v3.0	0.444677	0	0.209974	0	0.459747	0	0	0	0.0740263	0.0572257	0.386774	0
Potri.004G129500.v3.0	13.6182	8.77227	12.4561	10.293	10.0911	11.6007	10.8253	12.2445	10.4735	8.60568	9.52185	10.3084
Potri.005G036700.v3.0	10.4499	4.62071	8.75893	6.64132	7.2246	7.09802	9.11085	8.82317	6.72582	3.99763	6.8238	5.69701
Potri.008G172800.v3.0	27.0424	22.5927	26.6609	25.284	24.1224	23.3642	29.2677	25.151	27.4469	29.6262	30.5037	23.7248
Potri.019G024100.v3.0	0.136387	0.504248	0.0257605	0.485403	0.282018	0.803149	0.0305636	0.765576	0.0817366	0.526551	0.213529	0.962787
Potri.018G099200.v3.0	0.0670023	2.53105	0.0632764	5.71317	0.138546	2.07397	0.150149	1.78407	0.200772	3.82842	0.641055	6.27429
Potri.012G057800.v3.0	13.6998	12.7806	8.93334	17.2321	5.98601	19.3929	8.4061	22.0068	6.92334	12.2153	6.52536	18.0332
Potri.010G248900.v3.0	43.2213	38.3251	42.7443	41.784	40.1055	38.1655	43.4285	40.5548	56.3514	46.171	59.2178	40.1109
Potri.010G148500.v3.0	7.06641	10.6598	8.11636	14.1135	23.4754	10.9742	15.9544	9.81944	17.3805	12.6822	8.30577	11.6477
Potri.006G208500.v3.0	20.4273	11.3197	19.6212	10.4426	15.3433	11.7752	7.69466	10.5542	16.2763	10.4703	21.0071	12.9118
Potri.006G040800.v3.0	6.34499	32.9214	4.10573	37.5669	5.05365	50.9365	4.055	61.7447	3.5913	20.3409	6.84739	57.0464
Potri.001G288900.v3.0	27.676	1.62252	66.5416	3.25917	83.0142	13.4217	59.4668	4.89725	10.9924	0.25141	3.22851	0.328355
Potri.005G005900.v3.0	62.3761	13.6946	67.3343	24.2905	52.7607	23.5139	52.8943	27.4593	38.7062	11.8768	29.9358	21.5781
Potri.005G074200.v3.0	53.9585	21.3815	57.5684	27.2987	41.1233	27.588	44.2585	27.9632	37.1048	23.8038	32.5347	25.634
Potri.012G082600.v3.0	6.57521	3.78078	5.35054	3.17953	4.78282	4.59128	5.50369	5.08721	6.30795	6.14057	6.4876	4.69888
Potri.003G200700.v3.0	0.133512	3.07618	0.0420292	1.97988	0.0460123	3.15832	2.24396	4.2276	1.55582	6.08234	2.09029	6.25123
Potri.002G263800.v3.0	8.91695	4.61235	12.0063	5.49875	8.12382	3.3549	6.66083	4.19334	0.293946	0.34085	4.32587	2.54382
Potri.018G100700.v3.0	18.7594	16.8915	18.7819	17.4443	19.5119	22.2132	15.8041	23.5087	22.8795	19.9958	21.0768	17.3535
Potri.003G190400.v3.0	3.6153	4.16305	3.74255	3.89204	1.90486	2.75569	3.2329	2.97701	4.40969	4.99255	4.17257	3.53071
Potri.008G099600.v3.0	0.0467177	4.5434	0.0882396	6.82397	0.0483011	3.35069	0	3.19394	0.13999	2.27259	0.121903	1.74991
Potri.019G075900.v3.0	5.33273	3.95275	3.59994	4.92056	3.5327	4.83126	3.7179	5.79919	2.84081	4.63616	4.20887	6.1319
Potri.012G119800.v3.0	0.543913	2.66669	0.565033	3.75061	0.506112	4.88658	0.365665	6.04755	0.434623	2.98185	0.378471	8.20815
Potri.014G119700.v3.0	32.0488	24.5769	32.1918	26.0178	27.6412	24.65	23.8526	25.0841	24.6678	25.2366	29.5325	34.4239
Potri.001G343300.v3.0	0.0630473	0	0.119083	0	0.260736	0	0.141286	0	0.0629738	0.194726	0.0548378	0
Potri.010G031000.v3.0	67.8637	27.9921	60.8679	34.0445	61.4924	28.3756	60.3029	35.6004	59.0097	29.7895	40.2333	33.4428
Potri.017G132300.v3.0	0.544729	0.525382	0.720212	0.161558	0.225276	0.740256	0.732427	0.862431	1.08819	0.252366	0.663317	0.784769
Potri.018G138200.v3.0	5.3712	5.64811	4.67093	5.40962	5.50696	5.3223	6.64521	4.81562	4.82844	5.5125	6.77411	5.90028
Potri.016G048400.v3.0	1.97531	1.24161	1.84155	1.82138	1.38768	1.35746	2.04303	1.8407	1.4671	1.07548	1.65202	1.62354
Potri.001G148700.v3.0	20.3132	14.4003	22.0935	18.3897	40.5481	22.4294	28.8129	22.5299	14.4382	10.1921	9.23112	16.9613
Potri.016G138600.v3.0	2.4421	1.21661	1.3914	1.21214	21.0753	1.64562	2.53279	1.8446	23.7877	1.24671	3.96734	0.974056
Potri.009G168100.v3.0	19.3729	12.5064	17.1929	11.8731	11.8009	13.8524	16.9543	14.5419	18.9219	16.4674	19.7105	12.5474
Potri.004G173500.v3.0	16.0688	17.1962	15.8516	22.2359	13.0038	18.0113	10.8329	20.7442	14.7983	20.08	15.4559	21.5054
Potri.002G126000.v3.0	7.95452	7.7723	7.95407	7.31465	7.65971	7.83059	7.86429	7.77293	8.21787	8.641	8.98758	5.61753
Potri.001G034700.v3.0	5.43324	4.2916	5.06475	4.42792	4.7215	4.04888	5.61548	5.34258	7.36842	5.89504	6.92568	3.9812
Potri.019G110800.v3.0	0	0	0	0.0303567	0	0	0.0229371	0.0147318	0.0408939	0.0316129	0.0178053	0
Potri.013G152800.v3.0	19.1552	11.9203	16.9694	13.9976	13.6572	12.5008	20.7096	14.4681	17.105	13.854	19.4014	14.1589
Potri.014G040500.v3.0	0	0.554786	0.0543228	0.12795	0.178413	0.303989	0.451161	0.165581	0.402181	0.488564	0.550346	0.331476
Potri.001G378000.v3.0	17.4891	23.277	17.7734	23.0162	16.6089	23.577	18.3779	25.1855	18.9291	22.6949	16.2389	19.3357
Potri.016G045700.v3.0	0.106392	1.28267	0.401904	2.16936	0.219996	0.763068	0.536446	0.803935	0.425073	1.27333	0.508963	1.03461
Potri.006G131100.v3.0	4.57798	5.78797	7.06804	10.2786	4.91927	8.25225	6.94503	5.47857	4.9066	4.21006	3.37788	4.16839
Potri.001G111800.v3.0	8.33539	4.32749	8.85053	2.93986	5.61327	2.26206	6.2853	3.1614	9.33824	6.14041	9.1115	4.65734
Potri.011G022900.v3.0	3.56365	2.70056	1.15388	4.71841	1.2106	3.22853	5.01975	4.43306	3.96629	4.44195	4.64942	4.1072
Potri.017G100600.v3.0	2.31285	4.79991	3.03185	7.65304	1.64175	5.99419	3.3264	8.59549	1.13784	2.6388	1.29109	7.75818
Potri.001G244900.v3.0	2.60654	3.70415	3.0324	5.37781	2.4996	4.62018	2.75126	5.73613	2.71669	3.73356	4.63284	5.41502
Potri.017G045500.v3.0	0.475977	0	0.649289	0	0.492108	0	0	0.0380596	0.264123	0.122508	0.183999	0
Potri.006G137800.v3.0	0.0653152	2.20484	0.123366	13.6085	0.0675288	1.18346	0	1.45713	0.195717	6.40496	0	2.63472
Potri.008G068200.v3.0	8.19282	8.01746	8.23926	6.05149	10.1193	5.85481	3.43369	5.98598	14.3363	11.0585	8.70353	10.812
Potri.004G012400.v3.0	0	0.0603888	0.0354784	0.0835647	0.0388407	0.113449	0	0.0270355	0.0750474	0	0	0.054122
Potri.011G089200.v3.0	31.2861	35.0692	27.844	31.6928	23.7939	28.1874	33.1463	28.3437	40.0547	40.2877	44.5448	31.5544
Potri.002G015100.v3.0	63.4268	154.362	80.0897	196.333	90.0452	176.413	41.0145	221.583	17.8475	107.878	76.7134	207.955
Potri.012G090400.v3.0	0.608518	57.4763	0.693578	73.14	1.1932	63.0821	1.76336	37.9933	0.356301	47.2132	1.31408	19.7553
Potri.001G230500.v3.0	47.7389	39.1427	44.0849	35.7889	41.6985	33.8807	54.5413	31.2054	63.3454	41.8009	79.1128	40.2779
Potri.003G119200.v3.0	7.25696	15.3521	8.70685	20.8462	5.00194	21.6912	5.59983	24.585	5.24263	13.2685	7.95949	27.8138
Potri.002G100600.v3.0	2.96874	62.9538	1.76043	74.7387	1.39192	42.0114	5.56979	66.553	6.17191	56.9608	5.34449	74.8216
Potri.002G112200.v3.0	18.7517	17.7027	18.6602	17.5807	15.8222	15.2392	24.5705	18.0115	18.8653	19.8189	20.3875	17.8331
Potri.005G196100.v3.0	4.89811	3.99644	4.69581	5.20002	3.72135	5.99511	4.07458	6.54247	4.00287	5.21464	5.61586	7.99203
Potri.019G013100.v3.0	50.0799	8.10775	43.8839	10.2784	32.0622	9.13896	27.3822	12.5285	33.2176	6.08049	35.7471	9.82134
Potri.019G036600.v3.0	11.0032	5.77455	9.9811	7.87664	9.46759	8.40268	9.59131	8.83008	8.7308	5.60346	6.87873	5.86622
Potri.003G073400.v3.0	0.886969	0.71289	1.4097	1.05866	3.75758	1.25761	0.581753	1.27661	1.14523	0.718276	0.790291	1.68298
Potri.001G422500.v3.0	0.277794	0.284166	0.0715489	0.486847	0.0783297	0.152528	0.169779	0.272611	0.252245	0.136498	0.241622	0.272868
Potri.T115300.v3.0	1.50603	6.12078	1.07342	7.69025	1.3808	8.43101	1.52828	8.09794	0.425738	2.0844	1.16163	4.56452
Potri.001G259000.v3.0	10.3556	6.73876	11.6414	7.23424	9.08122	8.04421	7.21355	8.51189	13.4092	10.1347	11.7853	9.4726
Potri.002G025300.v3.0	22.3395	5.92161	32.2466	2.96176	62.0091	6.14311	40.2484	6.34547	25.2393	2.87869	11.0664	8.52547
Potri.001G355100.v3.0	152.724	175.349	182.586	201.336	99.5183	152.844	147.927	152.598	135.474	171.43	270.31	131.711
Potri.014G121300.v3.0	12.1906	10.0559	11.8157	9.70492	10.3484	9.15511	5.39184	10.2505	14.4835	9.06613	16.742	10.3989
Potri.007G007500.v3.0	3.71575	2.06067	3.15821	2.58978	5.37835	2.97359	8.9097	2.86122	2.30108	2.81171	3.78134	1.49888
Potri.003G012400.v3.0	9.27127	5.11354	9.62603	4.93962	6.91073	5.07989	9.56714	5.58536	7.72998	6.08709	6.00698	5.3507
Potri.015G093400.v3.0	0	0.157867	0	0.145636	0.169228	0.197718	0	0.188468	0.0326979	0.25277	0.0854203	0.471616
Potri.002G216900.v3.0	16.5754	17.4451	16.0151	21.1456	13.1398	15.664	8.66422	17.3004	11.5854	15.2223	11.9532	23.3004
Potri.004G226200.v3.0	0.190465	5.91923	0.179873	6.11964	0.525119	5.51214	0.142274	7.08184	0	4.60807	0.0552212	3.20127
Potri.003G108700.v3.0	0	0.145213	0.341252	0.0669811	0.186796	0.136402	0	0.0650106	0	0.139506	0	0.130144
Potri.009G112500.v3.0	0.216162	7.64445	1.90532	13.1961	0.446976	0.543986	2.01837	1.14078	5.32578	7.28833	2.63221	22.6296
Potri.004G231500.v3.0	3.86122	7.83013	3.4969	7.0179	1.65825	5.78535	0.709974	8.76367	1.04824	6.62028	1.7395	8.82901
Potri.002G106200.v3.0	29.512	22.149	29.7957	21.8406	21.9676	20.4678	25.309	22.3032	31.3181	24.6415	37.1559	22.7466
Potri.001G235300.v3.0	2.75864	1.42299	5.6382	1.67908	2.59672	0.590613	2.99873	0.977813	8.10177	1.27168	24.3524	14.5624
Potri.017G086900.v3.0	1.13485	1.71479	1.24322	2.05314	1.22025	2.05627	1.57675	1.53539	1.85899	1.50718	1.50036	1.70033
Potri.010G234000.v3.0	10.2512	9.99515	10.9734	9.57673	8.51363	8.80869	10.6792	8.15472	16.0902	14.181	15.1599	8.62935
Potri.011G169300.v3.0	10.4241	6.84134	10.7234	10.226	23.2169	8.82808	15.9842	11.1186	8.84004	5.60551	6.03471	6.92372
Potri.002G032400.v3.0	38.7939	7.019	42.4615	6.9453	24.0473	10.1834	35.4911	9.0018	19.7486	4.69569	25.6703	11.1279
Potri.005G210600.v3.0	23.1038	22.5709	23.878	21.9079	19.1431	22.2578	22.0224	22.7387	29.1548	29.2215	27.8788	17.8847
Potri.008G007800.v3.0	1.24205	9.555	1.84326	12.4984	23.8485	20.6296	3.77745	19.7922	9.21591	7.80936	2.62364	2.68406
Potri.001G463200.v3.0	9.41779	7.85373	9.97974	8.85162	8.41128	10.8488	9.71021	13.1414	7.55194	5.36004	7.34541	9.10893
Potri.004G029200.v3.0	7.91226	4.52494	6.03529	4.51281	7.07921	5.28426	1.19343	5.58456	5.16737	4.46457	7.41137	6.35707
Potri.004G233600.v3.0	0.110269	0	0.208274	0.163521	0	0.166499	0	0.634841	0	0	0	0.556011
Potri.006G071200.v3.0	10.4259	84.9883	2.30345	69.0063	49.2977	70.1911	18.5411	66.5632	49.8235	60.0818	57.904	112.376
Potri.T022400.v3.0	1.32711	0.1641	1.369	0.151385	1.43542	0.138729	1.57851	0.0587727	0.958485	0.12612	1.18982	0.191192
Potri.008G055300.v3.0	2.98042	1.36358	2.42496	1.49591	2.20441	1.29815	2.62021	1.4684	2.17546	1.96497	2.09381	1.46979
Potri.003G162800.v3.0	0.202609	2.04719	0.437353	2.74701	0.538652	2.05408	0.583762	2.10379	0.925132	2.12316	1.03219	2.06409
Potri.006G101900.v3.0	54.0899	31.7784	47.9177	29.884	59.4864	34.6927	22.5263	36.9968	57.278	31.0467	50.6273	34.6181
Potri.010G245400.v3.0	131.789	118.694	135.939	104.611	119.981	98.0043	56.6056	91.8915	171.638	116.346	261.29	118.19
Potri.007G047500.v3.0	12.5143	10.3128	16.4747	14.3147	41.6609	12.0341	21.5211	14.7629	34.9082	12.262	13.1926	14.0494
Potri.016G090400.v3.0	0.124197	1.63708	0.140749	1.62074	1.43815	2.36288	0.41748	0.822282	0.52102	1.43847	0.280865	0.662026
Potri.008G005600.v3.0	0	0.0744589	0	0	0	0	0	0.0666691	0	0	0	0
Potri.001G266400.v3.0	68.9368	47.0725	72.5675	64.5577	68.5929	71.1996	74.5853	52.716	53.6357	39.3268	32.8881	40.6276
Potri.005G154800.v3.0	0	0	0	0	0	0	0	0	0	0	0.121487	0
Potri.006G234900.v3.0	0.477832	0	0	0.0885737	0.123507	0.0450936	0	0	0.178978	0.0922389	0.103903	0
Potri.001G229100.v3.0	3.17472	2.04131	3.57283	2.78549	4.51318	3.07591	2.84576	3.52222	4.06947	3.24803	2.55423	2.1725
Potri.002G087100.v3.0	0.146171	3.72028	0	2.60112	0.0503748	1.94959	0	1.68307	0	2.63351	0.0847582	1.26349
Potri.016G121600.v3.0	0.0605927	7.9382	0.572232	5.03185	0.0626463	9.69807	0.0678928	13.6485	0.121044	6.03544	0.0527028	20.6886
Potri.T173200.v3.0	5.20747	11.1795	5.50027	9.90688	13.0348	9.77696	6.2955	5.52271	4.58544	5.76684	8.04563	0.690992
Potri.015G118200.v3.0	1.20063	1.07221	1.5958	0.626451	0.87352	0.906436	1.7937	1.34405	1.64338	1.44209	2.28197	2.05001
Potri.005G096800.v3.0	5.9794	10.1408	6.78663	9.43644	5.6716	7.66182	7.06857	9.63257	8.05455	12.4954	8.9702	12.6843
Potri.008G036600.v3.0	1.73388	0.929058	1.9786	1.01778	2.24081	1.44539	2.02373	1.37777	2.48955	1.53405	2.04223	1.9255
Potri.006G210000.v3.0	2.69002	4.96004	3.77328	5.27969	1.51329	5.61479	2.21625	7.62961	1.18539	3.42108	1.82362	8.97612
Potri.010G024500.v3.0	0	7.03066	0.0751003	11.085	0.411088	11.407	0	9.55713	0	7.79816	0.0691676	8.07682
Potri.001G364300.v3.0	0.159277	0.0512069	0.330924	0.141718	0.0988053	0.144299	0.0713867	0.0916992	0.127273	0.0737911	0.11083	0.137679
Potri.015G023000.v3.0	1.45574	13.2855	2.35044	7.24227	0.922467	6.13335	2.63084	5.44088	3.47094	9.93508	4.49291	2.94289
Potri.010G126000.v3.0	99.6919	95.323	96.888	61.048	73.7474	36.2915	80.6522	41.6852	106.42	77.5945	74.5721	46.625
Potri.006G099300.v3.0	2.53756	1.22372	2.23668	2.38324	1.83649	2.87366	0.568655	2.8001	1.01384	2.35123	1.39785	2.01067
Potri.T129200.v3.0	0	0.0252636	0.148424	0.0466124	0.129992	0.118654	0.0352196	0.0904822	0	0	0.0546795	0.0905677
Potri.001G470500.v3.0	0.182795	0	0	0.0542142	0.113394	0.165605	0.12289	0.236787	0.146065	0.0282288	0.0953956	0
Potri.016G022900.v3.0	10.0117	7.24211	10.4005	11.0338	11.5273	11.5096	11.3709	12.9525	9.40913	7.69536	5.73941	9.52279
Potri.005G058000.v3.0	8.53268	6.98841	6.49557	7.45728	6.37321	7.71559	6.14355	8.66213	7.16168	7.64061	7.67559	9.46491
Potri.001G453400.v3.0	10.4779	7.53501	9.54804	7.99614	12.2267	7.21659	5.14923	7.62862	8.20118	7.61733	15.5623	7.76825
Potri.013G149900.v3.0	3.17081	1.63365	2.45701	1.92906	1.42899	2.51662	1.73086	1.57976	1.78658	1.82055	1.98005	2.75255
Potri.003G095600.v3.0	9.46578	7.57211	8.47556	6.75367	8.2632	7.01153	9.35546	7.10124	12.2198	9.10171	12.6605	6.14307
Potri.010G119600.v3.0	14.6689	9.89885	12.5506	12.2721	10.9216	10.364	14.7816	11.6074	9.2384	9.52228	13.0129	10.8704
Potri.013G077100.v3.0	0.650422	4.57422	1.6892	8.56019	0.672466	4.91049	1.27537	6.43605	1.46174	5.90108	1.41432	7.49631
Potri.017G103100.v3.0	0.632839	1.09552	0.551675	0.505321	0.704617	0.441022	0.218179	0.350325	0.486232	1.20281	0.33873	0.140263
Potri.003G156700.v3.0	0.53734	0.809775	0.507459	0.971143	0.659717	0.81135	0.188149	0.700888	0.368991	0.570493	0.37974	0.411254
Potri.018G001700.v3.0	0.119721	0.0641492	0.150751	0.118358	0.0412594	0.0602569	0.178859	0.057438	0.0398603	0.0308139	0.208263	0.172477
Potri.017G109000.v3.0	10.3202	5.43847	8.71237	6.41443	6.14221	7.12749	5.97284	9.40317	6.48968	6.23638	6.75962	12.1529
Potri.005G123800.v3.0	47.121	5.71421	49.4218	9.884	32.5761	10.8112	51.1685	13.9392	20.517	8.07844	20.6068	11.4355
Potri.017G019800.v3.0	0	0	0	0	0.0846903	0	0	0	0	0	0	0
Potri.006G219500.v3.0	25.4455	32.5993	24.3629	29.444	28.6197	27.3856	15.1487	24.1228	19.8943	27.8967	22.4203	15.2718
Potri.003G003400.v3.0	2.35448	4.17026	1.99022	4.33208	1.66793	4.08181	7.06762	3.56662	3.68729	4.242	9.74649	5.40209
Potri.016G067600.v3.0	3.37668	1.94586	3.05353	2.90522	3.26058	2.76574	4.26535	3.03754	1.84546	1.00848	2.38284	2.4438
Potri.005G108800.v3.0	10.1164	5.71362	7.94497	5.20854	7.76289	5.28754	7.82387	5.66074	8.78112	5.99246	10.2992	6.9993
Potri.014G075300.v3.0	13.9452	25.2499	16.2685	25.0853	16.3204	20.1191	18.0349	19.0343	20.3509	30.4544	18.1844	20.4736
Potri.005G195500.v3.0	5.6075	3.64849	3.78262	3.87491	2.76074	2.67833	5.00082	2.90991	5.71527	4.27089	6.10496	3.76448
Potri.001G106600.v3.0	2.33658	12.999	2.05314	16.7223	1.74356	11.3973	2.54979	15.4261	4.32271	19.5793	4.54182	20.5193
Potri.003G095900.v3.0	8.50136	10.6747	7.48327	7.63549	5.07468	7.3144	5.89508	7.22617	11.2472	11.89	11.6915	12.4787
Potri.003G142700.v3.0	43.8949	42.1063	41.0164	39.3305	40.7924	35.471	28.4198	35.284	46.9285	44.9524	53.4912	43.1039
Potri.010G038800.v3.0	0.111396	0	0	0	1.49723	0	0	0	0.778866	0	0	0
Potri.012G120100.v3.0	2.41709	2.08485	2.227	1.57362	1.64569	2.13638	0.858726	2.20614	1.00104	1.41113	1.9998	1.78357
Potri.007G003000.v3.0	53.7104	8.11411	61.093	9.61119	48.4356	9.07244	47.7759	11.0844	35.3691	5.88759	26.2632	6.37131
Potri.002G239900.v3.0	269.644	100.879	246.453	119.867	179.311	104.596	186.21	122.338	151.052	99.3959	133.558	97.4283
Potri.004G089800.v3.0	61.6795	32.9881	55.2031	41.8484	37.1124	27.6011	71.9302	54.3815	29.4555	38.7222	32.0575	63.8264
Potri.001G335300.v3.0	89.9359	216.303	77.5121	133.93	168.027	180.372	124.618	66.6645	135.113	177.109	138.207	30.371
Potri.018G052800.v3.0	0.46998	0.125913	0.295896	0.215721	0.624739	0.101377	0.0501525	0.273798	1.67654	0.881309	0.369851	0.193452
Potri.010G244800.v3.0	11.4774	12.7384	10.3465	15.7397	12.257	12.8483	13.8882	14.7329	14.1953	15.6548	14.5206	14.5524
Potri.004G158600.v3.0	10.7508	12.2271	9.58736	13.9221	10.0625	10.1513	10.8045	12.8444	13.3705	11.4228	14.7948	12.3604
Potri.011G075000.v3.0	44.6061	47.3064	54.6144	36.2236	45.5511	28.9171	71.5537	31.2625	29.6343	36.347	52.5648	46.5926
Potri.002G116100.v3.0	0.0895935	0.216029	0.507668	0.265721	0.18526	0.811684	0.200775	0.580284	0.178978	0.415075	0.545491	0.451759
Potri.008G199000.v3.0	1.99291	3.28785	2.21228	3.18865	2.49423	3.27313	3.99591	3.47227	5.37807	6.02027	3.34517	4.08
Potri.019G034900.v3.0	0.903177	1.67868	0.586405	1.29749	1.45904	0.980189	1.89748	0.771841	1.74786	1.04607	2.99499	1.30117
Potri.017G071900.v3.0	9.85148	6.80016	8.71989	9.56747	7.22961	7.9334	6.6663	8.53534	7.02305	7.42778	8.93832	8.98867
Potri.002G185000.v3.0	10.1991	8.3445	8.18637	8.95628	7.44842	7.92611	9.99239	8.60898	7.61132	10.072	7.33707	9.06056
Potri.008G027700.v3.0	0	0.048973	0	0.0903571	0.0629967	0.092003	0.136545	0	0	0	0	0
Potri.017G056200.v3.0	0.709744	0	0.502707	0.131562	2.01795	0.133959	0.397626	0.127692	0.177229	0.274013	0.154332	0.127813
Potri.014G076000.v3.0	0.0511963	0.452632	0.145048	0.303681	0.105863	0.695729	0	0.442121	0	0.237186	0.0445299	0.147513
Potri.015G147700.v3.0	2.14353	1.75018	1.57448	1.69026	1.61816	1.13024	2.32553	1.22428	2.99064	3.31023	3.25533	1.81365
Potri.013G014400.v3.0	1.41692	1.32864	1.41247	0.321016	10.0105	0.86173	3.13116	0.96304	8.96339	0.182345	2.63602	2.23977
Potri.001G032000.v3.0	9.65269	6.85646	10.9427	7.42962	7.47987	7.85704	5.85213	7.89318	7.82521	7.00517	7.58817	8.22113
Potri.013G017700.v3.0	6.96361	5.8392	8.22757	13.0981	8.75797	11.8574	4.25594	16.7479	6.59416	4.25963	3.46106	8.94646
Potri.017G018400.v3.0	11.9595	9.26903	12.5853	11.6334	13.7191	8.64212	8.04024	9.67228	13.4246	9.60827	12.5818	9.06608
Potri.011G014500.v3.0	0.388168	0.311985	0.122194	0.191875	0.133774	0.390739	0.289955	0.55869	0.258477	0.599443	0.675247	0.093203
Potri.012G017000.v3.0	8.05976	6.77576	7.61157	9.61657	6.32152	9.09233	3.11406	8.33363	6.66237	7.15322	11.2003	7.54073
Potri.003G104400.v3.0	33.6428	23.5169	29.4368	23.3337	21.6135	22.5991	19.6036	22.4316	25.3336	24.0968	25.2214	22.7767
Potri.001G342300.v3.0	11.2588	13.3907	10.3982	14.0259	7.16827	10.6251	11.6413	13.0622	9.67461	17.2111	10.6209	13.4621
Potri.017G077600.v3.0	1.67241	0.960129	2.59475	1.32861	0.617533	0.901871	2.54315	0.601776	1.31251	1.19911	2.28587	1.03259
Potri.008G066400.v3.0	0.511298	2.4815	0.761441	2.21632	0.813271	2.50909	0.68307	1.75486	0.687483	2.06508	0.974964	1.30323
Potri.017G071700.v3.0	54.415	42.3388	54.206	50.6534	41.0791	43.4647	21.7405	50.8931	36.62	28.6891	35.5663	43.5357
Potri.001G286300.v3.0	15.31	9.86876	15.9912	11.261	14.6892	11.0962	14.0667	10.3127	15.7203	11.0886	12.4642	9.61662
Potri.019G068700.v3.0	40.2247	38.0716	36.4055	35.3337	35.9749	31.5941	49.1021	28.1345	51.192	44.859	48.2271	29.0687
Potri.005G247900.v3.0	44.4454	27.5454	41.8608	30.3021	36.0381	30.3922	46.3727	33.9758	36.8618	28.9374	35.8356	29.1894
Potri.001G002600.v3.0	1.89493	3.73649	1.38392	4.852	4.96318	4.38721	3.79349	4.03651	4.49205	4.29193	3.23044	3.51253
Potri.013G033300.v3.0	0.221189	0.129293	0.0759597	0.0149094	0.0831584	0.258077	0.135184	0.0868248	0.281185	0.0621055	0.174898	0.0579379
Potri.001G269100.v3.0	0.140394	0.11284	0.19888	0.0520485	0.217728	0.370976	0.0786541	0.505173	0.0701151	0.325213	0.122113	0.30339
Potri.011G117700.v3.0	0.200145	1.44778	0.189015	1.113	0.0344881	0.0755517	0.261635	0.504121	0.599735	2.34387	0.725349	0.552655
Potri.008G197400.v3.0	25.9462	1.94837	34.0004	4.41816	14.2293	1.36966	16.1745	3.11765	16.9805	7.86152	17.2896	3.95426
Potri.005G045000.v3.0	1.53368	0.748408	1.57771	1.15747	0.934403	1.0545	1.50364	1.5176	0.656523	0.317202	1.92949	1.08503
Potri.005G179500.v3.0	18.962	10.2032	16.5683	10.744	13.1368	11.5959	17.4278	12.9793	13.7194	11.5506	14.4736	13.2882
Potri.004G161200.v3.0	7.36787	21.3334	7.77332	17.6462	7.36259	14.8954	12.0206	10.0721	11.5778	24.1606	18.7428	9.17119
Potri.016G035500.v3.0	23.3152	12.4361	19.7024	13.7738	15.7624	17.1451	29.2794	18.4676	15.1977	12.6721	15.7099	17.3291
Potri.009G156800.v3.0	1.062	0.49965	0.489241	0.153646	6.42728	0.508444	0.551439	0.149126	10.737	0.160003	4.30316	1.58596
Potri.014G108500.v3.0	0.045584	0.109913	0.0430491	0	0.0471289	0	0	0	0.0455308	0	0.118945	0.0328355
Potri.004G097000.v3.0	0.0536943	0.172624	0.0253542	0.278686	0.138785	0.344569	0.150408	0.405732	0	0.310948	0.116757	0.232066
Potri.009G047300.v3.0	11.4705	21.5379	13.2758	21.6425	21.2458	16.767	8.80531	17.4931	17.9902	18.0907	15.114	19.6192
Potri.009G036800.v3.0	0	0.138331	0	0.0638066	0.355886	0	0.0964227	0.123859	0	0.265788	0.0748496	0.185964
Potri.013G086900.v3.0	0.369308	0	0.697542	0	0.190912	0.278816	0.2069	0.664431	0.737754	0.285159	0	0
Potri.004G021900.v3.0	0	0	0.115087	0	0.37798	0	0	0	0.121721	0	0.21199	0
Potri.006G143200.v3.0	2.72227	1.03874	2.28523	1.91652	1.79106	1.99295	0.801073	2.79021	1.18102	1.14654	0.645762	1.80247
Potri.018G090800.v3.0	53.393	29.6942	51.3456	32.1207	46.657	33.5995	46.6318	35.0915	39.9306	29.6976	34.9343	34.0625
Potri.005G234900.v3.0	6.774	3.05424	6.44411	4.01813	6.59361	4.7649	9.40433	5.33862	5.21485	4.82227	4.36866	4.09404
Potri.005G242300.v3.0	6.56191	3.50399	4.75387	2.39938	5.43674	3.35925	3.223	3.68726	3.90562	4.23385	4.06559	2.9785
Potri.002G194600.v3.0	11.1491	8.85407	11.4439	8.2948	10.3291	8.13043	14.3651	9.82769	7.75921	8.24206	10.4573	9.31708
Potri.008G000300.v3.0	0.0301455	0	0	0	0	0	0.0337773	0	0	0	0.0262202	0
Potri.002G164000.v3.0	9.29093	9.92252	8.65408	10.0974	7.14953	8.77597	10.5053	11.2658	8.22072	10.4497	7.74904	10.0847
Potri.015G103100.v3.0	0.0850474	0.700646	0.140557	0.827656	0.197842	0.529717	0.083382	0.573791	0.0212371	0.796235	0.11096	0.566676
Potri.005G055000.v3.0	0.93116	1.02906	1.37403	1.25139	1.32374	1.75749	0.260836	2.34538	1.04633	2.0671	0.202478	1.25764
Potri.014G073500.v3.0	4.69425	2.01748	5.54151	2.36875	4.78594	2.87951	5.51548	3.0967	2.63744	1.913	3.11896	1.99597
Potri.005G095600.v3.0	0.0334395	0.0268765	0.0631598	0.0247941	0.0691455	0	0	0	0	0	0.232682	0
Potri.006G155000.v3.0	0.388783	7.22175	0	3.87561	0.625271	2.2177	0.968051	1.2435	1.51017	5.40354	1.80351	1.18244
Potri.001G358700.v3.0	12.8032	4.88588	9.87821	5.86707	7.65433	5.89702	7.64848	6.62318	10.5155	6.45074	9.74772	7.90151
Potri.002G082000.v3.0	0.348991	1.30492	0.544529	2.0026	0.753012	4.49056	0.782072	2.63163	0.424362	1.53481	0.712677	1.20229
Potri.004G008100.v3.0	1.58628	2.37141	1.49807	2.9169	1.37764	1.86824	1.06643	2.73976	0.728838	0.857386	0.993403	2.69665
Potri.013G022200.v3.0	4.26877	2.07204	2.59274	1.91149	2.31057	2.00319	3.08554	2.08416	4.33904	3.65803	3.47996	2.48406
Potri.002G186800.v3.0	0.151735	0.780512	0.315254	0.427522	0.156878	0.526954	0.442041	0.502302	0.484986	1.10132	0.343141	0.459057
Potri.001G172100.v3.0	5.58813	19.9008	3.64697	11.487	3.38196	6.37974	4.27606	10.3643	16.4272	30.5898	14.0282	16.003
Potri.001G143600.v3.0	7.78842	7.11177	7.52941	5.12558	8.71944	4.27954	7.22926	5.93659	7.77934	5.83586	7.33545	6.47335
Potri.014G194800.v3.0	21.8656	13.6186	20.5435	15.1461	15.4273	15.4899	19.9423	17.191	18.4956	17.3866	16.751	15.5076
Potri.001G386300.v3.0	0.844674	1.98127	0.586067	2.07061	0.534674	2.60287	1.35205	3.1634	1.7046	6.20265	1.19949	1.97434
Potri.017G099200.v3.0	16.3265	17.5728	12.3681	14.7123	11.541	14.5324	15.9052	13.7577	21.5091	21.2595	21.1384	14.8628
Potri.012G140400.v3.0	0.410084	0.439467	0.58092	0.50677	0.600642	0.490201	0.880689	0.442676	0.546141	0.422192	0.861992	0.443094
Potri.005G153300.v3.0	4.51532	2.23555	2.52443	1.87485	1.68061	1.74537	2.59037	2.49558	2.85036	2.76129	2.92196	2.08162
Potri.001G252300.v3.0	0.36229	8.2364	0.19551	9.30592	0.133774	10.2178	0	8.49209	0.103391	8.57204	0.202574	5.48034
Potri.014G100400.v3.0	3.64608	4.56244	3.75261	7.21995	10.8575	5.7526	6.0424	6.5519	8.98463	5.76546	5.90586	6.19638
Potri.010G221400.v3.0	0.694182	3.90558	0.231381	3.54242	0.633273	1.97303	0.869323	2.61539	0.938092	7.88248	1.56275	2.79434
Potri.014G029600.v3.0	10.1478	9.29766	11.855	11.3797	9.78123	9.71927	12.7821	10.6328	10.708	13.5133	13.0105	9.68586
Potri.001G461900.v3.0	0.183513	0.516238	0.0577694	0.566951	0.189733	0.138547	23.3724	0.0440218	6.56822	0.614028	15.3765	0.660951
Potri.010G181800.v3.0	17.3942	10.4231	14.6731	11.612	8.73585	10.6318	15.8484	15.391	14.6534	16.92	10.5259	15.5393
Potri.017G128100.v3.0	28.214	5.98749	19.9917	5.94847	10.6992	6.76939	20.6977	9.09686	22.4573	9.99467	19.9957	12.1892
Potri.008G148700.v3.0	0.14604	0	0	0	0	0	0	0	0.14587	0	0.381071	0
Potri.015G045500.v3.0	1.08946	0.109455	0.128609	0.16829	0.0469325	0.102813	1.93279	0.0653357	0.589434	0.280406	4.2247	0.0653975
Potri.012G047400.v3.0	3.05608	8.08136	2.95223	9.47902	4.19679	4.3503	4.46984	4.51614	11.2547	11.9428	10.8355	14.5527
Potri.T160500.v3.0	0.287999	0.132271	0.543967	0.244046	0.297759	0.279553	0.460994	0.296083	0.205473	0.381217	0.322068	0.296363
Potri.006G135300.v3.0	10.0587	7.3455	10.2624	7.95396	9.3625	8.41439	11.9574	8.76267	13.164	8.7349	13.087	8.28925
Potri.014G158400.v3.0	7.41027	47.0754	6.9055	51.6332	6.21539	36.068	16.3037	35.7051	16.1267	62.9398	14.8756	40.1045
Potri.003G079300.v3.0	0.214968	2.76444	0.121808	3.28345	0.133352	1.68786	0	2.44429	0.0429434	3.22013	0.112186	3.43762
Potri.015G033100.v3.0	7.47009	33.8427	9.69688	39.0827	11.5126	35.2744	7.86848	73.0874	7.76877	36.509	4.62361	49.7182
Potri.016G030300.v3.0	0.571144	0.344287	0.775364	0.397014	0.590501	0.350347	0.399971	0.667914	0.641788	0.551257	0.652016	0.334273
Potri.014G130000.v3.0	5.80815	6.90566	5.77727	7.21152	6.99991	5.47473	8.3948	7.51876	6.21331	6.42192	6.33724	7.50111
Potri.008G008200.v3.0	64.3383	50.9026	66.168	64.9447	66.1189	60.4904	75.6009	71.498	70.3302	62.6433	62.0851	63.6232
Potri.010G181700.v3.0	0.398777	1.34615	0.301281	1.12358	0.247375	0.842979	0.44682	1.49229	0.557636	0.985322	0.554961	0.459601
Potri.004G134400.v3.0	28.2541	23.0963	32.8036	27.2044	29.6547	22.1195	25.2965	26.2114	29.6389	24.5666	29.8628	22.918
Potri.001G459400.v3.0	7.40193	0.498736	3.5998	0.295774	3.07028	0.401549	2.43348	0.223279	3.80733	1.50584	2.66005	0.510834
Potri.015G041300.v3.0	0.166499	3.18941	0.288273	6.06976	0.286903	2.30453	0.435302	3.05543	1.13641	2.44266	0.965457	5.15717
Potri.003G106700.v3.0	5.1586	4.4885	4.246	5.05309	4.06123	5.35951	4.13621	5.1769	6.14528	5.7007	5.68064	6.81815
Potri.006G065700.v3.0	4.73594	6.43581	5.6042	7.41792	1.43551	1.26363	4.47538	4.91386	4.59744	4.81703	2.97778	3.95947
Potri.018G054300.v3.0	0.555846	0.111688	0.131234	0	0.718355	0.104912	0.311406	0.200007	0.555197	0	0.120867	0.100098
Potri.007G131100.v3.0	2.08237	2.11745	2.81577	2.10545	2.29973	1.60785	2.68677	1.75969	5.35742	3.61775	2.36007	1.45454
Potri.004G025800.v3.0	0.165907	0.177794	0.0783406	0.123014	0.0285883	0.125255	0.37179	0.0795968	0.52476	0.469716	0.336709	0.139426
Potri.003G207800.v3.0	0	0	0	0	0.0637815	0	0	0.0443957	0.0616187	0	0	0
Potri.017G002400.v3.0	1.36972	10.7126	2.18909	10.3904	2.06975	10.858	2.53823	7.92369	2.36791	10.4542	1.83287	3.18765
Potri.007G124600.v3.0	8.83211	12.4524	7.24592	11.5608	5.86657	8.19526	6.41316	10.2797	7.1708	15.3538	8.36872	12.2976
Potri.005G055800.v3.0	4.30972	2.61805	4.61431	3.49275	3.75633	2.78078	3.59363	3.02936	3.55388	2.07016	3.5524	3.5376
Potri.006G008700.v3.0	2.021	2.26653	1.42036	1.91668	1.40919	2.62578	2.05383	3.01029	1.69002	3.33874	1.06288	2.53916
Potri.018G071600.v3.0	1.29539	2.66963	1.06652	2.19187	1.03023	2.60795	1.26537	2.48594	0.729881	2.25693	1.35784	2.94289
Potri.010G116900.v3.0	1.29389	0.436779	1.71072	0.518061	1.68556	0.19537	0.52192	0.18623	2.19705	1.079	0.76528	0.335531
Potri.016G054700.v3.0	93.4522	20.8826	118.861	23.1627	60.231	17.4304	127.263	20.6565	85.9569	23.3831	129.287	27.9441
Potri.003G158100.v3.0	22.3237	17.5251	21.9357	19.1897	20.973	17.7827	20.9413	18.3069	22.8738	23.2501	25.4543	19.6262
Potri.002G147700.v3.0	1.1524	1.28246	1.25575	1.87324	8.93589	1.40542	3.42673	2.169	6.19797	2.05342	1.46496	1.69214
Potri.006G249500.v3.0	0.295647	2.91087	0.0698015	1.58928	0.0764166	2.00884	0.248449	2.18081	0.369127	4.39442	0.835736	5.05788
Potri.005G171300.v3.0	13.4271	4.66542	12.778	5.52926	7.68861	6.50332	9.44351	7.34376	7.79929	5.77401	10.9601	5.28239
Potri.011G110500.v3.0	0	0.0876221	0.0343187	0	0.112713	0	0	0	0.0362971	0	0.0316076	0
Potri.005G087000.v3.0	18.1284	114.171	4.46617	31.1039	4.25562	115.772	0.392512	68.0037	8.57253	61.6713	9.06463	229.753
Potri.004G067300.v3.0	18.6454	17.6434	17.8645	15.9147	16.7556	16.4501	10.8103	17.2018	22.1427	17.8707	22.7235	20.4196
Potri.006G252600.v3.0	0.225895	0	0.487618	0.047855	0.133457	0.0243633	0.940122	0.0464472	0.451262	0	0.617509	0.0697366
Potri.010G212400.v3.0	0.0733477	0	0.0923585	0.0362564	0.0252778	0.0184584	0.109579	0.0175949	0.170945	0.0377567	0.233922	0.0176115
Potri.004G055700.v3.0	16.9525	1.26998	18.716	2.02544	19.1053	2.26452	15.784	3.39206	17.9224	4.85955	15.4905	4.2055
Potri.018G011300.v3.0	4.34047	6.01783	2.86937	3.94241	2.58035	1.88423	2.91804	3.12362	6.28634	7.37323	5.94607	6.48764
Potri.001G119100.v3.0	13.4658	13.4222	14.8699	14.0725	10.7979	11.2069	9.44492	13.8493	10.114	8.00283	13.2802	15.7145
Potri.006G259900.v3.0	0.477832	0.256034	0.902521	0.118098	0.164676	0.360748	0.356933	0.114624	0.795458	0.614926	0.415612	0.114732
Potri.008G117700.v3.0	31.0543	19.2717	31.8921	22.54	22.6597	22.8782	37.0688	26.6478	26.71	24.0031	27.1774	20.6894
Potri.009G122100.v3.0	4.90041	12.4554	6.32162	12.4737	24.0136	11.3374	10.3731	10.3889	13.2333	11.605	7.25033	9.76186
Potri.001G388600.v3.0	0.241431	0.751932	0.342008	0.648919	0.249613	0.159489	0.541036	0.304055	1.05503	1.65447	0.603732	1.13042
Potri.009G067900.v3.0	0	0	0	0.154159	0	0	0	0	0	0	0	0.0499217
Potri.009G001700.v3.0	7.69029	8.03144	5.71597	6.59961	5.81595	7.34701	6.64876	8.14774	8.34514	9.20025	7.47342	7.7793
Potri.012G111400.v3.0	31.9855	18.2852	38.5385	21.0716	22.7838	14.6249	20.6537	18.0472	24.4111	16.1171	21.6491	18.1995
Potri.010G110700.v3.0	153.259	50.2796	159.23	64.5593	113.085	64.854	175.72	68.5713	86.4288	47.185	83.8172	51.7574
Potri.008G081500.v3.0	0.44884	0.754294	0.385346	0.635342	0.379679	0.554499	0.365756	0.528558	0.20378	0.346569	0.248434	0.470274
Potri.014G147000.v3.0	0.759498	0.474784	0.916503	0.469283	10.3826	0.318554	1.79656	0.273286	9.69337	0.260641	2.89931	1.18536
Potri.004G172300.v3.0	0.665114	2.67289	0.314064	0.690421	0.137531	1.35578	0.298098	2.53684	1.26224	6.21413	1.50412	7.47399
Potri.010G158900.v3.0	50.8267	40.0745	60.7367	49.5098	74.6681	46.1665	40.7068	47.3578	48.0908	50.948	50.322	52.7821
Potri.002G173500.v3.0	0.282243	0	0.266548	0.313909	0.437713	0.319627	0	0.203116	0.140957	0.108966	0.368237	0.101654
Potri.012G128500.v3.0	8.46285	7.87815	8.85216	8.06204	6.86682	7.15751	8.46216	8.51869	9.84397	8.80922	14.1627	11.0732
Potri.001G287800.v3.0	0.275301	0.501544	0.190661	0.557943	0.265656	0.360262	0.246775	0.462281	0.293312	0.722745	0.303307	0.502379
Potri.012G135600.v3.0	0.893323	0.558442	0.674917	0.691804	0.862026	0.539545	1.08992	0.857174	0.575026	0.36788	0.690668	0.829385
Potri.001G034200.v3.0	4.95629	12.5091	5.88365	14.9057	10.464	17.2929	12.8715	11.7338	7.35636	12.5539	5.80161	6.17272
Potri.014G085600.v3.0	0	0	0	0.185273	0.129172	0	0	0.179823	0	0	0	0
Potri.T034800.v3.0	1.50657	5.4846	1.56228	7.55662	1.55763	6.33384	2.28387	6.76033	2.59654	6.15859	1.67011	6.74544
Potri.016G095700.v3.0	15.1204	11.0914	14.8719	12.6554	12.4585	12.8361	19.0505	15.1816	14.0805	13.3065	13.3238	13.246
Potri.011G008800.v3.0	0.0991768	0.029892	0.0936617	0	0.0897208	0	0.041672	0	0.0495306	0.0478618	0.129394	0
Potri.008G043200.v3.0	2.18085	0.701133	2.24265	0.862412	1.65349	0.878121	0.651626	0.906794	1.98468	0.636153	2.48702	0.663284
Potri.001G067100.v3.0	0.0540406	0	0	0.0400691	0	0.0407989	0	0.0388903	0	0.0417271	0	0.0389271
Potri.019G072300.v3.0	7.80778	6.84793	6.19962	8.91678	5.45861	8.82613	16.4327	11.0367	10.3796	9.39361	14.6756	10.6044
Potri.011G042000.v3.0	0.176573	0.212878	0.500263	0.196384	0.547673	0	0.395693	0.127071	0.529102	0.06817	0.844697	0
Potri.013G102200.v3.0	26.7623	24.8408	27.3637	30.3638	74.9105	32.2957	58.3203	44.1806	44.201	26.8474	28.8678	54.7466
Potri.007G053400.v3.0	0.985934	2.71691	0.897854	5.27389	0.655296	1.3292	5.83922	2.43267	8.9334	2.96357	10.3213	4.43874
Potri.001G126700.v3.0	3.03288	4.3973	2.27453	4.25502	2.58231	3.79377	4.69761	4.38662	5.0786	5.11986	8.5863	4.90481
Potri.004G086600.v3.0	0.626125	45.1029	0.66522	56.6963	0.566427	43.607	2.01698	87.133	3.90872	61.4597	6.87552	107.737
Potri.004G043400.v3.0	1.45808	1.24516	1.377	1.3176	1.64882	0.997603	1.32742	1.27884	1.43362	1.95264	1.28803	0.984654
Potri.013G069700.v3.0	1.34011	11.5289	1.24215	15.567	0.769736	15.8693	1.52937	14.3768	1.90866	11.8422	1.96427	16.4998
Potri.019G014800.v3.0	0	0.0231283	0	0	0.0297512	0	0	0	0	0	0.025029	0
Potri.016G035900.v3.0	3.54437	5.90763	2.14006	9.15498	3.21394	7.06259	5.69666	10.7882	7.22556	5.96704	3.99254	5.83868
Potri.005G189300.v3.0	0.21341	0.343051	0.0503856	0.395589	0.110321	0.281956	0.657582	0.15358	0.959224	1.31827	3.06275	0.115294
Potri.011G147400.v3.0	15.7329	6.33935	18.0691	9.56786	14.4075	12.3828	20.7199	20.9495	6.23571	7.71493	7.18758	10.2689
Potri.019G048600.v3.0	3.44348	2.44378	4.22067	3.3409	3.02994	2.738	3.36578	3.08444	2.37835	2.06486	4.68382	3.69427
Potri.015G024400.v3.0	10.7003	5.05531	9.45328	4.90059	7.50744	4.0054	8.99562	4.89443	6.83149	5.44887	7.52784	6.03173
Potri.001G473300.v3.0	24.4661	13.2317	20.9306	16.281	17.61	15.9062	15.9168	16.7373	25.0069	20.5111	18.6624	15.9648
Potri.002G161600.v3.0	0.14158	0.711206	0.0334267	0.761078	0.146378	1.65677	0.0396593	0.585856	0	0.35529	0.277075	0.331449
Potri.T001900.v3.0	2.93981	46.3949	5.422	51.8526	9.65469	68.2811	10.9283	54.8322	4.59457	39.9779	3.82047	13.8269
Potri.001G307600.v3.0	30.0799	21.695	30.7281	27.8601	25.4297	22.5407	24.5098	29.0283	26.0889	23.9945	19.4324	23.6426
Potri.011G132400.v3.0	89.6742	51.1833	102.046	47.9609	87.4922	39.191	54.0458	46.4966	80.0748	46.1323	83.3265	45.1229
Potri.011G122000.v3.0	20.6318	13.1005	35.1351	19.9926	56.6636	9.56084	35.1685	13.8884	8.04943	12.9598	4.42704	13.3996
Potri.008G129100.v3.0	2.4263	10.5535	2.47109	8.92452	2.65609	8.2969	2.39878	13.3524	5.17958	17.9264	6.45524	22.2751
Potri.019G069000.v3.0	41.3225	33.375	41.1263	32.7017	31.637	34.9393	34.7399	31.5941	37.94	33.9377	36.6897	31.3325
Potri.T165900.v3.0	1.00706	0.147166	0.95106	0.475172	0.473269	0.7603	0.410323	0.922386	0.822998	0.565525	0.47778	1.38489
Potri.004G193900.v3.0	0	0.17237	0	0.318028	0.221728	0.161911	0	0.463009	0	0	0.373069	0
Potri.001G234600.v3.0	0.855339	62.0292	0.923171	23.9547	3.38571	23.9483	5.85986	16.7956	3.41736	45.0046	3.63479	3.02782
Potri.013G136400.v3.0	0.0734631	0	0.0693779	0	0.113929	0	0	0	0.0366887	0.028362	0.127795	0
Potri.010G141500.v3.0	0.121863	0	0.230173	0.0451785	0.125993	0.0460015	0	0	0.0608606	0	0.21199	0
Potri.009G112600.v3.0	7.33867	8.87546	8.5703	11.6551	6.82147	11.7451	5.57699	12.062	7.37636	8.9556	3.70501	9.32185
Potri.009G054400.v3.0	22.3541	20.3114	22.155	22.7448	19.4926	20.6786	22.3637	21.7663	24.1683	22.453	24.7849	21.5436
Potri.016G027400.v3.0	0.640021	1.06692	0.649202	1.66972	1.02933	1.89699	0.451525	2.08119	0.994426	2.233	0.742243	0.990353
Potri.008G079500.v3.0	1.05092	0.545514	0.248121	1.21753	0.0905451	0.148765	10.8922	0.141806	4.37374	0.879087	13.3303	0.962036
Potri.018G077500.v3.0	0.158122	0.127088	0.298657	0	0.245221	0.417819	0	0.455169	0.0789686	0.0610463	0.137532	0
Potri.011G154700.v3.0	1.63828	7.03637	1.25708	9.07248	1.42915	6.30021	1.83566	6.7055	2.0966	8.61774	4.18581	9.95713
Potri.005G032800.v3.0	11.2005	23.7556	11.5889	20.7052	8.39953	25.5862	14.0353	25.2088	11.4081	47.0872	13.9405	12.0348
Potri.018G070000.v3.0	96.0654	109.827	79.1365	107.461	77.0028	98.8026	74.4521	93.9226	80.477	105.169	97.62	89.2129
Potri.002G252300.v3.0	0.17293	0	0	0	0	0	0	0	0	0	0	0
Potri.003G183400.v3.0	10.1021	13.434	9.86252	13.3076	9.98334	12.5991	7.17374	13.6147	11.8201	12.6426	13.1915	13.6087
Potri.001G414700.v3.0	41.3401	37.2841	32.4399	36.8297	36.1347	41.072	20.7276	50.0752	17.9131	28.6221	20.8803	36.9752
Potri.006G047100.v3.0	30.6476	18.1748	26.1262	18.115	25.2595	19.7091	34.1351	23.4197	23.8359	21.7549	24.3469	18.1463
Potri.011G003000.v3.0	26.2989	14.6005	26.0093	20.8538	20.1913	20.3329	28.2941	19.5218	22.0361	14.4214	16.9652	15.1376
Potri.004G051200.v3.0	0	0.156364	0.183727	0	0.804558	0.440628	0	0.56002	0.777276	0.60087	0.846068	0.420412
Potri.013G109500.v3.0	32.6423	26.8351	32.4702	26.8752	22.6133	21.3914	23.4395	23.342	29.5838	21.3663	34.6251	26.0794
Potri.004G020500.v3.0	0.837484	4.44842	0.96285	1.48491	1.16704	2.88647	0.244795	1.93911	0.509178	2.89591	0.190026	7.76376
Potri.017G116500.v3.0	3.67985	2.46469	2.89601	2.48043	3.86221	3.83051	1.8117	4.53404	3.84262	2.45391	3.83112	4.65882
Potri.003G040900.v3.0	4.93039	3.74969	5.65755	4.61876	5.28933	4.86299	6.68273	6.00897	4.95112	6.32449	5.21063	5.11723
Potri.007G055600.v3.0	1.04905	1.81123	1.17418	1.26758	2.00852	0.909333	1.52371	1.09048	0.4657	1.62004	1.79111	0.923587
Potri.T079100.v3.0	5.57326	7.63958	4.68653	6.82123	2.84161	6.80139	2.09583	8.70837	2.13519	8.16459	4.05069	8.93658
Potri.005G034100.v3.0	18.7267	7.39474	17.9438	9.11182	17.5694	9.63198	16.5877	10.4006	13.6414	7.32544	10.7795	7.83831
Potri.009G016600.v3.0	0.156339	2.02843	0.40075	4.83549	0.461821	1.9728	0.750745	2.90917	0.178464	2.1384	0.310815	1.72141
Potri.002G223400.v3.0	0.0965831	0.116441	0.0456061	0.823547	0.149785	0.25521	0	0.173765	0.192941	0.522033	0	0.243501
Potri.003G077200.v3.0	0.816413	1.89563	0.942349	2.92581	6.23683	2.60244	1.06723	3.19878	2.40108	3.74731	1.14406	2.12365
Potri.001G346200.v3.0	12.4256	12.3746	13.4072	13.0043	15.1503	11.6669	13.5706	13.7318	10.6707	11.0721	11.5033	14.4444
Potri.005G209500.v3.0	9.25934	19.0686	8.74444	23.7053	4.33501	19.7317	3.40609	17.7274	3.45511	9.06509	5.74393	21.595
Potri.010G137900.v3.0	4.88006	14.594	4.75832	14.5675	7.56818	10.3352	5.29046	11.1515	8.51432	15.5129	8.84754	13.9697
Potri.004G022600.v3.0	21.9947	29.3752	22.5964	23.9594	22.9527	18.7159	18.6101	20.5031	27.2252	23.9668	35.3293	22.2993
Potri.017G085600.v3.0	0.184779	0.0891083	0.174504	0.137007	0.305666	0.195303	0.124224	0.159572	0.0738254	0.0856057	0.160719	0.159722
Potri.010G035000.v3.0	9.46701	13.044	9.18891	11.0863	14.0215	18.2086	12.2492	13.8962	8.89311	13.2274	8.36499	12.3398
Potri.003G100000.v3.0	1.65069	5.01319	1.9278	6.02621	1.876	4.95635	2.6261	5.76731	4.12821	10.8095	3.02494	6.18122
Potri.016G121300.v3.0	0	0	0	0	0.111523	0	0	0	0.107741	0	0	0
Potri.014G106600.v3.0	0.201304	0.7119	0.114066	5.5226	0.124876	0.0607913	2.16534	0.753316	8.68619	1.89632	3.53685	2.6971
Potri.009G052800.v3.0	24.5951	25.3924	21.64	22.7891	26.3508	24.4214	17.9494	22.958	32.5839	29.1619	32.6109	28.0945
Potri.002G047200.v3.0	15.5556	9.05413	15.1011	10.8332	12.3699	10.8593	14.2106	11.9563	13.3286	11.5587	13.1848	12.0357
Potri.001G136900.v3.0	8.02223	12.3294	7.13264	12.3316	6.2307	13.5312	5.39323	11.7717	8.99005	10.5454	8.16893	12.8258
Potri.014G025000.v3.0	3.54557	0.440409	3.40929	0.382387	3.29916	0.26768	9.06505	0.0927844	6.40678	0.671979	10.2049	0.185744
Potri.010G131700.v3.0	0.188487	0	0.178006	0.279513	0	0	0	0	0	0.0727698	0	0
Potri.014G030900.v3.0	0	3.53793	0	2.85583	0.474066	0.969284	0.308261	1.71589	0.0915982	3.11562	0.638112	0.066058
Potri.010G013100.v3.0	17.1809	54.4865	16.0368	61.4238	31.1201	101.003	18.057	51.2781	21.6174	39.1814	22.3577	30.8919
Potri.004G093200.v3.0	12.3487	7.86126	12.5339	10.0974	7.03988	9.99816	15.3559	11.6898	9.53892	7.55225	9.10957	10.2045
Potri.003G170600.v3.0	43.8523	25.8926	46.2548	30.0683	29.256	30.6271	39.5295	40.5371	31.2508	31.631	26.0986	24.2031
Potri.006G230900.v3.0	2.99376	5.39132	3.76262	5.85816	2.83922	5.591	3.75798	6.18799	4.42919	8.81194	4.15063	5.51284
Potri.T082400.v3.0	6.62417	2.32422	6.38283	2.79237	5.56237	2.31013	5.53842	2.75862	5.07149	1.86937	6.75601	2.49479
Potri.010G042700.v3.0	0.2135	0.318681	0.230431	0.339218	0.504538	0.230265	1.26446	0.0877971	0.0913931	0.070651	2.01616	0.19773
Potri.017G126400.v3.0	0.313423	0.151146	0	0.139435	0.259236	0.236624	0.0702366	0.225555	0.0626114	0.096803	0.163567	0.180614
Potri.007G112300.v3.0	11.8407	10.8697	13.0459	10.9312	9.21148	8.34776	9.98291	9.18946	10.4355	11.1819	11.4853	9.53263
Potri.004G166700.v3.0	0	0	0	0	0	0	0.209026	0	0	0	0	0.537513
Potri.019G111600.v3.0	1.42214	0.693978	1.03127	0.772016	0.761423	0.766906	0.939009	0.804131	1.03999	0.843179	0.72892	1.0427
Potri.015G036900.v3.0	3.82458	3.42526	4.07628	2.99782	5.98778	3.09368	5.57095	3.6567	4.31127	3.62812	4.4671	4.64407
Potri.010G079500.v3.0	9.74096	0.118265	6.67017	0.109102	11.7445	0.0888716	4.18775	0.381213	12.8748	0.0454467	3.68595	0.551162
Potri.001G207500.v3.0	0.58027	0	0.479502	0.430249	0.37496	0.383325	0.32509	0.574188	0.434695	0.336039	0.504712	0.470235
Potri.008G016900.v3.0	0.575291	0.0577978	0.509343	0.133299	0.334569	0.0542909	0.725175	0.051751	0.0718275	0.0832889	0.469107	0.0259
Potri.003G184100.v3.0	5.64792	0	6.55983	0.0250013	14.9382	0	10.2954	0	1.07775	0	1.08515	0
Potri.015G005200.v3.0	4.55327	4.81266	7.50057	3.91563	12.5965	7.00072	6.80244	3.32165	3.44731	2.69704	3.79762	3.53446
Potri.016G097100.v3.0	0.0592096	0.333123	0	0.351214	0.183649	0.134104	0	0.170441	0	0.0457184	0.154499	0.127952
Potri.017G038700.v3.0	5.71683	3.87852	4.92677	4.35163	4.76442	4.80835	4.57889	4.53648	4.25548	4.1121	6.39041	4.68169
Potri.016G094300.v3.0	12.3921	15.6214	10.2	12.8829	8.92797	8.05568	10.8157	10.2509	13.5763	17.747	13.7283	13.4365
Potri.016G047800.v3.0	0.140274	2.21728	0.132473	2.87754	0.145028	2.01214	0.0523911	1.34597	0.14011	2.59947	0.284686	1.27988
Potri.006G169200.v3.0	8.51297	10.7927	7.65674	11.3467	9.69211	7.26866	10.5038	9.04367	11.6917	13.6551	10.8863	10.5488
Potri.013G065200.v3.0	8.5148	7.10688	9.74234	6.31341	8.57765	5.10976	5.74884	7.38463	12.8663	11.1263	11.0616	9.08225
Potri.005G198700.v3.0	63.0126	65.3781	62.8892	60.3765	53.9557	69.4865	49.9206	76.8199	51.2645	49.7538	66.8494	60.582
Potri.004G129900.v3.0	4.30396	5.88308	3.84341	5.64434	4.23793	5.12823	12.2038	5.75221	8.10072	7.01957	10.6321	5.49402
Potri.013G150800.v3.0	1.24564	14.2987	0.935066	16.3287	0.974149	19.7006	0.697856	25.5481	1.00492	25.5498	1.26402	30.6108
Potri.002G171600.v3.0	5.93809	3.97722	5.35991	4.32799	4.15554	3.1412	5.81615	4.59312	5.16455	4.27315	4.07568	4.91754
Potri.011G023000.v3.0	13.3651	18.0336	12.5836	18.0477	10.9288	14.8602	10.5281	15.9429	18.0016	20.7021	16.9088	16.804
Potri.008G054500.v3.0	18.4866	14.7526	17.21	17.0485	12.9915	13.0876	15.5538	16.5706	18.4979	15.0617	15.2783	17.0365
Potri.003G089300.v3.0	0.425154	52.3247	1.25472	56.5454	0.329672	53.483	0.0595469	49.6041	0.424658	19.7379	0.323569	67.0691
Potri.004G155600.v3.0	6.10515	10.6951	5.71858	11.2707	7.88363	11.2502	10.5263	13.3959	9.01015	13.7189	8.40959	11.0392
Potri.006G063500.v3.0	9.60756	5.47635	8.90306	7.29739	8.08817	7.85219	10.7247	8.31506	8.26402	7.69679	7.32177	8.0113
Potri.005G012100.v3.0	0	0.0258224	0.0151707	0.0476433	0	0.0485111	0	0.0231209	0.0481357	0.942681	0.0139722	0.0115714
Potri.018G014700.v3.0	0.217767	0	0.117518	0	0.385967	0.0234868	0.209145	0	0.497173	0	0.21647	0
Potri.005G136000.v3.0	9.33571	5.18931	8.23978	6.68488	6.64523	6.30164	6.58259	8.05795	6.53609	5.65902	7.13353	6.99714
Potri.017G016100.v3.0	7.08094	6.94883	7.21314	6.66605	6.52577	5.24578	5.9431	6.26001	8.60907	9.64493	7.54294	7.48855
Potri.005G024800.v3.0	41.2817	114.641	51.8918	43.4153	78.2972	57.5683	28.7633	41.0454	96.3064	67.3414	63.4757	15.6544
Potri.003G220100.v3.0	27.1334	29.4295	28.7515	25.917	28.7589	27.3034	38.5442	26.8791	29.2894	31.4959	29.4163	19.9905
Potri.001G403500.v3.0	18.0904	18.0231	18.9404	18.3827	22.9236	15.2556	13.4945	15.4485	21.0389	18.443	17.1374	19.71
Potri.003G090300.v3.0	0.451682	1.16171	0.554534	1.27264	8.87282	1.22762	1.56891	0.910149	5.91013	1.42993	1.4929	2.57035
Potri.009G030400.v3.0	13.1747	8.88062	15.9424	8.5963	22.7928	9.17727	16.927	10.8717	11.3696	8.70787	10.2674	8.47784
Potri.001G077700.v3.0	0.538106	1.53037	0.703637	1.78009	1.06989	2.78127	1.20587	1.7873	1.07496	1.7259	1.08009	1.28211
Potri.008G180900.v3.0	0.809185	7.39059	0.746819	8.577	0.342249	9.7329	1.3394	14.5847	1.02867	14.2144	1.39164	17.3539
Potri.015G104600.v3.0	32.0176	31.1093	31.3025	31.288	25.6046	29.1406	32.8653	36.3212	32.5705	33.8064	33.0584	29.9126
Potri.017G153700.v3.0	0.37287	0.272445	0.224086	0.201068	0.420553	0.281505	0.227886	0.487883	0.406292	0.130868	0.442251	0.586013
Potri.014G068500.v3.0	5.81513	5.06513	5.8749	5.39464	4.92162	5.06409	4.09126	5.68362	7.2942	6.72473	5.29318	4.81227
Potri.018G095200.v3.0	9.91502	90.6361	71.4496	44.0802	430.38	173.039	117.431	58.5729	7.51708	10.0233	6.68443	0.917859
Potri.001G401600.v3.0	5.8212	7.95723	6.01915	5.38738	5.35953	3.46454	13.9496	4.86195	12.605	7.8085	9.90467	4.10137
Potri.003G152000.v3.0	1.2318	6.27027	0.646278	0.913333	0.849031	0.30999	0.920135	0.098496	0.683534	2.53634	6.9046	1.08448
Potri.017G113300.v3.0	100.511	55.0804	109.027	55.666	89.6109	51.3403	43.5617	52.1632	118.165	59.7333	113.521	55.2819
Potri.009G041000.v3.0	2.14171	10.8498	2.02261	10.6829	3.73522	11.4491	2.69061	15.6619	2.54976	12.1439	2.40851	21.6606
Potri.008G118300.v3.0	0.17153	0.137865	0.323982	0.0726759	0.456025	0.277499	0.137282	0.352689	0.56294	0.189208	0.106567	0.123558
Potri.002G108300.v3.0	0.18341	0.0737068	0.519633	0.101994	0.189626	0.0692346	0.205507	0.263983	0.0915982	0	0.079764	0.066058
Potri.009G003900.v3.0	11.4478	8.21151	9.49753	7.45673	8.28172	7.31492	14.3318	8.83671	9.51804	10.7776	9.01148	8.07343
Potri.018G131000.v3.0	20.7516	17.9198	22.3389	16.9893	24.009	18.5111	20.4836	19.0229	35.7177	22.6519	32.6609	24.246
Potri.014G031600.v3.0	0.178453	0.609575	0.421324	0.926215	0.0922507	0.269453	0.199953	0.610014	0.133684	0.99899	0.116412	0.417772
Potri.005G006700.v3.0	0.0907503	0.0729394	0.407093	0.185042	0.0234565	0.0342568	0.101684	0.146944	0.181289	0.157663	0.1184	0.0817128
Potri.T146700.v3.0	2.26268	0.657792	3.7736	1.05302	3.13575	1.2721	4.69297	1.21259	1.92344	1.52408	1.13058	1.07503
Potri.013G130500.v3.0	0.165445	0.498654	0	0.214675	0.256579	0.343492	0.556133	0.267891	0.53707	0.510991	0.863414	0.685258
Potri.002G165000.v3.0	39.9258	509.489	30.3904	200.641	110.555	243.852	23.9909	37.0714	182.476	470.936	189.793	77.5243
Potri.004G217700.v3.0	5.7332	6.01564	6.5736	8.34652	14.3003	10.3859	10.6338	12.5824	11.6175	10.5759	6.86155	7.8822
Potri.014G115000.v3.0	1.25767	10.6454	1.70737	30.5399	5.85133	15.192	3.83124	15.3016	0.745871	1.88151	1.7776	4.35983
Potri.004G087200.v3.0	1.06116	0.142149	1.67025	0.917946	1.09712	0.667619	1.58534	1.90916	1.05992	1.91186	1.23064	0.509591
Potri.T159500.v3.0	0.47322	3.46536	0.595873	2.69004	0.108724	1.0321	0.942635	1.70276	0.892817	3.04495	1.73787	1.818
Potri.014G108100.v3.0	9.80582	20.5026	8.46959	18.2931	10.7515	28.6639	8.56297	35.5851	5.786	13.5533	8.65038	7.64157
Potri.002G090700.v3.0	31.1869	20.8502	32.0228	29.0961	19.3327	26.5608	20.6075	34.5737	16.5946	16.8955	17.1613	26.9547
Potri.004G180900.v3.0	0.0797943	0.213779	0.075357	0.157772	0.0824986	0.261049	0	0.0957066	0.132835	0.390214	0.115673	0.0766376
Potri.005G043100.v3.0	12.0558	10.7763	11.1133	10.4507	8.50055	7.37847	7.15144	9.63289	14.4324	12.697	12.0859	9.14713
Potri.001G193400.v3.0	9.244	3.92168	7.64995	4.15484	6.02996	4.8205	6.87665	8.14753	5.4257	4.12073	6.08411	8.38863
Potri.011G166000.v3.0	27.9304	17.4291	24.2473	15.6499	18.8926	15.7167	12.4404	16.7293	23.4503	14.2882	32.3913	16.2036
Potri.002G056300.v3.0	0.31157	2.12857	0.294244	3.04173	0.107377	2.58748	0.407292	3.96125	0.726149	1.80433	1.71633	5.31159
Potri.018G127600.v3.0	0.0522772	0	0.0493701	0.0775232	0	0	0	0.112864	0	0.0403656	0.0909401	0
Potri.010G092500.v3.0	11.05	7.52826	13.7373	9.28129	9.327	8.92895	7.06117	10.9031	2.11257	3.96612	7.4336	10.2915
Potri.T028500.v3.0	0.904007	1.22481	0.658596	1.45548	0.640899	1.61849	1.30232	1.6543	0.722362	1.41599	0.696432	1.20934
Potri.012G022800.v3.0	0.862487	0	0.900265	0.0897547	0.37546	0.0799659	0.288224	0.0871142	1.81364	0.233672	0.565926	0.0871966
Potri.003G008700.v3.0	1.7202	2.66276	2.01563	3.89724	1.44914	2.64549	1.42773	2.88852	1.5591	2.92705	1.52391	3.96974
Potri.005G081200.v3.0	11.1853	1.10347	6.52103	0.898212	7.84876	0.762145	15.6095	2.49913	38.8811	5.83054	35.93	4.74119
Potri.005G012900.v3.0	8.4807	4.6781	8.34632	5.74536	7.27293	5.91741	11.1428	6.83551	7.59698	4.25986	8.89827	6.72623
Potri.012G095600.v3.0	12.2583	16.8186	16.2416	28.694	6.56403	23.474	10.8659	32.5715	6.06902	11.3137	8.03941	28.1491
Potri.003G217700.v3.0	9.66105	7.80367	7.87241	9.3248	6.60086	7.34836	9.50222	8.66904	8.03747	8.55729	7.69058	9.23258
Potri.002G035700.v3.0	46.6238	51.1419	43.0427	39.536	47.9334	35.5945	28.1432	36.2265	64.8103	50.9499	94.1224	38.56
Potri.001G091200.v3.0	0	0	0	0	0	0.142796	0	0	0	0	0	0
Potri.001G261500.v3.0	0.247463	0.447515	0.204489	0.688068	0.127925	0.467068	0.311937	0.445218	0.247175	0.238847	0.295956	0.356511
Potri.011G109300.v3.0	4.59077	7.66994	4.73691	9.54979	4.3728	7.15642	4.76282	9.02412	4.45804	7.04024	5.45339	9.95123
Potri.008G098200.v3.0	0.151806	0.671064	0.191152	0.525271	0.732435	0.26742	0.283491	0.254909	0.682328	0.468863	0.264077	0.2187
Potri.018G132000.v3.0	50.5941	43.6998	64.5858	65.7687	72.9228	34.5494	40.9827	47.551	38.5045	26.9547	50.1912	41.4197
Potri.014G140000.v3.0	0.314872	7.50787	0.644285	10.7394	2.71286	12.9953	1.82284	22.0177	0.576592	6.11869	0.547744	7.10678
Potri.018G064400.v3.0	8.27635	6.3485	6.98398	6.81327	6.34443	6.69979	6.17055	7.22429	6.60079	7.33818	6.0217	5.8257
Potri.017G102300.v3.0	3.4586	5.1024	3.09436	4.63957	3.15236	3.09213	4.2577	4.37209	4.36366	4.77885	3.74051	5.27769
Potri.001G375700.v3.0	9.34396	1.71567	8.95748	1.59767	188.216	1.39872	29.085	1.75356	110.81	2.09916	13.7498	2.2049
Potri.005G012600.v3.0	2.94187	2.17068	2.36837	2.98586	2.34351	3.45897	2.59381	3.52275	1.15611	2.88599	1.57304	3.38712
Potri.004G146500.v3.0	0	0	0.253417	0	0	0	0	0	0	0	0	0
Potri.013G093500.v3.0	2.5769	2.50264	2.8392	3.23754	2.77525	2.67504	2.60665	3.52864	2.89563	3.48205	3.79786	3.04214
Potri.003G196200.v3.0	286.056	57.3831	257.517	78.5177	181.805	75.1036	120.881	98.7433	134.951	45.7593	140.803	70.3558
Potri.015G059400.v3.0	14.2488	6.24185	12.6206	7.30031	12.1468	6.88206	13.1145	9.71278	11.7128	6.47485	8.35209	7.50663
Potri.003G113000.v3.0	0.365213	0.203216	0.371435	0.104151	1.01659	0.106048	0.472168	0.161739	2.91829	0.238613	0.977407	0.323783
Potri.002G022500.v3.0	0.734466	0	0.231208	0	0.759358	0	0	0	0.244536	0	0.106472	0.176353
Potri.008G096600.v3.0	0	0	0.163313	0.128221	0	0.130557	0	0	0	0	0	0
Potri.018G015500.v3.0	0.201503	1.10669	0.25373	2.51501	0.52083	1.31844	0.11289	1.20843	0.201268	5.41969	0.292107	1.16119
Potri.009G040400.v3.0	1.31693	0.481119	1.35676	0.710147	1.23778	0.271156	1.74387	0.516942	1.43497	1.01686	1.77023	1.72477
Potri.004G211100.v3.0	5.97519	11.0037	6.35513	7.18324	17.1536	11.3434	16.7702	11.1467	15.7028	14.961	15.0364	7.22924
Potri.011G032500.v3.0	2.52224	1.57336	2.38198	2.48423	2.5688	2.07474	1.9825	2.81752	1.95528	2.35448	4.15842	2.46766
Potri.015G019600.v3.0	0.165069	0	0.15589	0	0.170664	0.249244	0	0	0.164877	0	0.143575	0
Potri.001G257900.v3.0	0	0	0	0.0685732	0	0	0	0	0	0	0	0
Potri.005G073400.v3.0	0	0.136818	0	0	0	0.128517	0.190736	0	0	0	0	0
Potri.016G052000.v3.0	0	0	0.105417	0.248297	0	0	0.125073	0.321323	0.111495	0	0.19418	0.160813
Potri.004G044800.v3.0	15.1194	11.4229	16.0328	11.2104	11.7908	8.54468	19.1674	11.5646	19.9343	24.3493	19.1248	11.3266
Potri.004G133400.v3.0	0.0761858	0	0.0959323	0	0.288816	0	0.113819	0	0.126828	0	0.485947	0
Potri.004G001400.v3.0	0.0387156	0.248937	0.146251	0	0.120083	0.116916	0.17352	0.139308	0.193352	0.657669	0.0673487	0.027888
Potri.001G123700.v3.0	1.50063	2.09562	1.25775	2.54521	1.08604	2.20921	1.87058	2.21385	1.48014	2.11463	1.84364	2.63481
Potri.019G112000.v3.0	13.7346	122.178	10.3327	184.285	6.13733	99.7084	17.7368	92.2797	13.6411	50.6588	28.6169	70.959
Potri.008G203400.v3.0	1238.08	254.008	1040.83	297.079	729.209	278.207	555.196	386.412	375.065	163.315	564.844	401.166
Potri.010G197800.v3.0	14.2698	11.1899	15.0352	12.0943	15.2699	10.97	16.5974	11.973	14.5352	11.3705	11.9394	9.18381
Potri.003G106200.v3.0	29.3567	17.4158	24.7613	18.4565	21.1018	19.8339	23.0429	22.057	22.6074	18.7144	22.1156	19.3833
Potri.002G113600.v3.0	2.47021	5.2858	1.33305	4.99518	1.42622	4.72287	0.862694	5.00984	1.31377	3.49269	1.81372	9.79806
Potri.T002900.v3.0	0.985616	13.8206	0.997293	17.4086	2.43837	20.4364	2.34676	17.7831	1.05479	10.6681	0.949127	4.38659
Potri.019G004100.v3.0	0.0362669	6.82088	0.0342501	4.11425	0.18748	2.13567	0.0406362	5.97678	0.0362246	7.33686	0.126178	3.73575
Potri.015G130700.v3.0	0.674756	0.674244	0.568343	0.90596	0.886172	1.10145	0.735615	0.958052	0.582892	1.07018	0.71379	1.23482
Potri.008G117900.v3.0	10.5008	10.1542	9.64569	11.314	8.5666	10.2813	9.10019	11.4829	6.63728	8.20315	9.88269	7.29812
Potri.001G242200.v3.0	6.65428	6.34386	5.95778	7.00571	5.77784	7.24206	6.03578	7.48372	7.22197	7.54027	8.81951	7.65679
Potri.006G280500.v3.0	0.257099	0.10332	0.151751	0.35743	0.0664531	0.242627	0.180046	0.39317	0.0962997	0.173703	0.223622	0.347243
Potri.015G007600.v3.0	22.5389	15.6468	12.9676	18.2524	9.29311	7.70674	34.9209	8.61391	45.3411	23.5764	80.2235	16.5608
Potri.003G027400.v3.0	18.8347	11.6087	21.9627	11.6949	17.1876	13.0694	20.9533	15.414	11.7114	11.6945	13.9009	13.1584
Potri.007G079800.v3.0	2.2063	3.54658	1.07773	2.31281	5.66337	19.1842	1.44917	9.69085	1.21585	4.81703	6.15408	1.37006
Potri.002G005700.v3.0	0.973309	0.33899	0.153197	0	9.72753	0.146964	0.0727047	0.0466961	16.5594	0.150307	1.80602	0.163591
Potri.006G272000.v3.0	0.852619	1.59899	2.14721	2.38825	0.391785	2.00262	1.06149	1.56806	4.73125	4.68156	2.05999	2.59315
Potri.004G222500.v3.0	18.7033	15.577	17.3967	14.8584	13.1703	13.8505	16.0232	14.164	19.1513	17.7978	24.7128	16.0478
Potri.002G115200.v3.0	0.67879	0	0	0	0.175449	0	0	0	0	0	0.295201	0
Potri.015G069100.v3.0	2.97821	1.5958	2.54473	2.14514	2.5073	2.25916	3.57537	2.91893	2.28063	2.47482	2.12167	2.85018
Potri.001G279200.v3.0	0.325535	0.17443	0.204955	0.522973	0.392663	0.368653	1.51981	0.312362	0.21677	0.50272	0.424719	0.0781643
Potri.002G021400.v3.0	0.708462	2.43584	0.334533	1.45916	0.610394	0.980589	4.12343	1.07634	3.32196	5.9718	7.49724	1.80032
Potri.005G061600.v3.0	3.44677	0.542923	6.36299	0.744864	62.9985	0.496904	10.9457	0.311617	34.514	0.401217	6.19177	1.24765
Potri.010G203900.v3.0	1.0634	2.39315	1.53151	2.62168	7.61365	4.23497	3.15753	4.68733	3.18649	2.40172	1.71113	3.42786
Potri.014G016500.v3.0	8.92827	3.43442	1.77166	2.3698	2.37057	3.3834	7.863	2.00007	6.93997	2.30691	9.18588	2.67763
Potri.006G062200.v3.0	3.28716	1.39649	2.61653	1.63648	32.6505	1.66628	15.2852	1.68972	17.1671	1.66793	8.74076	2.7061
Potri.004G150800.v3.0	0.141121	3.43109	0.366503	1.64802	0.474189	1.54486	0.0790617	2.13272	0.281914	4.63106	0.368237	1.3215
Potri.008G046300.v3.0	5.03245	2.02238	4.36725	1.61357	4.85145	4.15874	6.85793	2.49597	2.58122	2.78306	1.95198	2.84124
Potri.010G244400.v3.0	0.580013	58.5053	0.821638	44.3318	2.84843	43.4607	1.46225	54.5063	3.47602	39.5231	1.51346	55.5327
Potri.003G048200.v3.0	1.84445	0.691813	2.20639	1.0029	1.6527	1.20684	0.964445	1.76982	2.57922	1.42418	1.39038	2.30294
Potri.008G157600.v3.0	0.791957	0.968625	1.33324	1.45525	3.95159	3.01551	1.00311	2.77532	0.412713	0.877377	0.569037	1.51299
Potri.005G207600.v3.0	4.86525	3.71846	2.39601	5.68774	0.894933	3.94352	31.1365	4.08124	14.1613	3.11136	44.0048	7.09518
Potri.011G163500.v3.0	0.141593	0.617791	0.305644	0.764898	0.292784	0.442865	0.317304	0.524044	0.424284	0.890261	0.299093	0.582822
Potri.018G041100.v3.0	0.0525293	0.717735	0.843339	0.194743	0.488786	0.118974	0.82401	0.189014	0.314808	0.121681	0.776718	0.0378384
Potri.008G038600.v3.0	0.376439	0.195773	0.271857	0.279115	1.32785	0.367787	0.322546	0.398388	1.03953	0.324861	0.365942	0.334963
Potri.015G014900.v3.0	0.272364	1.09455	0.257218	0.908766	0.281595	1.23376	0.305178	1.07804	0.40807	0.841218	0.11845	0.882866
Potri.001G315800.v3.0	36.9945	31.7355	35.0655	38.6773	37.2651	29.5364	23.8967	31.9998	46.7206	36.4318	47.0254	33.6609
Potri.001G152200.v3.0	15.2962	13.0323	16.9144	17.1826	12.6371	16.1888	8.54973	16.4229	16.972	12.9292	14.2262	19.1358
Potri.018G036100.v3.0	0.0928779	0	0	0	0.0960256	0	0	0	0	0	0.20196	0
Potri.012G132100.v3.0	0.106082	0.255785	0.0500912	0.117983	0.109677	0.0800883	0	0.0381708	0.0529789	0.0819103	0.0922684	0.0382069
Potri.004G061200.v3.0	30.3135	18.0138	32.0286	23.9309	22.1303	26.2435	26.5431	29.783	16.4543	17.3577	16.5607	23.0359
Potri.008G021600.v3.0	9.22179	7.32571	8.74273	9.22282	7.16922	9.04002	8.29027	11.6781	7.24744	8.77649	6.93287	12.1526
Potri.018G024600.v3.0	22.0395	24.6959	24.1814	24.0763	23.5316	21.7369	17.4691	20.993	31.7514	25.4826	27.7482	21.0401
Potri.012G069400.v3.0	22.809	22.0155	24.4691	28.7658	50.6551	23.8272	23.6267	27.0269	32.384	22.1079	17.8011	28.9635
Potri.018G119800.v3.0	0.0737116	0.236979	0.0696126	0.437235	0	0.05565	0	0.265233	0	0.56916	0	0.265484
Potri.009G122200.v3.0	0	0	0.143697	0.11282	0	0.22975	0	0.219002	0	0	0	0.109605
Potri.002G260500.v3.0	0.108296	0.0870415	0	0.0802974	0.223933	0.16352	0	0.0779352	0.10817	0.501721	0.565167	0.546062
Potri.018G088400.v3.0	5.50011	4.4706	5.42903	4.83846	4.97972	4.73891	5.95384	4.53958	7.07663	4.5588	7.64888	5.01393
Potri.001G445500.v3.0	0.0714867	0	0.0675114	0	0	0	0.0800992	0	7.35454	0.165594	0.435248	0
Potri.016G031900.v3.0	10.8306	7.87147	10.4822	8.68543	7.80922	8.84364	12.8526	10.4476	9.7566	9.97402	10.3334	10.2361
Potri.005G148500.v3.0	4.14517	3.29541	3.1913	3.27393	3.23753	2.56821	2.97858	2.61018	4.05032	3.70512	4.93785	3.2293
Potri.007G081400.v3.0	25.2046	30.1388	27.9321	39.5124	19.491	30.8149	20.9792	37.8503	22.6834	37.414	21.2963	39.4237
Potri.004G063500.v3.0	1.09227	3.9129	1.25257	5.41459	1.00022	8.18737	2.41275	5.49112	0.966307	4.33742	1.96794	2.91113
Potri.013G146600.v3.0	0.198083	0.291879	0.62356	0.440614	0.136531	0.0996978	0.184956	0.213826	0.395704	0.407863	0.201005	0.285371
Potri.003G141700.v3.0	3.4539	3.41054	5.17233	3.47555	2.65271	3.98588	1.82443	3.72839	1.42923	1.94303	1.50208	5.75782
Potri.019G063300.v3.0	2.1537	0.422197	1.38903	1.01266	1.57498	0.59487	0.470863	0.907265	1.62651	1.05457	0.731029	1.13515
Potri.009G068800.v3.0	19.7109	0.0861	26.4047	0.0397145	21.708	0.161752	5.8815	0.231277	11.021	0.0827157	5.82348	0.0771651
Potri.006G137900.v3.0	18.2952	11.1894	14.361	11.6335	11.9439	12.0501	18.0822	13.0643	15.601	14.6635	21.2548	13.3993
Potri.001G130600.v3.0	4.27549	5.81213	4.98485	4.85301	3.0015	4.34366	3.07544	5.12809	4.69228	6.35805	4.22378	5.17096
Potri.005G167300.v3.0	1.14177	2.26918	1.33314	1.70855	1.52388	2.11582	2.16323	2.40527	1.18191	2.32425	0.776422	1.8393
Potri.T080900.v3.0	0.0697774	0.0373884	0.0219657	0.0344916	0.0240474	0.0175599	0	0.0334769	0	0	0.040461	0
Potri.001G464400.v3.0	32.7009	33.5492	27.8293	34.7469	37.477	28.5113	47.668	34.7954	52.5233	56.4862	47.6784	49.9343
Potri.014G193800.v3.0	10.8315	6.87437	8.73947	5.74395	8.69792	7.30411	11.2331	6.93719	8.7181	9.39198	16.6165	8.68599
Potri.016G031500.v3.0	0	0.590317	0.0385346	0.998395	0.168746	0.985776	0.137159	0.46983	0.0407561	2.489	0.141962	0.793587
Potri.017G100200.v3.0	0.0863963	0.03472	0.0407959	0.0320298	0	0	0.677635	0.0310876	4.18533	0.0667104	1.99138	0
Potri.016G046900.v3.0	0.35861	0.115291	0.135467	0.106358	0.40784	0.162444	0.401814	0.283881	0.358192	0.110759	0.187149	0.154991
Potri.001G026800.v3.0	10.4617	6.56728	9.91398	8.23841	7.36623	7.43524	9.4585	8.1648	8.28751	8.46789	8.94255	7.88667
Potri.009G044000.v3.0	0.100195	0	0.126165	0.0247637	0.103591	0	0	0.0240352	0	0	0.0580991	0
Potri.001G146700.v3.0	14.036	9.43938	12.8947	7.61066	10.711	12.5791	7.703	9.92919	10.777	11.9805	11.0871	14.7187
Potri.015G092100.v3.0	16.2852	11.1921	16.3492	10.0449	12.8109	11.8226	13.2491	11.4904	12.5651	11.9094	9.7921	9.70761
Potri.009G100900.v3.0	9.71608	5.89371	11.2038	7.68956	7.31064	7.19693	6.01553	9.93228	5.78099	6.00581	5.76303	10.7529
Potri.011G140700.v3.0	1.50072	1.07787	0.482473	0.852301	0.297111	1.03657	0.572432	1.42467	0.318929	0.764296	0.666539	1.19601
Potri.007G007700.v3.0	12.6442	11.0252	11.2361	12.9385	10.2508	12.7339	15.2654	13.4813	12.5363	13.8702	13.5545	14.6703
Potri.005G065600.v3.0	3.05813	0.768103	3.79059	1.41718	1.7785	1.44299	3.42656	0.412646	4.00911	1.32824	2.82616	1.10143
Potri.001G326300.v3.0	2.00373	23.3058	3.18989	13.9443	2.72273	22.7778	23.4777	29.1693	17.1834	35.4523	33.6115	54.9091
Potri.004G012500.v3.0	0.0985043	0.633372	0	0.219112	0	0.0991569	0.404697	0.141777	0.688726	0.760595	1.25661	0.0236519
Potri.011G066000.v3.0	26.6854	34.1018	19.6259	25.2727	25.7993	27.0999	12.26	21.81	25.239	29.6007	52.7203	33.795
Potri.002G123100.v3.0	22.8735	17.4118	19.7336	19.4443	18.6447	16.6363	30.5569	20.8985	20.848	22.387	20.057	22.2089
Potri.001G408700.v3.0	0.0843887	3.42523	0.19924	3.47269	0	3.8545	0	5.04061	0.0842902	7.81923	0.1101	6.99059
Potri.001G204300.v3.0	2.20184	9.86668	2.10788	7.64853	0.873163	9.29077	0.50694	8.66078	1.71724	8.10476	1.31173	14.7742
Potri.007G092300.v3.0	7.47403	0.270592	5.65944	0.249627	17.8216	0.508348	8.60081	0.629936	11.2316	0.83186	2.2255	0.242512
Potri.002G138800.v3.0	156.061	123.331	163.291	114.302	185.94	104.519	93.5783	92.7085	202.939	116.465	324.585	118.18
Potri.005G083900.v3.0	0.0813635	0.752041	0.230517	0.542952	0.084121	0.307135	0.045583	0.292766	0.365709	1.25649	0.247691	0.556782
Potri.009G026600.v3.0	7.16268	7.4681	6.20426	7.12625	5.88032	8.71416	12.2685	8.32838	6.28852	8.0787	7.49982	7.02174
Potri.010G244500.v3.0	9.09375	7.92106	7.27657	8.40343	5.83569	6.86549	5.32054	6.57655	9.26211	8.54362	9.03957	7.64763
Potri.003G067000.v3.0	86.7715	38.5562	91.1293	61.9204	78.5155	48.6537	99.8745	69.5252	60.0845	43.0031	47.1476	58.8234
Potri.003G072100.v3.0	17.357	20.7303	17.1209	17.9156	13.6585	15.5218	12.5596	19.755	15.1375	18.4803	14.102	20.3093
Potri.010G236800.v3.0	0	0.0956632	0	0.147085	0	0.0299529	1.02245	0	0.237768	0.091903	1.10426	0.0285786
Potri.019G085600.v3.0	2.61413	0.795001	0.333617	0.550053	1.05918	0.426722	4.8686	0.813518	6.316	0.791029	13.2123	0.788841
Potri.018G109200.v3.0	8.15514	2.46951	8.27113	2.89562	5.04704	2.94836	3.76445	3.96767	4.70381	2.23941	3.29686	4.01279
Potri.007G098800.v3.0	77.9587	98.258	109.465	52.8707	134.15	49.5189	47.2776	12.7244	21.8529	35.3036	46.0206	5.62847
Potri.014G070300.v3.0	5.33633	3.60956	4.64041	1.72371	6.3912	2.31355	2.90082	4.03041	1.63597	1.01991	2.6654	2.70216
Potri.008G013400.v3.0	0.0590812	0.522343	0.0557958	0.0438065	0	0.0446045	0	0.127553	0	0.410573	0.102776	0.297906
Potri.002G096500.v3.0	4.71432	8.93043	5.41181	10.1406	5.45967	9.72167	5.65559	9.41073	5.67388	11.3577	5.47693	9.07165
Potri.005G179100.v3.0	5.70605	9.75893	5.43574	9.60545	13.1365	20.7756	11.3187	12.1042	4.98697	10.0798	4.8332	4.75545
Potri.T025200.v3.0	2.28726	6.531	2.16007	10.0416	4.79179	21.2216	5.39541	15.9838	1.50302	5.34476	1.62296	3.68538
Potri.018G142800.v3.0	0.760575	0.210794	1.0155	0.2528	4.96215	0.396007	2.08644	0.528473	3.53648	0.202508	0.844031	0.472297
Potri.001G099600.v3.0	40.8547	44.5827	24.1086	30.5737	13.9571	38.9222	17.4919	17.6201	24.0292	51.7884	55.304	22.6783
Potri.002G000200.v3.0	22.3937	12.5067	18.9773	14.9784	12.2586	14.8495	9.7552	17.4331	9.05759	9.56602	12.405	16.9435
Potri.018G028100.v3.0	0.781971	1.4594	0.688419	1.29718	1.32918	1.1307	1.36625	1.18272	1.11202	1.38156	1.01446	0.486901
[truncated: 29,193 more rows]
