# Supplementary material for: Fungal canker pathogens trigger carbon starvation by inhibiting carbon metabolism in poplar stems
Source: Sci Rep. 2019 Jul 12;9:10111. doi: 10.1038/s41598-019-46635-5 (PMC6626041; doi:10.1038/s41598-019-46635-5)
Supplement: Supplementary file 3 — Supplementary Dataset 2 [file 41598_2019_46635_MOESM3_ESM.xlsx]

## Sheet: BdoA_Xy vs Control_Xy
Supplementary Datasets 2. DEGs and their functional annotations in stems of poplar infected with pathogen Botryosphaeria and Valsa. A: BdoA_Xy vs Ctrl_Xy.
gene	A11M_count	A9M_count	AX_normalize	CK10M_count	CK9M_count	CKX_normalize	FoldChange	Log2FoldChange	pval	padj	Up/Down	Significant	Position	NR:Seq-id	NR:Score	NR:Evalue	NR:Description	NT:Seq-id	NT:Score	NT:Evalue	NT:Description	Uniprot:UniProtKB-AC	Uniprot:Score	Uniprot:Evalue	Uniprot:Description	COG:gene	COG:Score	COG:Eval	COG:num	Pfam:pfam_ID	Pfam:pfam_Name	Pfam:pfam_Description	GO:biological_process	GO:cellular_component	GO:molecular_function	KEGG:KO	KEGG:Description
Potri.012G105700	162	85	129.136	426	591	481.952	0.267943	-1.9	0.000777906	0.00965219	down	yes	chrChr12:12958895-12959860:-	gi|566197832|ref|XP_002318766.2|	1377	0	hypothetical protein POPTR_0012s10750g [Populus trichocarpa]	gi|566197831|ref|XM_002318730.2|	939	0	Populus trichocarpa hypothetical protein (POPTR_0012s10750g) mRNA, complete cds	Q5C9I9	275	1e-89	(-)-isopiperitenol/(-)-carveol dehydrogenase, mitochondrial	.	.	.	.	pfam13561	adh_short_C2	Enoyl-(Acyl carrier protein) reductase.	GO:0031525|menthol biosynthetic process;	GO:0005739|mitochondrion;	GO:0018459|carveol dehydrogenase activity;GO:0018458|isopiperitenol dehydrogenase activity;GO:0000166|nucleotide binding;	.	.
Potri.014G080000	357	379	383.203	783	1250	957.947	0.400025	-1.32184	6.26276e-08	3.16976e-06	down	yes	chrChr14:6395224-6396981:+	gi|743789248|ref|XP_011035784.1|	1544	0	PREDICTED: (+)-neomenthol dehydrogenase-like [Populus euphratica]	gi|566203107|ref|XM_002320074.2|	1074	0	Populus trichocarpa hypothetical protein (POPTR_0014s07580g) mRNA, complete cds	Q9M2E2	333	5e-110	(+)-neomenthol dehydrogenase	all0352	127	1e-32	COG1028	pfam00106	adh_short	short chain dehydrogenase. This family contains a wide variety of dehydrogenases.	GO:0006952|defense response;	.	GO:0047501|(+)-neomenthol dehydrogenase activity;	.	.
Potri.019G102900	4557	6978	5992.64	2795	3027	2787.51	2.14982	1.10422	0.00395133	0.0348757	up	yes	chrChr19:13170225-13171697:+	.	.	.	.	gi|566243769|ref|XM_006371523.1|	1288	0	Populus trichocarpa caffeic acid O-methyltransferase family protein (POPTR_0019s13400g) mRNA, complete cds	Q6WUC2	377	2e-126	(R,S)-reticuline 7-O-methyltransferase	.	.	.	.	pfam00891	Methyltransf_2	O-methyltransferase. This family includes a range of O-methyltransferases. These enzymes utilize S-adenosyl methionine.	GO:0009821|alkaloid biosynthetic process;	.	GO:0042802|identical protein binding;GO:0008171|O-methyltransferase activity;	.	.
Potri.005G210800	287	453	384.375	178	135	152.078	2.52748	1.3377	0.00247609	0.0240532	up	yes	chrChr05:22474292-22476384:-	gi|224085483|ref|XP_002307590.1|	1501	0	hypothetical protein POPTR_0005s23240g [Populus trichocarpa]	gi|566172839|ref|XM_002307554.2|	897	0	Populus trichocarpa hypothetical protein (POPTR_0005s23240g) mRNA, complete cds	.	.	.	.	.	.	.	.	pfam05910	DUF868	Plant protein of unknown function (DUF868). This family consists of several hypothetical proteins from Arabidopsis thaliana and Oryza sativa. The function of this family is unknown.	.	.	.	.	.
Potri.016G006700	99	99	103.127	502	175	338.29	0.304849	-1.71383	8.71502e-07	3.33013e-05	down	yes	chrChr16:329246-330834:+	gi|224137220|ref|XP_002322503.1|	248	7e-22	heavy-metal-associated domain-containing family protein [Populus trichocarpa]	gi|566207983|ref|XM_002322467.2|	1137	0	Populus trichocarpa heavy-metal-associated domain-containing family protein (POPTR_0016s00850g) mRNA, complete cds	.	.	.	.	.	.	.	.	pfam06495	Transformer	Fruit fly transformer protein. This family consists of transformer proteins from several Drosophila species and also from Ceratitis capitata (Mediterranean fruit fly). The transformer locus (tra) produces an RNA processing protein that alternatively splices the doublesex pre-mRNA in the sex determination hierarchy of Drosophila melanogaster.	.	.	.	.	.
Potri.002G185100	295	283	301.124	116	141	122.459	2.45899	1.29806	0.000480991	0.00650647	up	yes	chrChr02:14469533-14473263:-	gi|224068299|ref|XP_002302698.1|	1157	4e-156	hypothetical protein POPTR_0002s18600g [Populus trichocarpa]	gi|566158759|ref|XM_002302662.2|	897	0	Populus trichocarpa hypothetical protein (POPTR_0002s18600g) mRNA, complete cds	.	.	.	.	.	.	.	.	pfam03364	Polyketide_cyc	Polyketide cyclase / dehydrase and lipid transport. This family contains polyketide cylcases/dehydrases which are enzymes involved in polyketide synthesis. The family also includes proteins which are involved in the binding/transport of lipids.	.	.	.	.	.
Potri.019G013300	20	24	22.8919	56	112	78.4655	0.291745	-1.77722	0.000726576	0.00912214	down	yes	chrChr19:1510650-1511545:-	gi|566224956|ref|XP_006370978.1|	652	6e-83	hypothetical protein POPTR_0019s02310g [Populus trichocarpa]	gi|566224955|ref|XM_006370916.1|	636	0	Populus trichocarpa hypothetical protein (POPTR_0019s02310g) mRNA, complete cds	.	.	.	.	.	.	.	.	pfam05678	VQ	VQ motif. This short motif is found in a variety of plant proteins. These proteins vary greatly in length and are mostly composed of low complexity regions. They all conserve a short motif FXhVQChTG, where X is any amino acid and h is a hydrophobic amino acid. The function of this motif is uncertain, however one protein in this family has been found to bind the SigA sigma factor. It would seem pl…	.	.	.	.	.
Potri.019G042500	413	546	498.649	1796	1432	1565.22	0.318581	-1.65027	1.87483e-08	1.05685e-06	down	yes	chrChr19:4942933-4945058:+	.	.	.	.	gi|566233317|ref|XM_002325413.2|	1219	0	Populus trichocarpa hypothetical protein (POPTR_0019s05940g) mRNA, complete cds	.	.	.	.	.	.	.	.	pfam13346	ABC2_membrane_5	ABC-2 family transporter protein. This family is related to the ABC-2 membrane transporter family pfam01061.	.	.	.	.	.
Potri.018G134400	158	98	133.716	814	576	677.244	0.197441	-2.34051	1.11805e-05	0.000290353	down	yes	chrChr18:15434936-15439745:+	.	.	.	.	.	.	.	.	.	.	.	.	.	.	.	.	pfam13595	DUF4138	Domain of unknown function (DUF4138). Based on Bacteroides thetaiotaomicron gene BT_4780, a putative uncharacterized protein. As seen in gene expression experiments (http://www.ncbi.nlm.nih.gov/geo/query/acc.cgi?acc=GSE2231), it appears to be upregulated in the presence of host or vs when in culture.	.	.	.	.	.
Potri.002G148400	294	272	294.937	605	1150	821.283	0.359118	-1.47747	1.73019e-08	9.88011e-07	down	yes	chrChr02:11014549-11016672:+	gi|743804947|ref|XP_011017494.1|	1155	3e-156	PREDICTED: uncharacterized protein LOC105120812 [Populus euphratica]	gi|566158098|ref|XM_002301257.2|	1096	0	Populus trichocarpa hypothetical protein (POPTR_0002s14920g) mRNA, complete cds	.	.	.	.	all1003	89.7	1e-20	COG4446	pfam07386	DUF1499	Protein of unknown function (DUF1499). This family consists of several hypothetical bacterial and plant proteins of around 125 residues in length. The function of this family is unknown.	.	.	.	.	.
Potri.005G052900	140	83	116.509	339	326	319.973	0.364121	-1.45751	0.00513684	0.0426179	down	yes	chrChr05:3773726-3777691:+	gi|566169641|ref|XP_006382788.1|	1594	0	calcium-binding EF hand family protein [Populus trichocarpa]	gi|566169640|ref|XM_006382726.1|	1248	0	Populus trichocarpa calcium-binding EF hand family protein (POPTR_0005s05440g) mRNA, complete cds	.	.	.	.	.	.	.	.	pfam13234	rRNA_proc-arch	rRNA-processing arch domain. Mtr4 is the essential RNA helicase, and is an exosome-activating cofactor. This arch domain is carried in Mtr4 and Ski2 (the cytosolic homologue of Mtr4). The arch domain is required for proper 5.8S rRNA processing, and appears to function independently of canonical helicase activity.	.	.	.	.	.
Potri.001G072300	259	202	240.47	786	970	836.194	0.287577	-1.79798	2.0384e-09	1.40728e-07	down	yes	chrChr01:5742508-5745419:+	gi|224053617|ref|XP_002297900.1|	906	7e-119	hypothetical protein POPTR_0001s12550g [Populus trichocarpa]	.	.	.	.	.	.	.	.	.	.	.	.	pfam02537	CRCB	CrcB-like protein. CRCB is a putative integral membrane protein possibly involved in chromosome condensation. Over expression in Escherichia coli also leads to camphor resistance.	.	.	.	.	.
Potri.003G111800	1	1	1.04169	19	8	13.41	0.07768	-3.68631	0.00186812	0.019324	down	yes	chrChr03:13543630-13544908:+	gi|224071553|ref|XP_002303513.1|	1393	0	hypothetical protein POPTR_0003s11110g [Populus trichocarpa]	gi|566162094|ref|XM_002303477.2|	1258	0	Populus trichocarpa hypothetical protein (POPTR_0003s11110g) mRNA, complete cds	.	.	.	.	.	.	.	.	.	.	.	.	.	.	.	.
Potri.004G033300	12	8	10.4422	43	90	62.0119	0.16839	-2.57012	2.12267e-05	0.000503184	down	yes	chrChr04:2438186-2438882:+	gi|224076777|ref|XP_002304995.1|	445	3e-53	hypothetical protein POPTR_0004s03330g [Populus trichocarpa]	gi|566164701|ref|XM_002304959.2|	660	0	Populus trichocarpa hypothetical protein (POPTR_0004s03330g) mRNA, complete cds	.	.	.	.	.	.	.	.	pfam12609	DUF3774	Wound-induced protein. This family of proteins is found in eukaryotes. Proteins in this family are typically between 81 and 97 amino acids in length. The proteins in the family are often annotated as wound-induced proteins however there is little accompanying literature to confirm this.	.	.	.	.	.
Potri.009G164600	273	348	322.97	122	136	123.379	2.61772	1.38831	0.000151046	0.0025553	up	yes	chrChr09:12600271-12602508:-	gi|743913983|ref|XP_011000914.1|	1766	0	PREDICTED: uncharacterized protein LOC105108338 [Populus euphratica]	gi|566188343|ref|XM_002312777.2|	1202	0	Populus trichocarpa esterase/lipase/thioesterase family protein (POPTR_0009s16620g) mRNA, complete cds	.	.	.	.	.	.	.	.	pfam12697	Abhydrolase_6	Alpha/beta hydrolase family. This family contains alpha/beta hydrolase enzymes of diverse specificity.	.	.	.	.	.
Potri.001G358200	27	38	33.7854	333	81	208.951	0.16169	-2.6287	1.42219e-09	1.01611e-07	down	yes	chrChr01:36756734-36767060:-	gi|743939258|ref|XP_011014081.1|	1130	4e-152	PREDICTED: BAG family molecular chaperone regulator 1-like [Populus euphratica]	.	.	.	.	.	.	.	.	.	.	.	.	pfam02179	BAG	BAG domain. Domain present in Hsp70 regulators.	.	.	.	.	.
Potri.001G106400	0	0	0	2	12	6.32559	#NAME?	#NAME?	0.00575294	0.0464308	down	yes	chrChr01:8452903-8454121:-	gi|224058557|ref|XP_002299543.1|	1041	3e-140	hypothetical protein POPTR_0001s09150g [Populus trichocarpa]	.	.	.	.	.	.	.	.	.	.	.	.	pfam04525	Tub_2	Tubby C 2. The structure of this family has been solved. It comprises a 12-stranded beta barrel with a central C-terminal alpha helix. This helix is thought to be a transmembrane helix. It is structurally similar to the C-terminal domain of the Tubby protein. In plants it plays a role in defense against pathogens.	.	.	.	.	.
Potri.014G178800	6	8	7.27918	116	282	184.556	0.0394416	-4.66414	4.79719e-19	1.31589e-16	down	yes	chrChr14:14686729-14688159:-	gi|224132062|ref|XP_002321246.1|	801	2e-102	heavy-metal-associated domain-containing family protein [Populus trichocarpa]	gi|566204841|ref|XM_002321210.2|	789	0	Populus trichocarpa heavy-metal-associated domain-containing family protein (POPTR_0014s17690g) mRNA, complete cds	.	.	.	.	.	.	.	.	pfam00403	HMA	Heavy-metal-associated domain.	.	.	.	.	.
Potri.010G042900	8	10	9.36256	63	58	58.326	0.160521	-2.63916	2.58889e-05	0.000599819	down	yes	chrChr10:7377496-7379054:+	gi|224110930|ref|XP_002315685.1|	2045	0	kelch repeat-containing F-box family protein [Populus trichocarpa]	gi|224110929|ref|XM_002315649.1|	1403	0	Populus trichocarpa kelch repeat-containing F-box family protein (POPTR_0010s05280g) mRNA, complete cds	.	.	.	.	.	.	.	.	pfam13964	Kelch_6	Kelch motif.	.	.	.	.	.
Potri.006G037900	155	58	111.554	519	867	651.897	0.171121	-2.54691	0.000214943	0.00341441	down	yes	chrChr06:2638382-2639130:+	.	.	.	.	gi|566174295|ref|XM_006380915.1|	749	0	Populus trichocarpa hypothetical protein (POPTR_0006s03620g) mRNA, complete cds	.	.	.	.	.	.	.	.	pfam12269	zf-CpG_bind_C	CpG binding protein zinc finger C terminal domain. This domain family is found in eukaryotes, and is approximately 240 amino acids in length. This domain is the zinc finger domain of a CpG binding DNA methyltransferase protein. It contains a CxxC motif which forms the zinc finger and binds to DNA.	.	.	.	.	.
Potri.009G024700	10	18	14.5331	157	27	93.5868	0.15529	-2.68697	3.78999e-06	0.000116088	down	yes	chrChr09:3604630-3605612:-	gi|224104517|ref|XP_002313463.1|	908	3e-120	hypothetical protein POPTR_0009s02960g [Populus trichocarpa]	gi|566186017|ref|XM_002313427.2|	698	0	Populus trichocarpa hypothetical protein (POPTR_0009s02960g) mRNA, complete cds	.	.	.	.	.	.	.	.	pfam04633	Herpes_BMRF2	Herpesvirus BMRF2 protein.	.	.	.	.	.
Potri.006G114600	417	742	601.604	182	216	189.833	3.16913	1.66409	0.000122126	0.00214889	up	yes	chrChr06:8944802-8948612:-	gi|566175733|ref|XP_006381298.1|	2032	0	bZIP transcription factor family protein [Populus trichocarpa]	gi|566175732|ref|XM_006381236.1|	1990	0	Populus trichocarpa bZIP transcription factor family protein (POPTR_0006s11550g) mRNA, complete cds	.	.	.	.	.	.	.	.	pfam00170	bZIP_1	bZIP transcription factor. The Pfam entry includes the basic region and the leucine zipper region.	.	.	.	.	.
Potri.013G127100	80	50	67.8996	124	314	202.812	0.334791	-1.57867	0.00351645	0.0318023	down	yes	chrChr13:13970999-13977052:+	gi|566201053|ref|XP_006376442.1|	2777	0	hypothetical protein POPTR_0013s13080g [Populus trichocarpa]	gi|566201052|ref|XM_006376380.1|	2153	0	Populus trichocarpa hypothetical protein (POPTR_0013s13080g) mRNA, complete cds	.	.	.	.	.	.	.	.	pfam06468	Spond_N	Spondin_N. This conserved region is found at the in the N-terminal half of several Spondin proteins. Spondins are involved in patterning axonal growth trajectory through either inhibiting or promoting adhesion of embryonic nerve cells.	.	.	.	.	.
Potri.019G038300	28	25	27.6238	111	53	81.1011	0.340609	-1.55381	0.00436372	0.0375104	down	yes	chrChr19:4344165-4344893:-	.	.	.	.	gi|168176841|gb|AC217585.1|	329	3e-171	Populus trichocarpa clone POP021-H02, complete sequence	.	.	.	.	.	.	.	.	pfam05758	Ycf1	Ycf1. The chloroplast genomes of most higher plants contain two giant open reading frames designated ycf1 and ycf2. Although the function of Ycf1 is unknown, it is known to be an essential gene.	.	.	.	.	.
Potri.011G114600	23	13	18.8137	48	148	90.1573	0.208676	-2.26066	0.000268717	0.00410518	down	yes	chrChr11:13919636-13920715:-	gi|224117108|ref|XP_002317478.1|	349	2e-39	hypothetical protein POPTR_0011s11520g [Populus trichocarpa]	gi|566194952|ref|XM_002317442.2|	606	0	Populus trichocarpa hypothetical protein (POPTR_0011s11520g) mRNA, complete cds	.	.	.	.	.	.	.	.	pfam13908	Shisa	Wnt and FGF inhibitory regulator. Shisa is a transcription factor-type molecule that physically interacts with immature forms of the Wnt receptor Frizzled and the FGF receptor within the endoplasmic reticulum to inhibit their post-translational maturation and trafficking to the cell surface.	.	.	.	.	.
Potri.004G057500	654	570	638.046	134	269	188.197	3.39031	1.76142	1.76691e-06	6.02477e-05	up	yes	chrChr04:4596403-4597807:-	gi|224076958|ref|XP_002305067.1|	675	8e-84	hypothetical protein POPTR_0004s05620g [Populus trichocarpa]	gi|566165104|ref|XM_002305031.2|	598	0	Populus trichocarpa hypothetical protein (POPTR_0004s05620g) mRNA, complete cds	.	.	.	.	.	.	.	.	pfam14009	DUF4228	Domain of unknown function (DUF4228). This domain is found in plants. The function is not known.	.	.	.	.	.
Potri.002G195400	5	9	7.26653	75	17	46.5136	0.156224	-2.67831	0.000178456	0.00293949	down	yes	chrChr02:15638806-15640145:+	gi|566158956|ref|XP_002302769.2|	1316	5e-178	hypothetical protein POPTR_0002s19640g [Populus trichocarpa]	gi|566158955|ref|XM_002302733.2|	1115	0	Populus trichocarpa hypothetical protein (POPTR_0002s19640g) mRNA, complete cds	.	.	.	.	.	.	.	.	pfam00860	Xan_ur_permease	Permease family. This family includes permeases for diverse substrates such as xanthine, uracil, and vitamin C. However many members of this family are functionally uncharacterized and may transport other substrates. Members of this family have ten predicted transmembrane helices.	.	.	.	.	.
Potri.019G058200	28	40	35.3416	117	150	126.943	0.278406	-1.84474	5.31237e-05	0.00109461	down	yes	chrChr19:9018303-9022346:+	gi|224144990|ref|XP_002325486.1|	3045	0	hypothetical protein POPTR_0019s08640g [Populus trichocarpa]	gi|566236717|ref|XM_002325450.2|	2229	0	Populus trichocarpa hypothetical protein (POPTR_0019s08640g) mRNA, complete cds	.	.	.	.	.	.	.	.	pfam14817	HAUS5	HAUS augmin-like complex subunit 5. This family includes HAUS augmin-like complex subunit 5. The HAUS augmin-like complex contributes to mitotic spindle assembly, maintenance of chromosome integrity and completion of cytokinesis.	.	.	.	.	.
Potri.015G004800	169	346	267.116	67	83	71.4176	3.74019	1.90311	0.000346608	0.00502999	up	yes	chrChr15:313921-315250:+	gi|224132600|ref|XP_002321362.1|	328	5e-34	hypothetical protein POPTR_0015s00710g [Populus trichocarpa]	gi|566205262|ref|XM_002321326.2|	605	0	Populus trichocarpa hypothetical protein (POPTR_0015s00710g) mRNA, complete cds	.	.	.	.	.	.	.	.	pfam06824	DUF1237	Protein of unknown function (DUF1237). This family contains a number of hypothetical proteins of about 450 residues in length. Their function is unknown, and most are bacterial. However, structurally this family is part of the 6 hairpin glycosidase superfamily, suggesting a glycosyl hydrolase function.	.	.	.	.	.
Potri.011G041100	159	90	130.127	296	629	431.041	0.30189	-1.72791	0.00371923	0.0332158	down	yes	chrChr11:3486243-3487967:-	gi|566193608|ref|XP_002316669.2|	2004	0	hypothetical protein POPTR_0011s04070g [Populus trichocarpa]	gi|566193607|ref|XM_002316633.2|	1336	0	Populus trichocarpa hypothetical protein (POPTR_0011s04070g) mRNA, complete cds	.	.	.	.	.	.	.	.	pfam00564	PB1	PB1 domain.	.	.	.	.	.
Potri.005G117000	7	5	6.26279	55	12	33.9045	0.184719	-2.4366	0.00153623	0.0165542	down	yes	chrChr05:9028943-9030245:+	gi|566170890|ref|XP_006383134.1|	907	2e-119	hypothetical protein POPTR_0005s11890g [Populus trichocarpa]	gi|566170889|ref|XM_006383072.1|	1050	0	Populus trichocarpa hypothetical protein (POPTR_0005s11890g) mRNA, complete cds	.	.	.	.	.	.	.	.	pfam12681	Glyoxalase_2	Glyoxalase-like domain. This domain is related to the Glyoxalase domain pfam00903.	.	.	.	.	.
Potri.001G108300	382	573	496.199	144	196	161.251	3.07718	1.62161	7.92733e-05	0.00152025	up	yes	chrChr01:8599385-8600638:+	gi|224053953|ref|XP_002298055.1|	942	3e-124	hypothetical protein POPTR_0001s08960g [Populus trichocarpa]	.	.	.	.	.	.	.	.	.	.	.	.	pfam00168	C2	C2 domain.	.	.	.	.	.
Potri.019G127900	37	30	34.9409	86	119	97.159	0.359626	-1.47543	0.00219687	0.0219202	down	yes	chrChr19:15445855-15446910:-	gi|224145471|ref|XP_002325654.1|	264	2e-25	hypothetical protein POPTR_0019s14840g [Populus trichocarpa]	gi|566245364|ref|XM_002325618.2|	826	0	Populus trichocarpa hypothetical protein (POPTR_0019s14840g) mRNA, complete cds	.	.	.	.	.	.	.	.	pfam02098	His_binding	Tick histamine binding protein.	.	.	.	.	.
Potri.013G114000	1	3	2.07073	21	19	19.2952	0.107318	-3.22003	0.000787511	0.00973991	down	yes	chrChr13:12717155-12717996:-	gi|566200777|ref|XP_006376304.1|	955	6e-128	hypothetical protein POPTR_0013s11830g [Populus trichocarpa]	gi|566200776|ref|XM_006376242.1|	606	0	Populus trichocarpa hypothetical protein (POPTR_0013s11830g) mRNA, complete cds	.	.	.	.	.	.	.	.	pfam10156	Med17	Subunit 17 of Mediator complex. This Mediator complex subunit was formerly known as Srb4 in yeasts or Trap80 in Drosophila and human. The Med17 subunit is located within the head domain and is essential for cell viability to the extent that a mutant strain of cerevisiae lacking it shows all RNA polymerase II-dependent transcription ceasing at non-permissive temperatures.	.	.	.	.	.
Potri.003G216600	31	13	23.031	207	308	243.359	0.0946381	-3.40143	1.99033e-05	0.000474743	down	yes	chrChr03:21333936-21335184:+	gi|566163921|ref|XP_002304873.2|	1646	0	hypothetical protein POPTR_0003s21430g [Populus trichocarpa]	gi|566163920|ref|XM_002304837.2|	939	0	Populus trichocarpa hypothetical protein (POPTR_0003s21430g) mRNA, complete cds	.	.	.	.	.	.	.	.	.	.	.	.	.	.	.	.
Potri.010G066200	7223	7583	7709.36	3756	3738	3600.7	2.14107	1.09833	0.000185896	0.00303458	up	yes	chrChr10:9366709-9370731:+	gi|566189641|ref|XP_002315586.2|	3256	0	hypothetical protein POPTR_0010s07680g [Populus trichocarpa]	gi|566189640|ref|XM_002315550.2|	2617	0	Populus trichocarpa hypothetical protein (POPTR_0010s07680g) mRNA, complete cds	.	.	.	.	.	.	.	.	pfam12043	DUF3527	Domain of unknown function (DUF3527). This presumed domain is functionally uncharacterized. This domain is found in eukaryotes. This domain is about 120 amino acids in length. This domain has a conserved CDCGGWD sequence motif.	.	.	.	.	.
Potri.005G101700	266	295	292.011	131	149	133.787	2.18265	1.12608	0.00208424	0.0210424	up	yes	chrChr05:7775123-7780849:+	gi|566170582|ref|XP_002306431.2|	4598	0	hypothetical protein POPTR_0005s10470g [Populus trichocarpa]	gi|566170581|ref|XM_002306395.2|	3339	0	Populus trichocarpa hypothetical protein (POPTR_0005s10470g) mRNA, complete cds	.	.	.	.	.	.	.	.	pfam14309	DUF4378	Domain of unknown function (DUF4378).	.	.	.	.	.
Potri.018G122600	1	1	1.04169	4	21	11.33	0.0919412	-3.44315	0.00521443	0.0431219	down	yes	chrChr18:14606835-14608192:+	gi|566259725|ref|XP_006389418.1|	1728	0	hypothetical protein POPTR_0025s00520g [Populus trichocarpa]	gi|156627641|gb|AC209224.1|	1358	0	Populus trichocarpa chromosome POP064-N07, complete sequence	.	.	.	.	.	.	.	.	pfam05609	LAP1C	Lamina-associated polypeptide 1C (LAP1C). This family contains rat LAP1C proteins and several uncharacterized highly related sequences from both mice and humans. LAP1s (lamina-associated polypeptide 1s) are type 2 integral membrane proteins with a single membrane-spanning region of the inner nuclear membrane. LAP1s bind to both A- and B-type lamins and have a putative role in the membrane attachm…	.	.	.	.	.
Potri.T135900	10	11	10.9314	34	92	58.2095	0.187794	-2.41277	0.000101098	0.00184	down	yes	chrscaffold_289:38889-40128:-	gi|566207226|ref|XP_006374592.1|	376	1e-39	hypothetical protein POPTR_0015s12340g [Populus trichocarpa]	gi|566207225|ref|XM_006374530.1|	977	0	Populus trichocarpa hypothetical protein (POPTR_0015s12340g) mRNA, complete cds	.	.	.	.	.	.	.	.	pfam04684	BAF1_ABF1	BAF1 / ABF1 chromatin reorganizing factor. ABF1 is a sequence-specific DNA binding protein involved in transcription activation, gene silencing and initiation of DNA replication. ABF1 is known to remodel chromatin, and it is proposed that it mediates its effects on transcription and gene expression by modifying local chromatin architecture. These functions require a conserved stretch of 20 amino …	.	.	.	.	.
Potri.010G085200	9	12	10.9188	111	245	165.659	0.0659111	-3.92334	5.62954e-15	9.3995e-13	down	yes	chrChr10:11049891-11051313:-	gi|566189969|ref|XP_006378389.1|	730	3e-93	hypothetical protein POPTR_0010s09530g [Populus trichocarpa]	gi|566189968|ref|XM_006378327.1|	902	0	Populus trichocarpa hypothetical protein (POPTR_0010s09530g) mRNA, complete cds	.	.	.	.	.	.	.	.	pfam14368	LTP_2	Probable lipid transfer. The members of this family are probably involved in lipid transfer. The family has several highly conserved cysteines, paired in various ways.	.	.	.	.	.
Potri.T162600	8	13	10.9061	98	27	62.8859	0.173427	-2.5276	8.40596e-05	0.0015902	down	yes	chrscaffold_766:9122-9824:-	gi|566244393|ref|XP_006371640.1|	388	1e-44	hypothetical protein POPTR_0019s14000g [Populus trichocarpa]	gi|566244392|ref|XM_006371578.1|	570	0	Populus trichocarpa hypothetical protein (POPTR_0019s14000g) mRNA, complete cds	.	.	.	.	.	.	.	.	pfam12609	DUF3774	Wound-induced protein. This family of proteins is found in eukaryotes. Proteins in this family are typically between 81 and 97 amino acids in length. The proteins in the family are often annotated as wound-induced proteins however there is little accompanying literature to confirm this.	.	.	.	.	.
Potri.002G167900	336	444	405.576	1771	1341	1512.14	0.268214	-1.89854	1.39735e-10	1.25893e-08	down	yes	chrChr02:12676537-12677546:-	gi|224067956|ref|XP_002302617.1|	430	1e-49	hypothetical protein POPTR_0002s16940g [Populus trichocarpa]	gi|566158439|ref|XM_002302581.2|	849	0	Populus trichocarpa hypothetical protein (POPTR_0002s16940g) mRNA, complete cds	.	.	.	.	.	.	.	.	pfam07284	BCHF	2-vinyl bacteriochlorophyllide hydratase (BCHF). This family contains the bacterial enzyme 2-vinyl bacteriochlorophyllide hydratase (EC:4.2.1.-) (approximately 150 residues long). This is involved in the light-independent bacteriochlorophyll biosynthesis pathway by adding water across the 2-vinyl group.	.	.	.	.	.
Potri.003G133400	27	28	28.6402	136	27	82.6594	0.346484	-1.52914	0.00598499	0.0478083	down	yes	chrChr03:15272813-15273760:+	gi|224072044|ref|XP_002303614.1|	1073	5e-145	hypothetical protein POPTR_0003s13320g [Populus trichocarpa]	gi|566162448|ref|XM_002303578.2|	895	0	Populus trichocarpa hypothetical protein (POPTR_0003s13320g) mRNA, complete cds	.	.	.	.	.	.	.	.	.	.	.	.	.	.	.	.
Potri.003G216100	1	0	0.52717	46	55	48.1587	0.0109465	-6.51339	1.8442e-10	1.60499e-08	down	yes	chrChr03:21298054-21298906:-	gi|566163930|ref|XP_002304014.2|	382	1e-42	hypothetical protein POPTR_0003s21480g [Populus trichocarpa]	gi|566163929|ref|XM_002303978.2|	627	0	Populus trichocarpa hypothetical protein (POPTR_0003s21480g) mRNA, complete cds	.	.	.	.	.	.	.	.	.	.	.	.	.	.	.	.
Potri.010G045200	321	362	355.478	125	226	164.576	2.15996	1.111	0.00153171	0.0165287	up	yes	chrChr10:7610574-7611740:+	gi|743940408|ref|XP_011014677.1|	518	1e-61	PREDICTED: uncharacterized protein LOC105118421 [Populus euphratica]	gi|566189234|ref|XM_002315638.2|	318	8e-165	Populus trichocarpa hypothetical protein (POPTR_0010s05540g) mRNA, complete cds	.	.	.	.	.	.	.	.	pfam03006	HlyIII	Haemolysin-III related. Members of this family are integral membrane proteins. This family includes a protein with hemolytic activity from Bacillus cereus. It has been proposed that YOL002c encodes a Saccharomyces cerevisiae protein that plays a key role in metabolic pathways that regulate lipid and phosphate metabolizm. In eukaryotes, members are seven-transmembrane pass molecules found to encod…	.	.	.	.	.
Potri.008G061600	142	126	139.688	370	533	427.268	0.326932	-1.61294	7.16131e-08	3.5774e-06	down	yes	chrChr08:3708545-3709332:+	gi|566182631|ref|XP_006379612.1|	328	1e-35	hypothetical protein POPTR_0008s06190g [Populus trichocarpa]	gi|566182630|ref|XM_006379550.1|	661	0	Populus trichocarpa hypothetical protein (POPTR_0008s06190g) mRNA, complete cds	.	.	.	.	.	.	.	.	pfam05980	Toxin_7	Toxin 7. This family consists of several short spider neurotoxin proteins including many from the Funnel-web spider.	.	.	.	.	.
Potri.005G211500	4585	5690	5344.69	1004	2624	1678.06	3.18503	1.67131	2.12842e-06	7.11528e-05	up	yes	chrChr05:22538379-22540880:-	gi|743867244|ref|XP_011032681.1|	1475	0	PREDICTED: uncharacterized protein LOC105131415 [Populus euphratica]	gi|224085488|ref|XM_002307557.1|	1158	0	Populus trichocarpa putative senescence-associated protein SAG102 (POPTR_0005s23310g) mRNA, complete cds	.	.	.	.	.	.	.	.	pfam04570	DUF581	Protein of unknown function (DUF581). Family of uncharacterized proteins.	.	.	.	.	.
Potri.001G163100	1220	1230	1276.01	360	469	393.879	3.23959	1.69581	2.66942e-09	1.79846e-07	up	yes	chrChr01:13642611-13644083:+	gi|566149358|ref|XP_006369086.1|	672	7e-84	hypothetical protein POPTR_0001s16330g [Populus trichocarpa]	.	.	.	.	.	.	.	.	.	.	.	.	pfam13797	Post_transc_reg	Post-transcriptional regulator. This family includes post-transcriptional regulators.	.	.	.	.	.
Potri.017G090200	90	65	80.8891	274	160	213.043	0.379685	-1.39712	0.000567686	0.00744047	down	yes	chrChr17:10768649-10772884:+	gi|566212962|ref|XP_002323886.2|	2965	0	hypothetical protein POPTR_0017s12600g [Populus trichocarpa]	gi|566212961|ref|XM_002323850.2|	2334	0	Populus trichocarpa hypothetical protein (POPTR_0017s12600g) mRNA, complete cds	.	.	.	.	.	.	.	.	pfam07839	CaM_binding	Plant calmodulin-binding domain. The sequences featured in this family are found repeated in a number of plant calmodulin-binding proteins and are thought to constitute the calmodulin-binding domains. Binding of the proteins to calmodulin depends on the presence of calcium ions. These proteins are thought to be involved in various processes, such as plant defence responses and stolonisation or tu…	.	.	.	.	.
Potri.016G033100	301	212	267.756	1259	1069	1125.92	0.237811	-2.07211	8.88611e-08	4.37498e-06	down	yes	chrChr16:1885006-1891038:-	gi|566208447|ref|XP_002323226.2|	2550	0	proline-rich family protein [Populus trichocarpa]	gi|566208446|ref|XM_002323190.2|	2166	0	Populus trichocarpa proline-rich family protein (POPTR_0016s03290g) mRNA, complete cds	.	.	.	.	.	.	.	.	pfam15619	Lebercilin	Ciliary protein causing Leber congenital amaurosis disease. Lebercilin is a family of eukaryotic ciliary proteins. Mutations in the gene, LCA5, are implicated in the disease Leber congenital amaurosis. In photoreceptors, lebercilin is uniquely localized at the cilium that bridges the inner and outer segments. Lebercilin functions as an integral element of selective protein transport through photo…	.	.	.	.	.
Potri.010G132500	54	57	57.7948	495	143	320.554	0.180297	-2.47156	2.08965e-11	2.16886e-09	down	yes	chrChr10:14723359-14724979:-	gi|566190775|ref|XP_006378509.1|	206	1e-15	hypothetical protein POPTR_0010s14250g [Populus trichocarpa]	gi|156447062|gb|AC208995.1|	993	0	Populus trichocarpa clone JGIACSB1089-H05, complete sequence	.	.	.	.	.	.	.	.	pfam05180	zf-DNL	DNL zinc finger. The domain is named after a short C-terminal motif of D(N/H)L. This domain is a novel zinc-finger protein essential for protein import into mitochondria.	.	.	.	.	.
Potri.010G055300	123	102	117.323	372	890	585.534	0.200369	-2.31927	9.28303e-15	1.50896e-12	down	yes	chrChr10:8525610-8526987:-	gi|566189435|ref|XP_002314553.2|	769	3e-100	hypothetical protein POPTR_0010s06550g [Populus trichocarpa]	gi|566189434|ref|XM_002314517.2|	804	0	Populus trichocarpa hypothetical protein (POPTR_0010s06550g) mRNA, complete cds	.	.	.	.	.	.	.	.	pfam06522	B12D	NADH-ubiquinone reductase complex 1 MLRQ subunit. The MLRQ subunit of mitochondrial NADH-ubiquinone reductase complex I is nuclear and is found in plants, insects, fungi and higher metazoans. It appears to act within the membrane and, in mammals, is highly expressed in muscle and neural tissue, indicative of a role in ATP generation.	.	.	.	.	.
Potri.002G074200	1	0	0.52717	7	36	19.4971	0.0270383	-5.20885	3.54094e-05	0.000775926	down	yes	chrChr02:5120600-5121959:+	gi|566156735|ref|XP_006386332.1|	1401	0	hypothetical protein POPTR_0002s07480g [Populus trichocarpa]	gi|164519404|gb|AC216455.1|	1360	0	Populus trichocarpa clone POP032-C02, complete sequence	.	.	.	.	.	.	.	.	pfam10110	GPDPase_memb	Membrane domain of glycerophosphoryl diester phosphodiesterase. Members of this family comprise the membrane domain of the prokaryotic enzyme glycerophosphoryl diester phosphodiesterase.	.	.	.	.	.
Potri.019G100600	484	511	518.07	179	314	231.431	2.23855	1.16256	0.000294209	0.00439839	up	yes	chrChr19:12998652-13000468:+	.	.	.	.	gi|566243564|ref|XM_006371502.1|	312	1e-161	Populus trichocarpa hypothetical protein (POPTR_0019s13190g) mRNA, partial cds	.	.	.	.	.	.	.	.	pfam08568	Kinetochor_Ybp2	Uncharacterized protein family, YAP/Alf4/glomulin. This entry contains a number of protein families with apparently unrelated functions. These include the YAP binding proteins of yeasts. These are stress response and redox homeostasis proteins, induced by hydrogen peroxide or induced in response to alkylating agent methyl methanesulphonate (MMS). The family includes Aberrant root formation protei…	.	.	.	.	.
Potri.017G047200	3	2	2.61055	46	59	49.9204	0.0522943	-4.2572	3.92257e-08	2.07417e-06	down	yes	chrChr17:3955450-3956198:+	.	.	.	.	gi|566212007|ref|XM_006372971.1|	740	0	Populus trichocarpa hypothetical protein (POPTR_0017s07450g) mRNA, complete cds	.	.	.	.	.	.	.	.	pfam03619	Solute_trans_a	Organic solute transporter Ostalpha. This family is a transmembrane organic solute transport protein. In vertebrates these proteins form a complex with Ostbeta, and function as bile transporters. In plants they may transport brassinosteroid-like compounds and act as regulators of cell death.	.	.	.	.	.
Potri.002G247400	15	17	16.6544	45	82	59.5294	0.279768	-1.8377	0.00139859	0.0154299	down	yes	chrChr02:23811773-23816566:-	gi|224069876|ref|XP_002303066.1|	2653	0	hypothetical protein POPTR_0002s24880g [Populus trichocarpa]	gi|566159837|ref|XM_002303030.2|	1999	0	Populus trichocarpa hypothetical protein (POPTR_0002s24880g) mRNA, complete cds	.	.	.	.	.	.	.	.	pfam13555	AAA_29	P-loop containing region of AAA domain.	.	.	.	.	.
Potri.006G212800	106	75	94.469	246	314	266.295	0.354753	-1.49511	0.000161392	0.00269912	down	yes	chrChr06:22659114-22660766:+	gi|224088565|ref|XP_002308475.1|	1263	9e-169	hypothetical protein POPTR_0006s22930g [Populus trichocarpa]	gi|566177678|ref|XM_002308439.2|	1539	0	Populus trichocarpa hypothetical protein (POPTR_0006s22930g) mRNA, complete cds	.	.	.	.	.	.	.	.	pfam02459	Adeno_terminal	Adenoviral DNA terminal protein. This protein is covalently attached to the terminii of replicating DNA in vivo.	.	.	.	.	.
Potri.002G060300	68	30	51.2832	163	510	309.425	0.165737	-2.59303	0.00301165	0.0281399	down	yes	chrChr02:4099295-4102787:-	gi|224066575|ref|XP_002302144.1|	949	2e-122	hypothetical protein POPTR_0002s06110g [Populus trichocarpa]	gi|566156493|ref|XM_002302108.2|	1326	0	Populus trichocarpa hypothetical protein (POPTR_0002s06110g) mRNA, complete cds	.	.	.	.	.	.	.	.	pfam04922	DIE2_ALG10	DIE2/ALG10 family. The ALG10 protein from Saccharomyces cerevisiae encodes the alpha-1,2 glucosyltransferase of the endoplasmic reticulum. This protein has been characterized in rat as potassium channel regulator 1.	.	.	.	.	.
Potri.002G050400	23	21	22.9298	356	725	504.542	0.0454469	-4.45968	4.598e-36	5.65039e-33	down	yes	chrChr02:3331847-3333162:+	gi|566156332|ref|XP_002300829.2|	668	9e-84	hypothetical protein POPTR_0002s05130g [Populus trichocarpa]	gi|566156331|ref|XM_002300793.2|	902	0	Populus trichocarpa hypothetical protein (POPTR_0002s05130g) mRNA, complete cds	.	.	.	.	.	.	.	.	pfam14368	LTP_2	Probable lipid transfer. The members of this family are probably involved in lipid transfer. The family has several highly conserved cysteines, paired in various ways.	.	.	.	.	.
Potri.015G080300	51	31	42.8358	133	206	159.931	0.267839	-1.90056	0.000310959	0.00460824	down	yes	chrChr15:10513700-10517064:+	gi|118489159|gb|ABK96386.1|	2397	0	unknown [Populus trichocarpa x Populus deltoides]	gi|566206732|ref|XM_002321581.2|	1826	0	Populus trichocarpa hypothetical protein (POPTR_0015s09190g) mRNA, complete cds	.	.	.	.	.	.	.	.	pfam03080	DUF239	Domain of unknown function (DUF239). This is a family of plant and bacterial proteins, a small number of which are putative carboxy-terminal peptidases.	.	.	.	.	.
Potri.003G141900	4307	5031	4859.07	11854	10447	10769.2	0.4512	-1.14816	3.70289e-05	0.000805666	down	yes	chrChr03:15860793-15863656:-	gi|566162589|ref|XP_006385800.1|	1748	0	hypothetical protein POPTR_0003s14180g [Populus trichocarpa]	gi|566162588|ref|XM_006385738.1|	1807	0	Populus trichocarpa hypothetical protein (POPTR_0003s14180g) mRNA, complete cds	.	.	.	.	.	.	.	.	pfam10539	Dev_Cell_Death	Development and cell death domain. The DCD domain is found in plant proteins involved in development and cell death. The DCD domain is an approximately 130 amino acid long stretch that contains several mostly invariable motifs. These include a FGLP and a LFL motif at the N-terminus and a PAQV and a PLxE motif towards the C-terminus of the domain. The DCD domain is present in proteins with differe…	.	.	.	.	.
Potri.005G081100	4	1	2.6232	8	58	29.7064	0.0883041	-3.50138	0.00316603	0.0293237	down	yes	chrChr05:5962749-5963208:-	gi|224083767|ref|XP_002307116.1|	198	2e-17	hypothetical protein POPTR_0005s08290g [Populus trichocarpa]	gi|224083766|ref|XM_002307080.1|	237	3e-120	Populus trichocarpa hypothetical protein (POPTR_0005s08290g) mRNA, complete cds	.	.	.	.	.	.	.	.	pfam09943	DUF2175	Uncharacterized protein conserved in archaea (DUF2175). This domain, found in various hypothetical archaeal proteins, has no known function.	.	.	.	.	.
Potri.004G212900	2083	2165	2212.03	720	689	678.096	3.26212	1.70581	4.84435e-10	3.75828e-08	up	yes	chrChr04:22076503-22077319:+	gi|566167997|ref|XP_006384925.1|	222	2e-20	hypothetical protein POPTR_0004s22290g [Populus trichocarpa]	gi|566167996|ref|XM_006384863.1|	526	0	Populus trichocarpa hypothetical protein (POPTR_0004s22290g) mRNA, complete cds	.	.	.	.	.	.	.	.	pfam14897	EpsG	EpsG family. This family of proteins are related to the EpsG protein from B. subtilis. These proteins are likely glycosyl transferases belonging to the membrane protein GT-C clan.	.	.	.	.	.
Potri.009G068800	368	522	462.578	206	125	162.244	2.85112	1.51153	0.00176649	0.0185159	up	yes	chrChr09:6815292-6816308:+	gi|224105989|ref|XP_002314005.1|	267	5e-26	hypothetical protein POPTR_0009s07290g [Populus trichocarpa]	gi|566186763|ref|XM_002313969.2|	640	0	Populus trichocarpa hypothetical protein (POPTR_0009s07290g) mRNA, complete cds	.	.	.	.	.	.	.	.	pfam04276	DUF443	Protein of unknown function (DUF443). Family of uncharacterized proteins.	.	.	.	.	.
Potri.006G130600	26	14	20.9097	78	78	74.9395	0.279021	-1.84155	0.00430113	0.0371805	down	yes	chrChr06:10710654-10714708:-	gi|566176107|ref|XP_006381484.1|	1984	0	hypothetical protein POPTR_0006s13270g [Populus trichocarpa]	gi|566176106|ref|XM_006381422.1|	1640	0	Populus trichocarpa hypothetical protein (POPTR_0006s13270g) mRNA, complete cds	.	.	.	.	.	.	.	.	pfam15237	PTRF_SDPR	PTRF/SDPR family. This family of proteins includes muscle-related coiled-coil protein (MURC), protein kinase C delta-binding protein (PRKCDBP), polymerase I and transcript release factor (PTRF) and serum deprivation-response protein (SDPR). MURC activates the Rho/ROCK pathway. PRKCDBP appears to act as an immune potentiator. PTRF is involved in caveolae formation and function. SDPR is involved in…	.	.	.	.	.
Potri.008G123500	6	3	4.70658	14	41	25.3417	0.185725	-2.42876	0.00213129	0.0214049	down	yes	chrChr08:8054961-8056960:+	gi|566183583|ref|XP_002311468.2|	1847	0	hypothetical protein POPTR_0008s12260g [Populus trichocarpa]	gi|566183582|ref|XM_002311432.2|	1170	0	Populus trichocarpa hypothetical protein (POPTR_0008s12260g) mRNA, complete cds	.	.	.	.	.	.	.	.	pfam02485	Branch	Core-2/I-Branching enzyme. This is a family of two different beta-1,6-N-acetylglucosaminyltransferase enzymes, I-branching enzyme and core-2 branching enzyme. I-branching enzyme is responsible for the production of the blood group I-antigen during embryonic development. Core-2 branching enzyme forms crucial side-chain branches in O-glycans.	.	.	.	.	.
Potri.010G070200	2377	2501	2539.9	1275	1197	1190.62	2.13326	1.09306	2.68045e-05	0.000616845	up	yes	chrChr10:9685437-9694120:-	gi|566189717|ref|XP_006378327.1|	6161	0	hypothetical protein POPTR_0010s08090g [Populus trichocarpa]	gi|566189716|ref|XM_006378265.1|	3588	0	Populus trichocarpa hypothetical protein (POPTR_0010s08090g) mRNA, complete cds	.	.	.	.	.	.	.	.	pfam14179	YppG	YppG-like protein. The YppG-like protein family includes the B. subtilis YppG protein, which is functionally uncharacterized. This family of proteins is found in bacteria. Proteins in this family are typically between 115 and 181 amino acids in length. There are two completely conserved residues (F and G) that may be functionally important.	.	.	.	.	.
Potri.001G232200	182	289	244.641	1080	371	725.375	0.337262	-1.56806	0.00284134	0.0268507	down	yes	chrChr01:24403221-24404188:-	gi|566150650|ref|XP_006369485.1|	954	2e-127	hypothetical protein POPTR_0001s23870g [Populus trichocarpa]	.	.	.	.	.	.	.	.	.	.	.	.	pfam06513	DUF1103	Repeat of unknown function (DUF1103). This family consists of several repeats of around 30 residues in length which are found specifically in mature-parasite-infected erythrocyte surface antigen proteins from Plasmodium falciparum. This family often found in conjunction with pfam00226.	.	.	.	.	.
Potri.018G052500	56	63	61.9363	700	110	412.694	0.150078	-2.73621	2.3307e-15	4.02269e-13	down	yes	chrChr18:5462916-5464525:+	gi|224142896|ref|XP_002324769.1|	1160	8e-154	hypothetical protein POPTR_0018s05260g [Populus trichocarpa]	gi|566214338|ref|XM_002324733.2|	1132	0	Populus trichocarpa hypothetical protein (POPTR_0018s05260g) mRNA, complete cds	.	.	.	.	.	.	.	.	pfam03168	LEA_2	Late embryogenesis abundant protein. Different types of LEA proteins are expressed at different stages of late embryogenesis in higher plant seed embryos and under conditions of dehydration stress. The function of these proteins is unknown. This family represents a group of LEA proteins that appear to be distinct from those in pfam02987. The family DUF1511, pfam07427, has now been merged into thi…	.	.	.	.	.
Potri.007G135500	4408	4564	4672.04	1819	2180	1906.61	2.45044	1.29304	2.9285e-06	9.39137e-05	up	yes	chrChr07:14845851-14859151:+	gi|566179036|ref|XP_002310414.2|	7775	0	hypothetical protein POPTR_0007s01330g [Populus trichocarpa]	gi|566179035|ref|XM_002310378.2|	5516	0	Populus trichocarpa hypothetical protein (POPTR_0007s01330g) mRNA, complete cds	.	.	.	.	.	.	.	.	pfam02791	DDT	DDT domain. The DDT domain is named after (DNA binding homeobox and Different Transcription factors) and is approximately 60 residues in length. Along with the WHIM motifs, it comprises an entirely alpha helical module found in diverse eukaryotic chromatin proteins. Based on the structure of Ioc3, this module is inferred to interact with nucleosomal linker DNA and the SLIDE domain of ISWI protein…	.	.	.	.	.
Potri.013G093200	263	258	271.392	135	108	117.812	2.3036	1.20389	0.00130003	0.0145552	up	yes	chrChr13:9935881-9938029:-	gi|566200285|ref|XP_006376090.1|	340	2e-37	hypothetical protein POPTR_0013s09220g [Populus trichocarpa]	gi|166064082|gb|AC216838.1|	501	0	Populus trichocarpa clone POP030-H02, complete sequence	.	.	.	.	.	.	.	.	pfam06454	DUF1084	Protein of unknown function (DUF1084). This family consists of several hypothetical plant specific proteins of unknown function.	.	.	.	.	.
Potri.012G089800	0	0	0	44	0	22.8957	#NAME?	#NAME?	1.56454e-06	5.47446e-05	down	yes	chrChr12:11663690-11664039:-	gi|743812414|ref|XP_011019274.1|	290	2e-30	PREDICTED: uncharacterized protein LOC105122068 [Populus euphratica]	gi|566177730|ref|XM_002308459.2|	148	5e-71	Populus trichocarpa hypothetical protein (POPTR_0006s23230g) mRNA, complete cds	.	.	.	.	.	.	.	.	pfam00030	Crystall	Beta/Gamma crystallin. The alignment comprises two Greek key motifs since the similarity between them is very low.	.	.	.	.	.
Potri.011G066700	576	722	675.134	301	329	301.521	2.23909	1.16291	8.61966e-05	0.00161669	up	yes	chrChr11:6227965-6231162:+	gi|224116888|ref|XP_002317419.1|	3458	0	hypothetical protein POPTR_0011s07320g [Populus trichocarpa]	gi|566194281|ref|XM_002317383.2|	2354	0	Populus trichocarpa hypothetical protein (POPTR_0011s07320g) mRNA, complete cds	.	.	.	.	.	.	.	.	pfam12937	F-box-like	F-box-like. This is an F-box-like family.	.	.	.	.	.
Potri.015G003900	7	9	8.32087	59	232	132.875	0.0626216	-3.9972	1.36846e-12	1.72303e-10	down	yes	chrChr15:268522-271061:-	gi|224134981|ref|XP_002321953.1|	1082	3e-141	copper-binding family protein [Populus trichocarpa]	gi|566205243|ref|XM_002321917.2|	1147	0	Populus trichocarpa copper-binding family protein (POPTR_0015s00620g) mRNA, complete cds	.	.	.	.	.	.	.	.	pfam00403	HMA	Heavy-metal-associated domain.	.	.	.	.	.
Potri.010G234200	1	2	1.55621	5	28	14.9332	0.104212	-3.26241	0.00281122	0.0266363	down	yes	chrChr10:21471440-21471732:-	gi|566192478|ref|XP_002316422.2|	317	3e-36	hypothetical protein POPTR_0010s24040g, partial [Populus trichocarpa]	gi|160333974|gb|AC214419.1|	293	1e-151	Populus trichocarpa clone POP109-H02, complete sequence	.	.	.	.	.	.	.	.	pfam08507	COPI_assoc	COPI associated protein. Proteins in this family colocalize with COPI vesicle coat proteins.	.	.	.	.	.
Potri.010G123300	39	39	40.6259	257	294	263.211	0.154347	-2.69575	1.0248e-12	1.30639e-10	down	yes	chrChr10:13972738-13974489:+	gi|566190609|ref|XP_002314855.2|	881	7e-117	hypothetical protein POPTR_0010s13320g [Populus trichocarpa]	gi|566190608|ref|XM_002314819.2|	713	0	Populus trichocarpa hypothetical protein (POPTR_0010s13320g) mRNA, complete cds	.	.	.	.	SSO2778	50.8	4e-07	COG0589	pfam00582	Usp	Universal stress protein family. The universal stress protein UspA is a small cytoplasmic bacterial protein whose expression is enhanced when the cell is exposed to stress agents. UspA enhances the rate of cell survival during prolonged exposure to such conditions, and may provide a general "stress endurance" activity. The crystal structure of Haemophilus influenzae UspA reveals an alpha/beta fol…	.	.	.	.	.
Potri.017G075500	18	24	21.8375	189	37	114.642	0.190484	-2.39226	6.23539e-06	0.000176952	down	yes	chrChr17:8795459-8796554:+	gi|566212701|ref|XP_002323818.2|	1394	0	hypothetical protein POPTR_0017s11190g [Populus trichocarpa]	gi|566212700|ref|XM_002323782.2|	934	0	Populus trichocarpa hypothetical protein (POPTR_0017s11190g) mRNA, complete cds	.	.	.	.	.	.	.	.	pfam00314	Thaumatin	Thaumatin family.	.	.	.	.	.
Potri.006G005600	61	77	71.7754	541	154	349.335	0.205463	-2.28305	1.30279e-10	1.18415e-08	down	yes	chrChr06:375820-378324:+	gi|224086338|ref|XP_002307854.1|	993	4e-133	hypothetical protein POPTR_0006s00740g [Populus trichocarpa]	gi|566173786|ref|XM_002307818.2|	865	0	Populus trichocarpa hypothetical protein (POPTR_0006s00740g) mRNA, complete cds	.	.	.	.	.	.	.	.	pfam01190	Pollen_Ole_e_I	Pollen proteins Ole e I like.	.	.	.	.	.
Potri.010G041300	12	6	9.41316	32	64	44.8374	0.20994	-2.25195	0.000918224	0.011028	down	yes	chrChr10:7133599-7135000:-	gi|566189156|ref|XP_002314616.2|	927	4e-120	hypothetical protein POPTR_0010s05100g [Populus trichocarpa]	gi|566189155|ref|XM_002314580.2|	1161	0	Populus trichocarpa hypothetical protein (POPTR_0010s05100g) mRNA, complete cds	.	.	.	.	.	.	.	.	pfam07816	DUF1645	Protein of unknown function (DUF1645). These sequences are derived from a number of hypothetical plant proteins. The region in question is approximately 270 amino acids long. Some members of this family are annotated as yeast pheromone receptor proteins AR781 but no literature was found to support this.	.	.	.	.	.
Potri.008G171400	4789	5019	5106.99	2562	1967	2199.43	2.32196	1.21534	3.43442e-05	0.000757991	up	yes	chrChr08:11694568-11698735:-	gi|743854278|ref|XP_011029753.1|	2992	0	PREDICTED: uncharacterized protein LOC105129410 [Populus euphratica]	gi|566184432|ref|XM_002312564.2|	2228	0	Populus trichocarpa hypothetical protein (POPTR_0008s17120g) mRNA, complete cds	.	.	.	.	.	.	.	.	pfam12043	DUF3527	Domain of unknown function (DUF3527). This presumed domain is functionally uncharacterized. This domain is found in eukaryotes. This domain is about 120 amino acids in length. This domain has a conserved CDCGGWD sequence motif.	.	.	.	.	.
Potri.013G057200	1564	1620	1658.02	814	813	781.62	2.12126	1.08492	3.30914e-05	0.000736157	up	yes	chrChr13:4283582-4286437:+	gi|566199587|ref|XP_002319159.2|	1335	3e-179	hypothetical protein POPTR_0013s05380g [Populus trichocarpa]	gi|566199590|ref|XM_006375832.1|	1678	0	Populus trichocarpa hypothetical protein (POPTR_0013s05380g) mRNA, complete cds	.	.	.	.	.	.	.	.	pfam02247	Como_LCP	Large coat protein. This family contains the large coat protein (LCP) of the comoviridae viral family.	.	.	.	.	.
Potri.004G061300	13	2	7.88225	160	488	298.175	0.0264349	-5.24141	0.00177118	0.0185588	down	yes	chrChr04:5007988-5008843:+	gi|224079043|ref|XP_002305727.1|	408	9e-47	hypothetical protein POPTR_0004s05970g [Populus trichocarpa]	gi|566165164|ref|XM_002305691.2|	856	0	Populus trichocarpa hypothetical protein (POPTR_0004s05970g) mRNA, complete cds	.	.	.	.	.	.	.	.	pfam10325	7TM_GPCR_Srz	Serpentine type 7TM GPCR chemoreceptor Srz. Chemoreception is mediated in Caenorhabditis elegans by members of the seven-transmembrane G-protein-coupled receptor class (7TM GPCRs) of proteins which are of the serpentine type. Srz is a solo families amongst the superfamilies of chemoreceptors. Chemoperception is one of the central senses of soil nematodes like C. elegans which are otherwise 'blind…	.	.	.	.	.
Potri.005G116500	149	134	147.494	57	64	57.8463	2.54976	1.35036	0.00395164	0.0348757	up	yes	chrChr05:8970165-8971608:+	.	.	.	.	gi|160333972|gb|AC214417.1|	67	3e-25	Populus trichocarpa clone POP037-E08, complete sequence	.	.	.	.	.	.	.	.	pfam11992	DUF3488	Domain of unknown function (DUF3488). This presumed domain is functionally uncharacterized. This domain is found in bacteria. This domain is typically between 323 to 339 amino acids in length. This domain is found associated with pfam01841. This domain has a conserved PLW sequence motif. This domain contains 6 transmembrane helices.	.	.	.	.	.
Potri.002G101100	43	51	48.9088	109	296	187.079	0.261434	-1.93548	4.20463e-06	0.000127141	down	yes	chrChr02:7306342-7307101:+	.	.	.	.	gi|566157227|ref|XM_006386353.1|	730	0	Populus trichocarpa hypothetical protein (POPTR_0002s10130g) mRNA, complete cds	.	.	.	.	.	.	.	.	pfam09591	DUF2463	Protein of unknown function (DUF2463). This protein is found in eukaryotic, parasitic microsporidia. Its function is unknown.	.	.	.	.	.
Potri.017G108500	127	76	106.054	2485	1065	1762.12	0.0601856	-4.05444	1.40861e-10	1.26536e-08	down	yes	chrChr17:12490800-12491880:-	gi|566213348|ref|XP_006373502.1|	374	1e-42	ABA-inducible family protein [Populus trichocarpa]	gi|566213347|ref|XM_006373440.1|	634	0	Populus trichocarpa ABA-inducible family protein (POPTR_0017s14310g) mRNA, complete cds	.	.	.	.	.	.	.	.	pfam06467	zf-FCS	MYM-type Zinc finger with FCS sequence motif. MYM-type zinc fingers were identified in MYM family proteins. Human protein ZMYM3 is involved in a chromosomal translocation and may be responsible for X-linked retardation in XQ13.1. ZMYM2 is also involved in disease. In myeloproliferative disorders it is fused to FGF receptor 1; in atypical myeloproliferative disorders it is rearranged. Members of t…	.	.	.	.	.
Potri.008G015700	4086	6901	5704.72	812	1059	888.92	6.41759	2.68203	3.98278e-11	4.01177e-09	up	yes	chrChr08:852399-856331:+	gi|566181791|ref|XP_002310982.2|	3650	0	hypothetical protein POPTR_0008s01630g [Populus trichocarpa]	gi|566181790|ref|XM_002310946.2|	2336	0	Populus trichocarpa hypothetical protein (POPTR_0008s01630g) mRNA, complete cds	.	.	.	.	.	.	.	.	pfam10358	NT-C2	N-terminal C2 in EEIG1 and EHBP1 proteins. This version of the C2 domain was initally identified in the vertebrate estrogen early-induced gene 1 (EEIG1), and its Drosophila ortholog required for uptake of dsRNA via the endocytotic machinery to induce RNAi silencing. It is also in C.elegans ortholog Sym-3 (SYnthetic lethal with Mec-3) and the mammalian protein EHBP1 (EH domain Binding Protein-1) t…	.	.	.	.	.
Potri.005G058200	282	652	484.129	113	205	149.084	3.24737	1.69927	0.000711935	0.00897869	up	yes	chrChr05:4090599-4092527:+	gi|566169747|ref|XP_006382840.1|	1307	2e-178	hypothetical protein POPTR_0005s05950g [Populus trichocarpa]	gi|566169746|ref|XM_006382778.1|	1144	0	Populus trichocarpa hypothetical protein (POPTR_0005s05950g) mRNA, complete cds	.	.	.	.	.	.	.	.	pfam04720	DUF506	Protein of unknown function (DUF506). Family of uncharacterized plant proteins.	.	.	.	.	.
Potri.001G174900	4139	4289	4388.73	2117	2234	2085.46	2.10444	1.07344	7.17088e-05	0.00140232	up	yes	chrChr01:14821658-14826952:-	gi|224058713|ref|XP_002299616.1|	3412	0	hydrolase family protein [Populus trichocarpa]	.	.	.	.	.	.	.	.	.	.	.	.	pfam12697	Abhydrolase_6	Alpha/beta hydrolase family. This family contains alpha/beta hydrolase enzymes of diverse specificity.	.	.	.	.	.
Potri.006G009300	4	5	4.68128	58	3	31.5019	0.148603	-2.75046	0.00075797	0.00944296	down	yes	chrChr06:610470-613143:+	gi|224086375|ref|XP_002307871.1|	1760	0	hypothetical protein POPTR_0006s01090g [Populus trichocarpa]	gi|224086374|ref|XM_002307835.1|	1284	0	Populus trichocarpa hypothetical protein (POPTR_0006s01090g) mRNA, complete cds	.	.	.	.	.	.	.	.	pfam12782	Innate_immun	Invertebrate innate immunity transcript family. The immune response of the purple sea urchin appears to be more complex than previously believed in that it uses immune-related gene families homologous to vertebrate Toll-like and NOD/NALP-like receptor families as well as C-type lectins and a rudimentary complement system. In addition, the species also produces this unusual family of mRNAs, also k…	.	.	.	.	.
Potri.007G104500	1	0	0.52717	8	11	9.00732	0.0585268	-4.09476	0.00456037	0.0387669	down	yes	chrChr07:12914583-12916035:-	gi|566179554|ref|XP_002309923.2|	1256	6e-170	hypothetical protein POPTR_0007s04300g [Populus trichocarpa]	gi|566179553|ref|XM_002309887.2|	1265	0	Populus trichocarpa hypothetical protein (POPTR_0007s04300g) mRNA, complete cds	.	.	.	.	.	.	.	.	pfam15487	FAM220	FAM220 family. This protein family is a domain of unknown function which is found in eukaryotes. Proteins in this family are typically between 217 and 277 amino acids in length. There are two completely conserved residues (S and L) that may be functionally important.	.	.	.	.	.
Potri.017G069100	2125	2251	2278.42	1056	1120	1042.75	2.18501	1.12764	1.6038e-05	0.000392605	up	yes	chrChr17:7814876-7819027:+	gi|566212493|ref|XP_006373229.1|	1525	0	hypothetical protein POPTR_0017s09910g [Populus trichocarpa]	gi|566212492|ref|XM_006373167.1|	1787	0	Populus trichocarpa hypothetical protein (POPTR_0017s09910g) mRNA, complete cds	.	.	.	.	.	.	.	.	pfam10539	Dev_Cell_Death	Development and cell death domain. The DCD domain is found in plant proteins involved in development and cell death. The DCD domain is an approximately 130 amino acid long stretch that contains several mostly invariable motifs. These include a FGLP and a LFL motif at the N-terminus and a PAQV and a PLxE motif towards the C-terminus of the domain. The DCD domain is present in proteins with differe…	.	.	.	.	.
Potri.019G082600	3	1	2.09603	12	40	23.8605	0.087845	-3.5089	0.000146091	0.00248654	down	yes	chrChr19:11576458-11577304:-	gi|566240537|ref|XP_006371463.1|	202	5e-17	hypothetical protein POPTR_0019s11220g [Populus trichocarpa]	gi|566240536|ref|XM_006371401.1|	606	0	Populus trichocarpa hypothetical protein (POPTR_0019s11220g) mRNA, complete cds	.	.	.	.	.	.	.	.	pfam14820	SPRR2	Small proline-rich 2. This family of small proteins is rich in proline, cysteine and glutamate. They contain a tandemly repeated nonamer, PKCPEPCPP. They are components of the cornified envelope of keratinocytes.	.	.	.	.	.
Potri.004G196600	39	29	35.4807	176	60	118.007	0.300666	-1.73377	0.000498319	0.00669116	down	yes	chrChr04:20967920-20970487:+	gi|566167643|ref|XP_006384748.1|	1156	1e-156	hypothetical protein POPTR_0004s20750g [Populus trichocarpa]	gi|566167642|ref|XM_006384686.1|	1048	0	Populus trichocarpa hypothetical protein (POPTR_0004s20750g) mRNA, complete cds	.	.	.	.	.	.	.	.	pfam03547	Mem_trans	Membrane transport protein. This family includes auxin efflux carrier proteins and other transporter proteins from all domains of life.	.	.	.	.	.
Potri.004G211100	103	116	113.983	271	298	272.258	0.418658	-1.25616	0.000198155	0.00319565	down	yes	chrChr04:21855721-21856659:+	gi|566167951|ref|XP_006384902.1|	802	2e-105	hypothetical protein POPTR_0004s22060g [Populus trichocarpa]	gi|566167950|ref|XM_006384840.1|	720	0	Populus trichocarpa hypothetical protein (POPTR_0004s22060g) mRNA, complete cds	.	.	.	.	.	.	.	.	pfam04520	Senescence_reg	Senescence regulator. This protein regulates the expression of proteins associated with leaf senescence in plants.	.	.	.	.	.
Potri.009G147500	41	59	51.9707	526	101	318.188	0.163333	-2.61411	3.12427e-12	3.69169e-10	down	yes	chrChr09:11620386-11623123:+	gi|566188067|ref|XP_002313658.2|	853	2e-110	hypothetical protein POPTR_0009s14970g [Populus trichocarpa]	gi|566188066|ref|XM_002313622.2|	947	0	Populus trichocarpa hypothetical protein (POPTR_0009s14970g) mRNA, complete cds	.	.	.	.	.	.	.	.	pfam04949	Transcrip_act	Transcriptional activator. This family of proteins may act as a transcriptional activator. It plays a role in stress response in plants.	.	.	.	.	.
Potri.002G168300	10	9	9.90238	85	22	53.9192	0.183652	-2.44495	0.000252927	0.00389299	down	yes	chrChr02:12742587-12743497:+	gi|224064186|ref|XP_002301400.1|	717	2e-92	hypothetical protein POPTR_0002s16970g [Populus trichocarpa]	gi|566158445|ref|XM_002301364.2|	720	0	Populus trichocarpa hypothetical protein (POPTR_0002s16970g) mRNA, complete cds	.	.	.	.	.	.	.	.	pfam05540	Serpulina_VSP	Serpulina hyodysenteriae variable surface protein. This family consists of several variable surface proteins from Serpulina hyodysenteriae.	.	.	.	.	.
Potri.017G109900	585	617	625.853	93	510	273.001	2.2925	1.19692	0.00203485	0.0206796	up	yes	chrChr17:12570826-12571681:-	gi|566213312|ref|XP_006373484.1|	321	1e-34	hypothetical protein POPTR_0017s14190g [Populus trichocarpa]	gi|566213311|ref|XM_006373422.1|	696	0	Populus trichocarpa hypothetical protein (POPTR_0017s14190g) mRNA, complete cds	.	.	.	.	.	.	.	.	pfam05525	Branch_AA_trans	Branched-chain amino acid transport protein. This family consists of several bacterial branched-chain amino acid transport proteins which are responsible for the transport of leucine, isoleucine and valine via proton motive force.	.	.	.	.	.
Potri.014G071200	7	6	6.77731	62	121	85.5513	0.0792193	-3.658	1.74895e-09	1.22674e-07	down	yes	chrChr14:5773626-5774695:-	gi|224130018|ref|XP_002320732.1|	493	9e-59	hypothetical protein POPTR_0014s06690g [Populus trichocarpa]	gi|566202957|ref|XM_002320696.2|	886	0	Populus trichocarpa hypothetical protein (POPTR_0014s06690g) mRNA, complete cds	.	.	.	.	.	.	.	.	pfam12709	Kinetocho_Slk19	Central kinetochore-associated. This is a family of proteins integrally involved in the central kinetochore. Slk19 is a yeast member and it may play an important role in the timing of nuclear migration. It may also participate, directly or indirectly, in the maintenance of centromeric tensile strength during mitotic stagnation, for instance during activation of checkpoint controls, when cells nee…	.	.	.	.	.
Potri.006G129800	222	173	206.044	49	92	66.0149	3.12117	1.64209	0.000198856	0.00320191	up	yes	chrChr06:10613597-10614976:+	gi|566176089|ref|XP_006381475.1|	1350	0	hypothetical protein POPTR_0006s13180g [Populus trichocarpa]	gi|566176088|ref|XM_006381413.1|	1193	0	Populus trichocarpa hypothetical protein (POPTR_0006s13180g) mRNA, complete cds	.	.	.	.	.	.	.	.	pfam13254	DUF4045	Domain of unknown function (DUF4045). This presumed domain is functionally uncharacterized. This domain family is found in bacteria and eukaryotes, and is typically between 384 and 430 amino acids in length.	.	.	.	.	.
Potri.007G033200	17	16	17.1942	35	78	52.5642	0.327109	-1.61216	0.00562053	0.0456483	down	yes	chrChr07:2566960-2567942:-	gi|224094644|ref|XP_002310192.1|	850	1e-111	hypothetical protein POPTR_0007s12110g [Populus trichocarpa]	gi|157743416|gb|AC211300.1|	983	0	Populus trichocarpa clone ACSB1009-A24, complete sequence	.	.	.	.	YJL078c_1	72.8	1e-14	COG2340	pfam00188	CAP	Cysteine-rich secretory protein family. This is a large family of cysteine-rich secretory proteins, antigen 5, and pathogenesis-related 1 proteins (CAP) that are found in a wide range of organisms, including prokaryotes and non-vertebrate eukaryotes, The nine subfamilies of the mammalian CAP 'super'family include: the human glioma pathogenesis-related 1 (GLIPR1), Golgi associated pathogenesis rel…	.	.	.	.	.
Potri.005G199000	79	73	79.2064	16	36	24.1803	3.27565	1.71178	0.00466392	0.0394309	up	yes	chrChr05:21477087-21479236:-	gi|224085266|ref|XP_002307528.1|	1086	3e-146	hypothetical protein POPTR_0005s22090g [Populus trichocarpa]	gi|566172655|ref|XM_002307492.2|	919	0	Populus trichocarpa hypothetical protein (POPTR_0005s22090g) mRNA, complete cds	.	.	.	.	asl0940	103	3e-26	COG0762	pfam02325	YGGT	YGGT family. This family consists of a repeat found in conserved hypothetical integral membrane proteins. The function of this region and the proteins which possess it is unknown.	.	.	.	.	.
Potri.015G063700	136	158	152.989	221	484	328.156	0.46621	-1.10095	0.000804296	0.00990343	down	yes	chrChr15:8804717-8806895:+	gi|566206449|ref|XP_006374481.1|	1723	0	hypothetical protein POPTR_0015s07500g [Populus trichocarpa]	gi|566206448|ref|XM_006374419.1|	1432	0	Populus trichocarpa hypothetical protein (POPTR_0015s07500g) mRNA, complete cds	.	.	.	.	.	.	.	.	pfam03999	MAP65_ASE1	Microtubule associated protein (MAP65/ASE1 family).	.	.	.	.	.
Potri.015G036800	4	5	4.68128	49	16	32.5439	0.143845	-2.79741	0.000462996	0.00632466	down	yes	chrChr15:3244901-3246119:+	gi|566205847|ref|XP_002322115.2|	874	3e-114	hypothetical protein POPTR_0015s04770g [Populus trichocarpa]	gi|566205846|ref|XM_002322079.2|	846	0	Populus trichocarpa hypothetical protein (POPTR_0015s04770g) mRNA, complete cds	.	.	.	.	.	.	.	.	pfam14009	DUF4228	Domain of unknown function (DUF4228). This domain is found in plants. The function is not known.	.	.	.	.	.
Potri.003G070200	141	117	134.53	895	208	557.323	0.241386	-2.05059	2.09894e-11	2.17116e-09	down	yes	chrChr03:9827991-9831509:-	gi|566161260|ref|XP_002304236.2|	2475	0	hypothetical protein POPTR_0003s06780g [Populus trichocarpa]	gi|566161259|ref|XM_002304200.2|	1986	0	Populus trichocarpa hypothetical protein (POPTR_0003s06780g) mRNA, complete cds	.	.	.	.	.	.	.	.	pfam06075	DUF936	Plant protein of unknown function (DUF936). This family consists of several hypothetical proteins from Arabidopsis thaliana and Oryza sativa. The function of this family is unknown.	.	.	.	.	.
Potri.011G122000	681	1228	990.834	266	168	212.403	4.66488	2.22184	0.000398681	0.00561088	up	yes	chrChr11:14701022-14703312:-	gi|224117210|ref|XP_002317509.1|	1997	0	SNF4b family protein [Populus trichocarpa]	gi|566195075|ref|XM_002317473.2|	1533	0	Populus trichocarpa SNF4b family protein (POPTR_0011s12260g) mRNA, complete cds	.	.	.	.	.	.	.	.	pfam00571	CBS	CBS domain. CBS domains are small intracellular modules that pair together to form a stable globular domain. This family represents a single CBS domain. Pairs of these domains have been termed a Bateman domain. CBS domains have been shown to bind ligands with an adenosyl group such as AMP, ATP and S-AdoMet. CBS domains are found attached to a wide range of other protein domains suggesting that CB…	.	.	.	.	.
Potri.002G199700	90	115	106.615	33	46	37.4305	2.84835	1.51013	0.00454941	0.0387023	up	yes	chrChr02:16055572-16058338:+	gi|224068434|ref|XP_002302744.1|	1968	0	hypothetical protein POPTR_0002s20070g [Populus trichocarpa]	gi|566159037|ref|XM_002302708.2|	1532	0	Populus trichocarpa hypothetical protein (POPTR_0002s20070g) mRNA, complete cds	.	.	.	.	.	.	.	.	pfam00735	Septin	Septin. Members of this family include CDC3, CDC10, CDC11 and CDC12/Septin. Members of this family bind GTP. As regards the septins, these are polypeptides of 30-65kDa with three characteristic GTPase motifs (G-1, G-3 and G-4) that are similar to those of the Ras family. The G-4 motif is strictly conserved with a unique septin consensus of AKAD. Most septins are thought to have at least one coile…	.	.	.	.	.
Potri.016G052100	68	84	79.0673	601	129	369.546	0.213958	-2.2246	1.70808e-10	1.50792e-08	down	yes	chrChr16:3334900-3335730:+	gi|566208814|ref|XP_006373772.1|	317	8e-34	hypothetical protein POPTR_0016s05260g [Populus trichocarpa]	gi|566208813|ref|XM_006373710.1|	584	0	Populus trichocarpa hypothetical protein (POPTR_0016s05260g) mRNA, complete cds	.	.	.	.	.	.	.	.	pfam05501	DUF755	Domain of unknown function (DUF755). This family is predominated by ORFs from Circoviridae. The function of this family remains to be determined.	.	.	.	.	.
Potri.018G076800	144	145	150.518	334	329	318.693	0.472298	-1.08223	0.000680144	0.00866192	down	yes	chrChr18:10238641-10239178:+	gi|224143475|ref|XP_002324968.1|	226	6e-22	hypothetical protein POPTR_0018s06230g [Populus trichocarpa]	gi|118489229|gb|EF148450.1|	225	1e-113	Populus trichocarpa x Populus deltoides clone WS01315_E02 unknown mRNA	.	.	.	.	.	.	.	.	pfam03691	UPF0167	Uncharacterized protein family (UPF0167). The proteins in this family are about 200 amino acids long and each contain 3 CXXC motifs.	.	.	.	.	.
Potri.012G049600	72	68	72.9436	339	148	241.581	0.301943	-1.72765	8.14669e-06	0.000221489	down	yes	chrChr12:4700051-4702102:-	gi|224121218|ref|XP_002318528.1|	1727	0	GTP-binding protein beta chain [Populus trichocarpa]	gi|566196816|ref|XM_002318492.2|	1338	0	Populus trichocarpa GTP-binding protein beta chain (POPTR_0012s04700g) mRNA, complete cds	.	.	.	.	.	.	.	.	pfam00400	WD40	WD domain, G-beta repeat.	.	.	.	.	.
Potri.017G044800	0	1	0.51452	10	28	17.5349	0.0293426	-5.09086	4.60611e-05	0.000969038	down	yes	chrChr17:3775658-3776219:+	.	.	.	.	gi|566211970|ref|XM_002323689.2|	247	1e-125	Populus trichocarpa hypothetical protein (POPTR_0017s07230g) mRNA, partial cds	.	.	.	.	.	.	.	.	pfam10320	7TM_GPCR_Srsx	Serpentine type 7TM GPCR chemoreceptor Srsx. Chemoreception is mediated in Caenorhabditis elegans by members of the seven-transmembrane G-protein-coupled receptor class (7TM GPCRs) of proteins which are of the serpentine type. Srsx is a solo family amongst the superfamilies of chemoreceptors. Chemoperception is one of the central senses of soil nematodes like C. elegans which are otherwise 'blind…	.	.	.	.	.
Potri.004G098300	43	40	43.2491	106	162	126.504	0.34188	-1.54844	0.000481177	0.00650647	down	yes	chrChr04:8488564-8494469:-	gi|566165786|ref|XP_002305171.2|	5023	0	hypothetical protein POPTR_0004s09750g [Populus trichocarpa]	gi|566165785|ref|XM_002305135.2|	3682	0	Populus trichocarpa hypothetical protein (POPTR_0004s09750g) mRNA, complete cds	.	.	.	.	.	.	.	.	pfam14309	DUF4378	Domain of unknown function (DUF4378).	.	.	.	.	.
Potri.015G089800	2	1	1.56886	4	26	13.532	0.115937	-3.10859	0.00520686	0.0430709	down	yes	chrChr15:11218731-11221468:-	gi|566206871|ref|XP_002322222.2|	1352	0	hypothetical protein POPTR_0015s10150g [Populus trichocarpa]	gi|566206870|ref|XM_002322186.2|	765	0	Populus trichocarpa hypothetical protein (POPTR_0015s10150g) mRNA, complete cds	.	.	.	.	.	.	.	.	pfam13639	zf-RING_2	Ring finger domain.	.	.	.	.	.
Potri.009G133500	103	123	117.584	1013	760	861.83	0.136436	-2.8737	1.38718e-25	6.55643e-23	down	yes	chrChr09:10804368-10806943:+	gi|566187835|ref|XP_002313715.2|	2010	0	hypothetical protein POPTR_0009s13600g [Populus trichocarpa]	gi|566187834|ref|XM_002313679.2|	1605	0	Populus trichocarpa hypothetical protein (POPTR_0009s13600g) mRNA, complete cds	.	.	.	.	.	.	.	.	pfam06911	Senescence	Senescence-associated protein. This family contains a number of plant senescence-associated proteins of approximately 450 residues in length. In Hemerocallis, petals have a genetically based program that leads to senescence and cell death approximately 24 hours after the flower opens, and it is believed that senescence proteins produced around that time have a role in this program. This family ex…	.	.	.	.	.
Potri.018G131100	38	16	28.2648	417	273	337.219	0.0838172	-3.57661	4.31776e-05	0.000918629	down	yes	chrChr18:15241169-15242185:-	gi|566215607|ref|XP_002325224.2|	599	1e-74	hypothetical protein POPTR_0018s13100g [Populus trichocarpa]	gi|566215606|ref|XM_002325188.2|	857	0	Populus trichocarpa hypothetical protein (POPTR_0018s13100g) mRNA, complete cds	.	.	.	.	.	.	.	.	pfam05105	Phage_holin_4	Holin family. Phage holins and lytic enzymes are both necessary for bacterial lysis and virus dissemination.This family also includes TcdE/UtxA involved in toxin secretion in Clostridium difficile.	.	.	.	.	.
Potri.006G037800	51	29	41.8068	188	394	271.347	0.154071	-2.69833	6.7178e-06	0.000188479	down	yes	chrChr06:2629318-2630161:+	gi|566174294|ref|XP_006380976.1|	375	2e-41	hypothetical protein POPTR_0006s03610g, partial [Populus trichocarpa]	gi|566174293|ref|XM_006380914.1|	411	0	Populus trichocarpa hypothetical protein (POPTR_0006s03610g) mRNA, partial cds	.	.	.	.	.	.	.	.	pfam01573	Bromo_MP	Bromovirus movement protein.	.	.	.	.	.
Potri.012G102100	13	10	11.9984	74	189	121.743	0.0985551	-3.34293	4.69136e-10	3.66738e-08	down	yes	chrChr12:12688203-12688672:+	gi|566197781|ref|XP_006376910.1|	282	3e-30	hypothetical protein POPTR_0012s10380g [Populus trichocarpa]	gi|566197780|ref|XM_006376848.1|	328	7e-171	Populus trichocarpa hypothetical protein (POPTR_0012s10380g) mRNA, complete cds	.	.	.	.	.	.	.	.	pfam07333	SLR1-BP	S locus-related glycoprotein 1 binding pollen coat protein (SLR1-BP). This family consists of a number of cysteine rich SLR1 binding pollen coat like proteins. Adhesion of pollen grains to the stigmatic surface is a critical step during sexual reproduction in plants. In Brassica, S locus-related glycoprotein 1 (SLR1), a stigma-specific protein belonging to the S gene family of proteins, has been …	.	.	.	.	.
Potri.001G076800	7	13	10.379	89	12	51.5965	0.201156	-2.31361	0.000624634	0.0080766	down	yes	chrChr01:6090205-6091918:-	gi|224057926|ref|XP_002299393.1|	1680	0	hypothetical protein POPTR_0001s12090g [Populus trichocarpa]	.	.	.	.	.	.	.	.	.	.	.	.	pfam10174	Cast	RIM-binding protein of the cytomatrix active zone. This is a family of proteins that form part of the CAZ (cytomatrix at the active zone) complex which is involved in determining the site of synaptic vesicle fusion. The C-terminus is a PDZ-binding motif that binds directly to RIM (a small G protein Rab-3A effector). The family also contains four coiled-coil domains.	.	.	.	.	.
Potri.009G051100	7342	7513	7736.07	4030	3393	3591.33	2.15409	1.10708	0.000156454	0.00262654	up	yes	chrChr09:5569136-5576395:-	gi|566186456|ref|XP_006379065.1|	4876	0	hypothetical protein POPTR_0009s05560g [Populus trichocarpa]	gi|566186455|ref|XM_006379003.1|	3405	0	Populus trichocarpa hypothetical protein (POPTR_0009s05560g) mRNA, complete cds	.	.	.	.	.	.	.	.	pfam13360	PQQ_2	PQQ-like domain. This domain contains several repeats of the PQQ repeat.	.	.	.	.	.
Potri.006G052300	10	4	7.32978	22	60	37.8722	0.19354	-2.3693	0.00619727	0.0490576	down	yes	chrChr06:3756829-3757550:-	gi|224090204|ref|XP_002308953.1|	609	3e-77	hypothetical protein POPTR_0006s05080g [Populus trichocarpa]	gi|566174554|ref|XM_002308917.2|	531	0	Populus trichocarpa hypothetical protein (POPTR_0006s05080g) mRNA, complete cds	.	.	.	.	.	.	.	.	pfam14484	FISNA	Fish-specific NACHT associated domain. This domain is frequently found associated with the NACHT domain (pfam05729) in fish and other vertebrates.	.	.	.	.	.
Potri.008G157000	6613	4618	5862.23	2067	3490	2612.6	2.24383	1.16597	0.00264635	0.0253511	up	yes	chrChr08:10646787-10651567:+	gi|224099835|ref|XP_002311638.1|	1681	0	hypothetical protein POPTR_0008s15680g [Populus trichocarpa]	gi|566184181|ref|XM_002311602.2|	2297	0	Populus trichocarpa hypothetical protein (POPTR_0008s15680g) mRNA, complete cds	.	.	.	.	.	.	.	.	pfam08458	PH_2	Plant pleckstrin homology-like region. This family describes a pleckstrin homology (PH)-like region found in several plant proteins of unknown function.	.	.	.	.	.
Potri.005G256200	87	97	95.7722	29	35	30.5046	3.1396	1.65058	0.00309857	0.0288293	up	yes	chrChr05:25627345-25627897:-	gi|566173605|ref|XP_006383787.1|	448	2e-54	hypothetical protein POPTR_0005s27750g [Populus trichocarpa]	gi|566173604|ref|XM_006383725.1|	171	1e-83	Populus trichocarpa hypothetical protein (POPTR_0005s27750g) mRNA, complete cds	.	.	.	.	.	.	.	.	pfam06802	DUF1231	Protein of unknown function (DUF1231). This family consists of several Orthopoxvirus specific proteins predominantly of around 340 residues in length. This family contains both B17 and B15 proteins, the function of which are unknown.	.	.	.	.	.
Potri.006G002000	4	3	3.65224	40	17	28.3011	0.129049	-2.95401	0.000405276	0.00569053	down	yes	chrChr06:175545-176808:+	gi|224086284|ref|XP_002307844.1|	385	4e-42	hypothetical protein POPTR_0006s00410g [Populus trichocarpa]	gi|224086283|ref|XM_002307808.1|	221	5e-111	Populus trichocarpa hypothetical protein (POPTR_0006s00410g) mRNA, complete cds	.	.	.	.	.	.	.	.	pfam07517	SecA_DEAD	SecA DEAD-like domain. SecA protein binds to the plasma membrane where it interacts with proOmpA to support translocation of proOmpA through the membrane. SecA protein achieves this translocation, in association with SecY protein, in an ATP dependent manner. This domain represents the N-terminal ATP-dependent helicase domain, which is related to the pfam00270.	.	.	.	.	.
Potri.004G198000	142	104	128.368	42	44	41.2328	3.11325	1.63842	0.00124639	0.0141037	up	yes	chrChr04:21059219-21060166:+	gi|743938823|ref|XP_011013850.1|	973	3e-153	PREDICTED: putative disease resistance protein RGA3 [Populus euphratica]	gi|566167674|ref|XM_006384702.1|	783	0	Populus trichocarpa hypothetical protein (POPTR_0004s20890g) mRNA, complete cds	.	.	.	.	.	.	.	.	pfam13855	LRR_8	Leucine rich repeat.	.	.	.	.	.
Potri.015G131300	10	15	12.9895	61	34	46.7155	0.278055	-1.84656	0.00367488	0.0329057	down	yes	chrChr15:14207524-14208422:+	gi|224134541|ref|XP_002321848.1|	540	7e-66	hypothetical protein POPTR_0015s14360g [Populus trichocarpa]	gi|566207564|ref|XM_002321812.2|	729	0	Populus trichocarpa hypothetical protein (POPTR_0015s14360g) mRNA, complete cds	.	.	.	.	.	.	.	.	pfam12209	SAC3	Leucine permease transcriptional regulator helical domain. This domain family is found in eukaryotes, and is approximately 80 amino acids in length. The family is found in association with pfam03399. This domain is a helical domain in the middle of leucine permease transcriptional regulator.	.	.	.	.	.
Potri.005G202300	96	123	113.894	32	24	27.2211	4.18404	2.0649	0.000165977	0.00276976	up	yes	chrChr05:21749355-21750492:-	gi|566172702|ref|XP_002307547.2|	1307	4e-178	hypothetical protein POPTR_0005s22400g [Populus trichocarpa]	gi|566172701|ref|XM_002307511.2|	1123	0	Populus trichocarpa hypothetical protein (POPTR_0005s22400g) mRNA, complete cds	.	.	.	.	.	.	.	.	pfam04450	BSP	Peptidase of plants and bacteria. These basic secretory proteins (BSPs) are believed to be part of the plants defence mechanism against pathogens.	.	.	.	.	.
Potri.004G140000	26	22	25.0259	79	166	114.216	0.219111	-2.19027	5.59314e-06	0.000162259	down	yes	chrChr04:16314377-16319195:+	gi|566166541|ref|XP_002306159.2|	4034	0	hypothetical protein POPTR_0004s14710g [Populus trichocarpa]	gi|566166540|ref|XM_002306123.2|	3173	0	Populus trichocarpa hypothetical protein (POPTR_0004s14710g) mRNA, complete cds	.	.	.	.	.	.	.	.	pfam05776	Papilloma_E5A	Papillomavirus E5A protein. Human papillomaviruses (HPVs) are epitheliotropic viruses, and their life cycle is intimately linked to the stratification and differentiation state of the host epithelial tissues. The kinetics of E5a protein expression during the complete viral life cycle has been studied and the highest level was found to be coincidental with the onset of virion morphogenesis.	.	.	.	.	.
Potri.008G110700	5	5	5.20845	33	36	33.0264	0.157706	-2.66469	0.000361816	0.00520642	down	yes	chrChr08:7046950-7049393:-	gi|224101623|ref|XP_002312357.1|	1090	2e-143	hypothetical protein POPTR_0008s11010g [Populus trichocarpa]	gi|566183376|ref|XM_002312321.2|	1180	0	Populus trichocarpa hypothetical protein (POPTR_0008s11010g) mRNA, complete cds	.	.	.	.	.	.	.	.	pfam08395	7tm_7	7tm Chemosensory receptor. This family includes a number of gustatory and odorant receptors mainly from insect species such as A. gambiae and D. melanogaster. They are classified as G-protein-coupled receptors (GPCRs), or seven-transmembrane receptors. They show high sequence divergence, consistent with an ancient origin for the family.	.	.	.	.	.
Potri.007G007000	17	21	19.7668	117	57	85.9848	0.229887	-2.121	0.000133938	0.00232215	down	yes	chrChr07:486625-487470:+	gi|224097228|ref|XP_002310885.1|	856	2e-113	hypothetical protein POPTR_0007s14730g [Populus trichocarpa]	gi|224097227|ref|XM_002310849.1|	730	0	Populus trichocarpa hypothetical protein (POPTR_0007s14730g) mRNA, complete cds	.	.	.	.	.	.	.	.	pfam02383	Syja_N	SacI homology domain. This Pfam family represents a protein domain which shows homology to the yeast protein SacI. The SacI homology domain is most notably found at the amino terminal of the inositol 5'-phosphatase synaptojanin.	.	.	.	.	.
Potri.016G134500	30	20	26.1055	115	45	79.6592	0.327715	-1.60949	0.00376928	0.0335944	down	yes	chrChr16:13779316-13781072:-	gi|224140587|ref|XP_002323663.1|	1775	0	hypothetical protein POPTR_0016s14200g [Populus trichocarpa]	gi|566210224|ref|XM_002323627.2|	1287	0	Populus trichocarpa hypothetical protein (POPTR_0016s14200g) mRNA, complete cds	.	.	.	.	.	.	.	.	pfam04878	Baculo_p48	Baculovirus P48 protein.	.	.	.	.	.
Potri.001G238300	114	74	98.1719	366	278	312.883	0.313765	-1.67224	0.000372943	0.00534151	down	yes	chrChr01:24941547-24943536:+	gi|224059506|ref|XP_002299880.1|	1333	2e-179	hypothetical protein POPTR_0001s24520g [Populus trichocarpa]	.	.	.	.	.	.	.	.	.	.	.	.	pfam03726	PNPase	Polyribonucleotide nucleotidyltransferase, RNA binding domain. This family contains the RNA binding domain of Polyribonucleotide nucleotidyltransferase (PNPase) PNPase is involved in mRNA degradation in a 3'-5' direction.	.	.	.	.	.
Potri.009G120300	16	18	17.6961	252	69	161.518	0.109561	-3.19019	1.17836e-10	1.08713e-08	down	yes	chrChr09:10076512-10077457:-	gi|566187622|ref|XP_002313030.2|	486	1e-58	hypothetical protein POPTR_0009s12310g [Populus trichocarpa]	gi|566187621|ref|XM_002312994.2|	643	0	Populus trichocarpa hypothetical protein (POPTR_0009s12310g) mRNA, complete cds	.	.	.	.	.	.	.	.	pfam02414	Borrelia_orfA	Borrelia ORF-A. This protein is encoded by an open reading frame in plasmid borne DNA repeats of Borrelia species. This protein is known as ORF-A. The function of this putative protein is unknown.	.	.	.	.	.
Potri.004G036500	699	639	697.27	349	273	301.835	2.3101	1.20796	8.4952e-05	0.00160116	up	yes	chrChr04:2731318-2732460:+	gi|566164753|ref|XP_002305007.2|	357	2e-37	hypothetical protein POPTR_0004s03670g [Populus trichocarpa]	gi|566164752|ref|XM_002304971.2|	820	0	Populus trichocarpa hypothetical protein (POPTR_0004s03670g) mRNA, complete cds	.	.	.	.	.	.	.	.	pfam10326	7TM_GPCR_Str	Serpentine type 7TM GPCR chemoreceptor Str. Chemoreception is mediated in Caenorhabditis elegans by members of the seven-transmembrane G-protein-coupled receptor class (7TM GPCRs) of proteins which are of the serpentine type. Str is a member of the Str superfamily of chemoreceptors. Almost a quarter (22.5%) of str and srj family genes and pseudogenes in C. elegans appear to have been newly formed…	.	.	.	.	.
Potri.013G057400	7647	9526	8932.59	2584	3768	3004.05	2.97351	1.57217	4.11292e-07	1.71681e-05	up	yes	chrChr13:4290286-4291516:-	.	.	.	.	.	.	.	.	.	.	.	.	.	.	.	.	pfam07086	DUF1352	Protein of unknown function (DUF1352). This family consists of several hypothetical eukaryotic proteins of around 190 residues in length. The function of this family is unknown.	.	.	.	.	.
Potri.001G229500	51	37	45.9229	77	212	133.434	0.344163	-1.53884	0.00075515	0.00941166	down	yes	chrChr01:24143061-24144372:+	gi|566150604|ref|XP_006369462.1|	1236	4e-166	hypothetical protein POPTR_0001s23660g [Populus trichocarpa]	.	.	.	.	.	.	.	.	.	.	.	.	pfam03107	C1_2	C1 domain. This short domain is rich in cysteines and histidines. The pattern of conservation is similar to that found in pfam00130, therefore we have termed this domain DC1 for divergent C1 domain. This domain probably also binds to two zinc ions. The function of proteins with this domain is uncertain, however this domain may bind to molecules such as diacylglycerol (A Bateman pers. obs.). This …	.	.	.	.	.
Potri.012G110300	67	9	39.9511	472	1023	696.144	0.0573891	-4.12308	0.00313388	0.0290786	down	yes	chrChr12:13247139-13249213:+	gi|566197911|ref|XP_006376935.1|	2324	0	hypothetical protein POPTR_0012s11210g [Populus trichocarpa]	gi|566197910|ref|XM_006376873.1|	1401	0	Populus trichocarpa hypothetical protein (POPTR_0012s11210g) mRNA, complete cds	.	.	.	.	.	.	.	.	pfam07712	SURNod19	Stress up-regulated Nod 19.	.	.	.	.	.
Potri.009G111800	1	2	1.55621	2	137	61.3764	0.0253552	-5.30158	4.83922e-10	3.75828e-08	down	yes	chrChr09:9541528-9542244:+	gi|566187482|ref|XP_006379231.1|	284	5e-30	hypothetical protein POPTR_0009s11500g [Populus trichocarpa]	gi|566187481|ref|XM_006379169.1|	456	0	Populus trichocarpa hypothetical protein (POPTR_0009s11500g) mRNA, complete cds	.	.	.	.	.	.	.	.	pfam10321	7TM_GPCR_Srt	Serpentine type 7TM GPCR chemoreceptor Srt. Chemoreception is mediated in Caenorhabditis elegans by members of the seven-transmembrane G-protein-coupled receptor class (7TM GPCRs) of proteins which are of the serpentine type. Srt is a member of the Srg superfamily of chemoreceptors. Chemoperception is one of the central senses of soil nematodes like C. elegans which are otherwise 'blind' and 'dea…	.	.	.	.	.
Potri.015G081600	43	55	50.9669	5	17	10.0887	5.05188	2.33682	0.00547126	0.0447162	up	yes	chrChr15:10593712-10594826:-	gi|566206755|ref|XP_006374536.1|	352	2e-39	hypothetical protein POPTR_0015s09320g [Populus trichocarpa]	gi|566206754|ref|XM_006374474.1|	695	0	Populus trichocarpa hypothetical protein (POPTR_0015s09320g) mRNA, complete cds	.	.	.	.	.	.	.	.	pfam01700	Orbi_VP3	Orbivirus VP3 (T2) protein. The orbivirus VP3 protein is part of the virus core and makes a 'subcore' shell made up of 120 copies of the 100K protein. VP3 particles can also bind RNA and are fundamental in the early stages of viral core formation. Also found in the family is structural core protein VP2 from broadhaven virus which is similar to VP3 in bluetongue virus. Orbivirus are part of the la…	.	.	.	.	.
Potri.010G124900	7	2	4.71923	27	67	43.5569	0.108346	-3.20628	0.00259378	0.0249643	down	yes	chrChr10:14093110-14093736:+	gi|566190630|ref|XP_006378483.1|	424	4e-50	hypothetical protein POPTR_0010s13470g [Populus trichocarpa]	gi|566190629|ref|XM_006378421.1|	318	4e-165	Populus trichocarpa hypothetical protein (POPTR_0010s13470g) mRNA, complete cds	.	.	.	.	.	.	.	.	pfam08393	DHC_N2	Dynein heavy chain, N-terminal region 2. Dyneins are described as motor proteins of eukaryotic cells, as they can convert energy derived from the hydrolysis of ATP to force and movement along cytoskeletal polymers, such as microtubules. This region is found C-terminal to the dynein heavy chain N-terminal region 1 (pfam08385) in many members of this family. No functions seem to have been attribute…	.	.	.	.	.
Potri.006G067000	16	30	23.8703	299	44	174.964	0.13643	-2.87377	1.59135e-05	0.000389867	down	yes	chrChr06:5019487-5022285:+	gi|224087114|ref|XP_002308070.1|	1119	3e-150	hypothetical protein POPTR_0006s06590g [Populus trichocarpa]	gi|566174863|ref|XM_002308034.2|	896	0	Populus trichocarpa hypothetical protein (POPTR_0006s06590g) mRNA, complete cds	.	.	.	.	.	.	.	.	pfam04525	Tub_2	Tubby C 2. The structure of this family has been solved. It comprises a 12-stranded beta barrel with a central C-terminal alpha helix. This helix is thought to be a transmembrane helix. It is structurally similar to the C-terminal domain of the Tubby protein. In plants it plays a role in defense against pathogens.	.	.	.	.	.
Potri.015G076400	36	60	49.8493	341	120	230.29	0.216463	-2.20781	6.98956e-05	0.00137473	down	yes	chrChr15:10129170-10130809:-	gi|566206661|ref|XP_006374520.1|	1099	7e-144	hypothetical protein POPTR_0015s08750g [Populus trichocarpa]	gi|566206660|ref|XM_006374458.1|	1441	0	Populus trichocarpa hypothetical protein (POPTR_0015s08750g) mRNA, complete cds	.	.	.	.	.	.	.	.	pfam07816	DUF1645	Protein of unknown function (DUF1645). These sequences are derived from a number of hypothetical plant proteins. The region in question is approximately 270 amino acids long. Some members of this family are annotated as yeast pheromone receptor proteins AR781 but no literature was found to support this.	.	.	.	.	.
Potri.003G003100	16	25	21.2977	139	63	100.075	0.212817	-2.23231	3.29593e-05	0.000734027	down	yes	chrChr03:315829-326010:-	gi|743908791|ref|XP_011047857.1|	2025	0	PREDICTED: uncharacterized protein LOC105142097 isoform X3 [Populus euphratica]	gi|566259853|ref|XM_006389419.1|	802	0	Populus trichocarpa hypothetical protein (POPTR_0022s00250g) mRNA, partial cds	.	.	.	.	.	.	.	.	pfam05212	DUF707	Protein of unknown function (DUF707). This family consists of several uncharacterized proteins from Arabidopsis thaliana.	.	.	.	.	.
Potri.004G220100	0	0	0	29	1	15.5307	#NAME?	#NAME?	4.89845e-05	0.00102096	down	yes	chrChr04:22661408-22662304:-	gi|566168151|ref|XP_006385002.1|	554	2e-68	hypothetical protein POPTR_0004s22960g [Populus trichocarpa]	gi|566168150|ref|XM_006384940.1|	836	0	Populus trichocarpa hypothetical protein (POPTR_0004s22960g) mRNA, complete cds	.	.	.	.	.	.	.	.	pfam02362	B3	B3 DNA binding domain. This is a family of plant transcription factors with various roles in development, the aligned region corresponds the B3 DNA binding domain as described in this domain is found in VP1/AB13 transcription factors. Some proteins also have a second AP2 DNA binding domain pfam00847 such as RAV1. DNA binding activity was demonstrated by.	.	.	.	.	.
Potri.002G019700	70	36	55.4246	249	566	378.839	0.146301	-2.77299	8.18694e-05	0.00155933	down	yes	chrChr02:1148298-1149947:-	gi|224065789|ref|XP_002301962.1|	841	5e-106	hypothetical protein POPTR_0002s02120g [Populus trichocarpa]	gi|566155796|ref|XM_002301926.2|	1096	0	Populus trichocarpa hypothetical protein (POPTR_0002s02120g) mRNA, complete cds	.	.	.	.	.	.	.	.	pfam14897	EpsG	EpsG family. This family of proteins are related to the EpsG protein from B. subtilis. These proteins are likely glycosyl transferases belonging to the membrane protein GT-C clan.	.	.	.	.	.
Potri.017G129100	2501	2152	2425.7	1190	1184	1140.67	2.12657	1.08853	3.06432e-05	0.000691713	up	yes	chrChr17:14026598-14032539:+	gi|566211015|ref|XP_006372581.1|	2409	0	senescence-associated family protein [Populus trichocarpa]	gi|566211014|ref|XM_006372519.1|	2853	0	Populus trichocarpa senescence-associated family protein (POPTR_0017s02970g) mRNA, complete cds	.	.	.	.	.	.	.	.	pfam12083	DUF3560	Domain of unknown function (DUF3560). This presumed domain is functionally uncharacterized. This domain is found in bacteria. This domain is about 120 amino acids in length. This domain has a conserved GHHSE sequence motif.	.	.	.	.	.
Potri.005G144900	102	113	111.912	206	525	338.407	0.330703	-1.59639	2.49926e-06	8.19449e-05	down	yes	chrChr05:12436106-12437898:-	.	.	.	.	gi|566172091|ref|XM_006383482.1|	958	0	Populus trichocarpa hypothetical protein (POPTR_0005s18840g) mRNA, complete cds	.	.	.	.	.	.	.	.	pfam12725	DUF3810	Protein of unknown function (DUF3810). This family of proteins is functionally uncharacterized. This family of proteins is found in bacteria. Proteins in this family are typically between 333 and 377 amino acids in length. There is a conserved HEXXH sequence motif that is characteristic of metallopeptidases. This family may therefore belong to an as yet uncharacterized family of peptidase enzymes.	.	.	.	.	.
Potri.010G123600	19	15	17.734	52	137	87.3942	0.20292	-2.30102	2.55266e-05	0.000592318	down	yes	chrChr10:13992742-13994134:+	gi|743797329|ref|XP_011007781.1|	1270	1e-170	PREDICTED: uncharacterized protein LOC105113331 [Populus euphratica]	gi|566190612|ref|XM_002314821.2|	1189	0	Populus trichocarpa hypothetical protein (POPTR_0010s13350g) mRNA, complete cds	.	.	.	.	.	.	.	.	pfam04118	Dopey_N	Dopey, N-terminal. DopA is the founding member of the Dopey family and is required for correct cell morphology and spatiotemporal organisation of multicellular structures in the filamentous fungus Aspergillus nidulans. DopA homologues are found in mammals. S. cerevisiae DOP1 is essential for viability and, affects cellular morphogenesis.	.	.	.	.	.
Potri.008G034600	37	35	37.5135	137	125	126.34	0.296926	-1.75183	0.000120454	0.00212678	down	yes	chrChr08:1909793-1913533:+	gi|224097758|ref|XP_002311069.1|	575	2e-71	hypothetical protein POPTR_0008s03460g [Populus trichocarpa]	gi|566182151|ref|XM_002311033.2|	909	0	Populus trichocarpa hypothetical protein (POPTR_0008s03460g) mRNA, complete cds	.	.	.	.	.	.	.	.	pfam13259	DUF4050	Protein of unknown function (DUF4050). This family of proteins is functionally uncharacterized. This family of proteins is found in eukaryotes. Proteins in this family are typically between 109 and 173 amino acids in length. There are two conserved sequence motifs: IPL and FLVD.	.	.	.	.	.
Potri.014G014500	243	150	205.28	1120	2214	1557.86	0.131771	-2.9239	6.38901e-08	3.21249e-06	down	yes	chrChr14:1438106-1439251:+	gi|224127240|ref|XP_002320022.1|	717	7e-91	hypothetical protein POPTR_0014s01480g [Populus trichocarpa]	gi|566201839|ref|XM_002319986.2|	1103	0	Populus trichocarpa hypothetical protein (POPTR_0014s01480g) mRNA, complete cds	.	.	.	.	.	.	.	.	.	.	.	.	.	.	.	.
Potri.016G100000	9	4	6.80261	22	41	29.5045	0.230562	-2.11677	0.006285	0.0496571	down	yes	chrChr16:9784804-9785721:+	gi|224138842|ref|XP_002322915.1|	191	6e-16	hypothetical protein POPTR_0016s10600g [Populus trichocarpa]	gi|566209619|ref|XM_002322879.2|	813	0	Populus trichocarpa hypothetical protein (POPTR_0016s10600g) mRNA, complete cds	.	.	.	.	.	.	.	.	pfam11893	DUF3413	Domain of unknown function (DUF3413). This presumed domain is functionally uncharacterized. This domain is found in bacteria. This domain is about 250 amino acids in length. This domain is found associated with pfam00884.	.	.	.	.	.
Potri.003G152500	5	6	5.72297	67	11	39.7083	0.144125	-2.7946	0.000232833	0.00365073	down	yes	chrChr03:16625655-16626805:-	gi|566162780|ref|XP_006385844.1|	537	1e-67	hypothetical protein POPTR_0003s15210g [Populus trichocarpa]	gi|566162776|ref|XM_006385781.1|	589	0	Populus trichocarpa hypothetical protein (POPTR_0003s15210g) mRNA, complete cds	.	.	.	.	.	.	.	.	pfam06235	NAD4L	NADH dehydrogenase subunit 4L (NAD4L). This family consists of NADH dehydrogenase subunit 4L (NAD4L) proteins from the mitochondria of several parasitic flatworms.	.	.	.	.	.
Potri.003G008600	7	4	5.74827	33	42	35.6688	0.161157	-2.63346	0.0002772	0.00421007	down	yes	chrChr03:697170-698416:+	gi|566259964|ref|XP_006389536.1|	874	5e-113	hypothetical protein POPTR_0022s00700g [Populus trichocarpa]	gi|566259963|ref|XM_006389474.1|	940	0	Populus trichocarpa hypothetical protein (POPTR_0022s00700g) mRNA, complete cds	.	.	.	.	.	.	.	.	pfam05078	DUF679	Protein of unknown function (DUF679). This family contains several uncharacterized plant proteins.	.	.	.	.	.
Potri.009G009200	333	327	343.796	668	803	701.244	0.490265	-1.02837	7.0749e-05	0.00138708	down	yes	chrChr09:1655322-1660137:-	gi|743913255|ref|XP_011000530.1|	3414	0	PREDICTED: uncharacterized protein DDB_G0273453/DDB_G0273565-like [Populus euphratica]	gi|566185759|ref|XM_002313490.2|	2418	0	Populus trichocarpa 2-phosphoglycerate kinase-related family protein (POPTR_0009s01460g) mRNA, complete cds	.	.	.	.	MK0868	115	6e-27	COG2074	pfam13207	AAA_17	AAA domain.	.	.	.	.	.
Potri.002G050200	8	2	5.2464	37	103	64.6151	0.0811947	-3.62247	0.00280272	0.0265757	down	yes	chrChr02:3324969-3326233:-	gi|566156329|ref|XP_002302106.2|	783	1e-101	hypothetical protein POPTR_0002s05110g [Populus trichocarpa]	gi|566156328|ref|XM_002302070.2|	851	0	Populus trichocarpa hypothetical protein (POPTR_0002s05110g) mRNA, complete cds	.	.	.	.	.	.	.	.	pfam14368	LTP_2	Probable lipid transfer. The members of this family are probably involved in lipid transfer. The family has several highly conserved cysteines, paired in various ways.	.	.	.	.	.
Potri.003G192800	357	384	385.775	119	223	160.133	2.40909	1.26849	0.00046166	0.00631202	up	yes	chrChr03:19676176-19678682:-	gi|566163512|ref|XP_006385978.1|	1033	3e-137	hypothetical protein POPTR_0003s19210g [Populus trichocarpa]	gi|566163511|ref|XM_006385916.1|	1201	0	Populus trichocarpa hypothetical protein (POPTR_0003s19210g) mRNA, complete cds	.	.	.	.	.	.	.	.	pfam12267	DUF3614	Protein of unknown function (DUF3614). This family of proteins is found in viruses. Proteins in this family are typically between 162 and 495 amino acids in length.	.	.	.	.	.
Potri.010G221900	265	402	346.537	114	84	96.3147	3.59797	1.84718	4.83063e-05	0.00100957	up	yes	chrChr10:20666188-20669300:+	gi|224109760|ref|XP_002315302.1|	2397	0	hypothetical protein POPTR_0010s22870g [Populus trichocarpa]	gi|566192267|ref|XM_002315266.2|	1946	0	Populus trichocarpa hypothetical protein (POPTR_0010s22870g) mRNA, complete cds	.	.	.	.	VCA0772	85.9	3e-17	COG0814	pfam03222	Trp_Tyr_perm	Tryptophan/tyrosine permease family.	.	.	.	.	.
Potri.003G116200	108	83	99.6395	228	474	327.394	0.304341	-1.71624	3.17043e-07	1.36746e-05	down	yes	chrChr03:13956386-13957963:+	gi|566162181|ref|XP_002303537.2|	1091	5e-146	hypothetical protein POPTR_0003s11590g [Populus trichocarpa]	gi|566162180|ref|XM_002303501.2|	1022	0	Populus trichocarpa hypothetical protein (POPTR_0003s11590g) mRNA, complete cds	.	.	.	.	.	.	.	.	pfam05638	DUF796	Protein of unknown function (DUF796). This family consists of several bacterial proteins of unknown function.	.	.	.	.	.
Potri.017G084200	4	11	7.7684	77	27	51.9584	0.149512	-2.74167	0.00541599	0.044347	down	yes	chrChr17:10128440-10131656:-	gi|743878882|ref|XP_011035765.1|	2673	0	PREDICTED: uncharacterized protein LOC105133453 [Populus euphratica]	gi|566212849|ref|XM_002324026.2|	1024	0	Populus trichocarpa hypothetical protein (POPTR_0017s12050g) mRNA, complete cds	.	.	.	.	.	.	.	.	pfam07891	DUF1666	Protein of unknown function (DUF1666). These sequences are derived from hypothetical plant proteins of unknown function. The region in question is approximately 250 residues long.	.	.	.	.	.
Potri.007G097000	18	20	19.7795	114	278	181.754	0.108826	-3.19991	4.02481e-12	4.63109e-10	down	yes	chrChr07:12302964-12303939:-	gi|224093716|ref|XP_002309959.1|	622	3e-77	hypothetical protein POPTR_0007s05020g [Populus trichocarpa]	gi|566179670|ref|XM_002309923.2|	792	0	Populus trichocarpa hypothetical protein (POPTR_0007s05020g) mRNA, complete cds	.	.	.	.	.	.	.	.	pfam05340	DUF740	Protein of unknown function (DUF740). This family consists of several uncharacterized plant proteins of unknown function.	.	.	.	.	.
Potri.012G142300	43	28	37.0749	182	90	134.341	0.275975	-1.85739	0.000226798	0.00356952	down	yes	chrChr12:15558242-15563759:-	gi|224119988|ref|XP_002318215.1|	1955	0	pectinacetylesterase family protein [Populus trichocarpa]	gi|566198251|ref|XM_002318179.2|	1561	0	Populus trichocarpa pectinacetylesterase family protein (POPTR_0012s13090g) mRNA, complete cds	.	.	.	.	.	.	.	.	pfam03283	PAE	Pectinacetylesterase.	.	.	.	.	.
Potri.015G108500	301	238	281.134	463	986	675.166	0.416392	-1.26398	4.00931e-05	0.000863167	down	yes	chrChr15:12558906-12562229:+	gi|566207161|ref|XP_006374581.1|	2490	0	hypothetical protein POPTR_0015s11990g [Populus trichocarpa]	gi|566207160|ref|XM_006374519.1|	2385	0	Populus trichocarpa hypothetical protein (POPTR_0015s11990g) mRNA, complete cds	.	.	.	.	.	.	.	.	pfam07712	SURNod19	Stress up-regulated Nod 19.	.	.	.	.	.
Potri.005G216200	1520	1594	1621.44	610	840	687.359	2.35895	1.23814	3.6861e-06	0.000113772	up	yes	chrChr05:22914698-22917950:-	gi|224085549|ref|XP_002307616.1|	1937	0	hypothetical protein POPTR_0005s23770g [Populus trichocarpa]	gi|566172928|ref|XM_002307580.2|	1678	0	Populus trichocarpa hypothetical protein (POPTR_0005s23770g) mRNA, complete cds	.	.	.	.	.	.	.	.	pfam03735	ENT	ENT domain. This presumed domain is named after Emsy N Terminus (ENT). Emsy is a protein that is amplified in breast cancer and interacts with BRCA2. The N terminus of this protein is found to be similar to other vertebrate and plant proteins of unknown function. This domain has a completely conserved histidine residue that may be functionally important.	.	.	.	.	.
Potri.002G020400	22	23	23.4317	178	62	119.929	0.195381	-2.35564	4.92979e-06	0.000146615	down	yes	chrChr02:1206944-1208855:-	gi|566155807|ref|XP_002301966.2|	1565	0	hypothetical protein POPTR_0002s02190g [Populus trichocarpa]	gi|566155806|ref|XM_002301930.2|	1399	0	Populus trichocarpa hypothetical protein (POPTR_0002s02190g) mRNA, complete cds	.	.	.	.	.	.	.	.	pfam00314	Thaumatin	Thaumatin family.	.	.	.	.	.
Potri.010G088200	17	33	25.9411	347	75	213.594	0.12145	-3.04156	1.72914e-05	0.000420273	down	yes	chrChr10:11220580-11221754:-	gi|566190019|ref|XP_002315774.2|	351	3e-38	hypothetical protein POPTR_0010s09850g, partial [Populus trichocarpa]	gi|162809360|gb|AC215896.1|	616	0	Populus trichocarpa clone POP032-O11, complete sequence	.	.	.	.	.	.	.	.	pfam06022	Cir_Bir_Yir	Plasmodium variant antigen protein Cir/Yir/Bir. This family consists of several Cir, Yir and Bir proteins from the Plasmodium species P.chabaudi, P.yoelii and P.berghei.	.	.	.	.	.
Potri.003G009000	54	70	64.4836	369	229	292.864	0.220182	-2.18323	2.21824e-09	1.51442e-07	down	yes	chrChr03:726849-728833:-	gi|566259976|ref|XP_006389542.1|	1189	4e-163	hypothetical protein POPTR_0022s00750g [Populus trichocarpa]	gi|566259975|ref|XM_006389480.1|	794	0	Populus trichocarpa hypothetical protein (POPTR_0022s00750g) mRNA, complete cds	.	.	.	.	.	.	.	.	pfam00903	Glyoxalase	Glyoxalase/Bleomycin resistance protein/Dioxygenase superfamily.	.	.	.	.	.
Potri.009G164900	1	3	2.07073	46	11	28.7808	0.0719482	-3.7969	4.5638e-05	0.000963637	down	yes	chrChr09:12606724-12610096:-	gi|224102817|ref|XP_002312812.1|	1815	0	hypothetical protein POPTR_0009s16650g [Populus trichocarpa]	gi|566188348|ref|XM_002312776.2|	786	0	Populus trichocarpa hypothetical protein (POPTR_0009s16650g) mRNA, complete cds	.	.	.	.	.	.	.	.	pfam12697	Abhydrolase_6	Alpha/beta hydrolase family. This family contains alpha/beta hydrolase enzymes of diverse specificity.	.	.	.	.	.
Potri.002G174700	1	3	2.07073	13	18	14.6919	0.140943	-2.82681	0.00492473	0.0411489	down	yes	chrChr02:13337613-13340597:-	gi|224068020|ref|XP_002302649.1|	1197	3e-161	NC domain-containing family protein [Populus trichocarpa]	gi|566158544|ref|XM_002302613.2|	1068	0	Populus trichocarpa NC domain-containing family protein (POPTR_0002s17530g) mRNA, complete cds	.	.	.	.	.	.	.	.	pfam04970	LRAT	Lecithin retinol acyltransferase. The full-length members of this family are representatives of a novel class II tumor-suppressor family, designated as H-REV107-like. This domain is the catalytic N-terminal proline-rich region of the protein. The downstream region is a putative C-terminal transmembrane domain which is found to be crucial for cellular localisation, but not necessary for the enzyme…	.	.	.	.	.
Potri.008G197200	377	350	378.825	130	215	162.334	2.33362	1.22257	0.000445568	0.00615225	up	yes	chrChr08:13792902-13798838:+	gi|566185005|ref|XP_006380039.1|	1657	0	hypothetical protein POPTR_0008s20180g [Populus trichocarpa]	gi|566185004|ref|XM_006379977.1|	931	0	Populus trichocarpa hypothetical protein (POPTR_0008s20180g) mRNA, complete cds	.	.	.	.	.	.	.	.	pfam00400	WD40	WD domain, G-beta repeat.	.	.	.	.	.
Potri.010G251000	8	7	7.819	49	73	57.6471	0.135636	-2.88219	6.62641e-06	0.000186255	down	yes	chrChr10:22323470-22324029:-	gi|566192776|ref|XP_006378856.1|	257	7e-26	hypothetical protein POPTR_0010s25750g [Populus trichocarpa]	gi|566192775|ref|XM_006378794.1|	514	0	Populus trichocarpa hypothetical protein (POPTR_0010s25750g) mRNA, complete cds	.	.	.	.	.	.	.	.	pfam08217	DUF1712	Fungal domain of unknown function (DUF1712). The function of this family of proteins is unknown.	.	.	.	.	.
Potri.003G177200	15	17	16.6544	59	58	56.2446	0.296107	-1.75581	0.00281259	0.0266363	down	yes	chrChr03:18538776-18541614:-	gi|224075607|ref|XP_002304704.1|	707	3e-93	hypothetical protein POPTR_0003s17570g [Populus trichocarpa]	gi|566148922|ref|XM_002297785.2|	465	0	Populus trichocarpa hypothetical protein (POPTR_0001s14350g) mRNA, complete cds	.	.	.	.	.	.	.	.	.	.	.	.	.	.	.	.
Potri.012G059500	637	613	651.208	184	429	284.68	2.28751	1.19378	0.000876247	0.0106323	up	yes	chrChr12:6223505-6224500:-	gi|224121364|ref|XP_002318564.1|	843	1e-110	hypothetical protein POPTR_0012s05610g [Populus trichocarpa]	gi|566196953|ref|XM_002318528.2|	913	0	Populus trichocarpa hypothetical protein (POPTR_0012s05610g) mRNA, complete cds	.	.	.	.	.	.	.	.	pfam04592	SelP_N	Selenoprotein P, N terminal region. SelP is the only known eukaryotic selenoprotein that contains multiple selenocysteine (Sec) residues, and accounts for more than 50% of the selenium content of rat and human plasma. It is thought to be glycosylated. SelP may have antioxidant properties. It can attach to epithelial cells, and may protect vascular endothelial cells against peroxynitrite toxicity.…	.	.	.	.	.
Potri.005G190100	16	3	9.97828	211	716	425.126	0.0234713	-5.41296	0.000862122	0.0104937	down	yes	chrChr05:20755700-20756738:+	.	.	.	.	.	.	.	.	.	.	.	.	.	.	.	.	pfam01586	Basic	Myogenic Basic domain. This basic domain is found in the MyoD family of muscle specific proteins that control muscle development. The bHLH region of the MyoD family includes the basic domain and the Helix-loop-helix (HLH) motif. The bHLH region mediates specific DNA binding. With 12 residues of the basic domain involved in DNA binding. The basic domain forms an extended alpha helix in the structu…	.	.	.	.	.
Potri.014G057200	471	536	524.08	194	300	233.071	2.24858	1.16902	0.000227352	0.0035764	up	yes	chrChr14:4424055-4425818:-	gi|566202761|ref|XP_006375249.1|	1339	0	hypothetical protein POPTR_0014s05630g [Populus trichocarpa]	gi|566202760|ref|XM_006375187.1|	1030	0	Populus trichocarpa hypothetical protein (POPTR_0014s05630g) mRNA, complete cds	.	.	.	.	.	.	.	.	pfam15390	DUF4613	Domain of unknown function (DUF4613). This family of proteins is found in eukaryotes. Proteins in this family are typically between 625 and 725 amino acids in length.	.	.	.	.	.
Potri.003G108300	1	0	0.52717	12	45	26.0626	0.0202271	-5.62757	1.6183e-06	5.59252e-05	down	yes	chrChr03:13236041-13237319:-	.	.	.	.	.	.	.	.	.	.	.	.	.	.	.	.	pfam07172	GRP	Glycine rich protein family. This family of proteins includes several glycine rich proteins as well as two nodulins 16 and 24. The family also contains proteins that are induced in response to various stresses.	.	.	.	.	.
Potri.002G034500	347	417	397.483	186	155	165.049	2.40827	1.268	0.000175112	0.00288926	up	yes	chrChr02:2224488-2225748:-	gi|566252653|ref|XP_006387062.1|	662	4e-84	hypothetical protein POPTR_2015s00200g [Populus trichocarpa]	gi|566156057|ref|XM_006386149.1|	769	0	Populus trichocarpa hypothetical protein (POPTR_0002s03590g) mRNA, complete cds	.	.	.	.	.	.	.	.	pfam05571	DUF766	Protein of unknown function (DUF766). This family consists of several eukaryotic proteins of unknown function.	.	.	.	.	.
Potri.003G149000	61	72	69.2028	87	265	161.979	0.427234	-1.2269	0.00392402	0.0347217	down	yes	chrChr03:16372582-16375217:-	gi|224075266|ref|XP_002304584.1|	817	6e-106	LOB domain protein 3 [Populus trichocarpa]	gi|566162705|ref|XM_002304548.2|	1049	0	Populus trichocarpa LOB domain protein 3 (POPTR_0003s14880g) mRNA, complete cds	.	.	.	.	.	.	.	.	.	.	.	.	.	.	.	.
Potri.005G076900	99	139	123.708	546	246	392.454	0.315217	-1.66558	8.96097e-06	0.000240226	down	yes	chrChr05:5645188-5646261:-	gi|224083709|ref|XP_002307094.1|	910	6e-121	hypothetical protein POPTR_0005s07860g [Populus trichocarpa]	gi|566170086|ref|XM_002307058.2|	800	0	Populus trichocarpa hypothetical protein (POPTR_0005s07860g) mRNA, complete cds	.	.	.	.	.	.	.	.	pfam01477	PLAT	PLAT/LH2 domain. This domain is found in a variety of membrane or lipid associated proteins. It is called the PLAT (Polycystin-1, Lipoxygenase, Alpha-Toxin) domain or LH2 (Lipoxygenase homology) domain. The known structure of pancreatic lipase shows this domain binds to procolipase pfam01114, which mediates membrane association. So it appears possible that this domain mediates membrane attachment…	.	.	.	.	.
Potri.010G120300	5	5	5.20845	46	58	49.48	0.105264	-3.24792	3.18762e-06	0.000100338	down	yes	chrChr10:13713325-13714173:-	gi|566190551|ref|XP_006378466.1|	296	1e-30	hypothetical protein POPTR_0010s13020g [Populus trichocarpa]	gi|566190550|ref|XM_006378404.1|	666	0	Populus trichocarpa hypothetical protein (POPTR_0010s13020g) mRNA, complete cds	.	.	.	.	.	.	.	.	pfam14570	zf-RING_4	RING/Ubox like zinc-binding domain.	.	.	.	.	.
Potri.016G104300	974	1763	1420.56	30816	3344	17508	0.0811379	-3.62348	1.28149e-07	6.09444e-06	down	yes	chrChr16:10353074-10353978:-	gi|224140319|ref|XP_002323530.1|	485	2e-58	protease inhibitor/seed storage/lipid transfer family protein [Populus trichocarpa]	gi|566209554|ref|XM_002323494.2|	745	0	Populus trichocarpa protease inhibitor/seed storage/lipid transfer family protein (POPTR_0016s10140g) mRNA, complete cds	.	.	.	.	.	.	.	.	pfam14368	LTP_2	Probable lipid transfer. The members of this family are probably involved in lipid transfer. The family has several highly conserved cysteines, paired in various ways.	.	.	.	.	.
Potri.001G371800	462	521	511.618	231	238	225.019	2.27366	1.18502	0.000174982	0.00288865	up	yes	chrChr01:38556900-38558188:+	gi|566153405|ref|XP_002298888.2|	847	2e-108	hypothetical protein POPTR_0001s38070g [Populus trichocarpa]	.	.	.	.	.	.	.	.	.	.	.	.	pfam13828	DUF4190	Domain of unknown function (DUF4190). This integral membrane domain is functionally uncharacterized. One of the membrane helices contains two GXXG motifs that are usually associated with dimerization.	.	.	.	.	.
Potri.013G129800	232	319	286.435	2703	892	1799.36	0.159187	-2.65121	5.07899e-14	7.32567e-12	down	yes	chrChr13:14156936-14158077:-	gi|566201121|ref|XP_006376476.1|	1053	3e-142	hypothetical protein POPTR_0013s13340g [Populus trichocarpa]	gi|566201120|ref|XM_006376414.1|	893	0	Populus trichocarpa hypothetical protein (POPTR_0013s13340g) mRNA, complete cds	.	.	.	.	.	.	.	.	pfam00010	HLH	Helix-loop-helix DNA-binding domain.	.	.	.	.	.
Potri.013G029000	255	295	286.212	149	131	135.226	2.11654	1.08171	0.00285864	0.0269644	up	yes	chrChr13:1915096-1917964:+	gi|566199116|ref|XP_002319039.2|	1510	0	hypothetical protein POPTR_0013s03000g [Populus trichocarpa]	gi|566199115|ref|XM_002319003.2|	1176	0	Populus trichocarpa hypothetical protein (POPTR_0013s03000g) mRNA, complete cds	.	.	.	.	.	.	.	.	pfam02163	Peptidase_M50	Peptidase family M50.	.	.	.	.	.
Potri.002G215800	1327	1003	1215.62	604	657	603.642	2.01381	1.00992	0.00273195	0.0260737	up	yes	chrChr02:19843546-19849575:+	gi|566204099|ref|XP_002321059.2|	1651	0	hypothetical protein POPTR_0014s13430g [Populus trichocarpa]	gi|566159428|ref|XM_002301529.2|	1904	0	Populus trichocarpa hypothetical protein (POPTR_0002s22470g) mRNA, complete cds	.	.	.	.	.	.	.	.	pfam08457	Sfi1	Sfi1 spindle body protein. This is a family of fungal spindle pole body proteins that play a role in spindle body duplication. They contain binding sites for calmodulin-like proteins called centrins which are present in microtubule-organizing centres.	.	.	.	.	.
Potri.010G065700	356	282	332.767	119	181	141.636	2.34945	1.23233	0.000648018	0.00831703	up	yes	chrChr10:9317659-9318976:-	gi|224107507|ref|XP_002314505.1|	1218	3e-167	hypothetical protein POPTR_0010s07620g [Populus trichocarpa]	gi|566189629|ref|XM_002314469.2|	884	0	Populus trichocarpa hypothetical protein (POPTR_0010s07620g) mRNA, complete cds	.	.	.	.	.	.	.	.	pfam08454	RIH_assoc	RyR and IP3R Homology associated. This eukaryotic domain is found in ryanodine receptors (RyR) and inositol 1,4,5-trisphosphate receptors (IP3R) which together form a superfamily of homotetrameric ligand-gated intracellular Ca2+ channels. There seems to be no known function for this domain. Also see the IP3-binding domain pfam01365 and pfam02815.	.	.	.	.	.
Potri.002G187700	506	677	615.078	1366	2607	1858.95	0.330875	-1.59564	2.80017e-07	1.21679e-05	down	yes	chrChr02:14782559-14785762:+	gi|566158799|ref|XP_006386687.1|	2482	0	hypothetical protein POPTR_0002s18880g [Populus trichocarpa]	gi|566158800|ref|XM_006386626.1|	1821	0	Populus trichocarpa hypothetical protein (POPTR_0002s18880g) mRNA, complete cds	.	.	.	.	.	.	.	.	pfam02116	STE2	Fungal pheromone mating factor STE2 GPCR.	.	.	.	.	.
Potri.012G044000	53	55	56.2386	184	169	170.174	0.330477	-1.59738	8.45097e-05	0.00159478	down	yes	chrChr12:3988233-3990218:-	gi|566196710|ref|XP_002317699.2|	788	3e-103	hypothetical protein POPTR_0012s04100g, partial [Populus trichocarpa]	gi|566196709|ref|XM_002317663.2|	447	0	Populus trichocarpa hypothetical protein (POPTR_0012s04100g) mRNA, partial cds	.	.	.	.	.	.	.	.	pfam15620	CENP-C_mid	Centromere assembly component CENP-C middle DNMT3B-binding region. CENP-C is a component of the centromere assembly complex in eukaryotes. CENP-C recruits the DNA methyltransferases DNMT3B, in order to establish the necessary epigenetic DNA-methylation essential for maintenance of chromatin structure and genomic stability. This middle region of CENP-C is the binding-domain for DNMT3B. Binding of …	.	.	.	.	.
Potri.006G138400	68	58	65.6897	135	205	160.531	0.409202	-1.28912	0.00126093	0.0142159	down	yes	chrChr06:11522089-11525500:-	gi|566176305|ref|XP_006381579.1|	1431	0	hypothetical protein POPTR_0006s14060g [Populus trichocarpa]	gi|566176304|ref|XM_006381517.1|	1377	0	Populus trichocarpa hypothetical protein (POPTR_0006s14060g) mRNA, complete cds	.	.	.	.	.	.	.	.	pfam03703	bPH_2	Bacterial PH domain. Domain found in uncharacterized family of membrane proteins. 1-3 copies found in each protein, with each copy flanked by transmembrane helices. Members of this family have a PH domain like structure.	.	.	.	.	.
Potri.014G179200	394	413	420.202	154	187	162.491	2.586	1.37072	5.90403e-05	0.00119096	up	yes	chrChr14:14737518-14739116:-	gi|224132074|ref|XP_002321249.1|	391	1e-45	hypothetical protein POPTR_0014s17730g [Populus trichocarpa]	gi|566204847|ref|XM_002321213.2|	611	0	Populus trichocarpa hypothetical protein (POPTR_0014s17730g) mRNA, complete cds	.	.	.	.	.	.	.	.	pfam01529	zf-DHHC	DHHC palmitoyltransferase. This family includes the well known DHHC zinc binding domain as well as three of the four conserved transmembrane regions found in this family of palmitoyltransferase enzymes.	.	.	.	.	.
Potri.017G129200	167	170	175.506	1194	410	801.872	0.21887	-2.19185	5.1776e-15	8.69214e-13	down	yes	chrChr17:14035943-14040073:+	gi|743915269|ref|XP_011001584.1|	4730	0	PREDICTED: kinectin-like isoform X2 [Populus euphratica]	gi|566211012|ref|XM_006372518.1|	3281	0	Populus trichocarpa hypothetical protein (POPTR_0017s02960g) mRNA, complete cds	.	.	.	.	.	.	.	.	pfam04576	Zein-binding	Zein-binding. This domain binds to zein proteins, pfam01559. Zein proteins are seed storage proteins.	.	.	.	.	.
Potri.016G136300	38	59	50.3892	5	14	8.76747	5.74728	2.52288	0.00072781	0.00913016	up	yes	chrChr16:13943859-13945005:+	gi|743917238|ref|XP_011002604.1|	1028	1e-137	PREDICTED: uncharacterized protein LOC105109563 [Populus euphratica]	gi|566210247|ref|XM_006373988.1|	348	0	Populus trichocarpa hypothetical protein (POPTR_0016s14330g) mRNA, complete cds	.	.	.	.	.	.	.	.	pfam10225	DUF2215	Uncharacterized conserved protein (DUF2215). This entry is the central 200 residues of a family of proteins conserved from worms to humans. The function is unknown.	.	.	.	.	.
Potri.010G198100	31	48	41.0392	262	91	176.41	0.232635	-2.10386	6.00388e-06	0.000171742	down	yes	chrChr10:19072772-19074119:+	gi|566191856|ref|XP_002315200.2|	558	2e-68	hypothetical protein POPTR_0010s20560g [Populus trichocarpa]	gi|566191855|ref|XM_002315164.2|	805	0	Populus trichocarpa hypothetical protein (POPTR_0010s20560g) mRNA, complete cds	.	.	.	.	.	.	.	.	pfam01757	Acyl_transf_3	Acyltransferase family. This family includes a range of acyltransferase enzymes. This domain is found in many as yet uncharacterized C. elegans proteins and it is approximately 300 amino acids long.	.	.	.	.	.
Potri.018G008300	3	1	2.09603	11	46	25.9826	0.0806704	-3.63182	8.58613e-05	0.00161237	down	yes	chrChr18:575963-577515:-	gi|224142075|ref|XP_002324384.1|	2021	0	hypothetical protein POPTR_0018s03470g [Populus trichocarpa]	gi|566214022|ref|XM_002324348.2|	1392	0	Populus trichocarpa hypothetical protein (POPTR_0018s03470g) mRNA, complete cds	.	.	.	.	.	.	.	.	pfam06880	DUF1262	Protein of unknown function (DUF1262). This family represents a conserved region within a number of proteins of unknown function that seem to be specific to Arabidopsis thaliana. Note that some family members contain more than one copy of this region.	.	.	.	.	.
Potri.007G111700	1	1	1.04169	47	26	35.9073	0.0290105	-5.10728	1.23515e-07	5.89228e-06	down	yes	chrChr07:13447563-13448352:-	gi|566179444|ref|XP_002309882.2|	922	3e-123	truncated Kunitz trypsin inhibitor family protein [Populus trichocarpa]	gi|156564447|gb|AC209102.1|	790	0	Populus trichocarpa clone POP048-O16, complete sequence	.	.	.	.	.	.	.	.	pfam00197	Kunitz_legume	Trypsin and protease inhibitor.	.	.	.	.	.
Potri.001G290200	500	395	466.82	800	1228	957.104	0.487743	-1.03581	0.000314153	0.00464566	down	yes	chrChr01:29598116-29598751:+	gi|224060879|ref|XP_002300282.1|	246	4e-24	hypothetical protein POPTR_0001s29750g [Populus trichocarpa]	.	.	.	.	.	.	.	.	.	.	.	.	pfam10034	Dpy19	Q-cell neuroblast polarisation. Dyp-19, formerly known as DUF2211, is a transmembrane domain family that is required to orient the neuroblast cells, QR and QL accurately on the anterior-posterior axis: QL and QR are born in the same anterior-posterior position, but polarise and migrate left-right asymmetrically, QL migrating towards the posterior and QR migrating towards the anterior. It is also …	.	.	.	.	.
Potri.004G078700	68	72	72.893	215	154	179.699	0.405639	-1.30173	0.000923583	0.0110751	down	yes	chrChr04:6500859-6504139:+	gi|224079694|ref|XP_002305915.1|	1346	0	NC domain-containing family protein [Populus trichocarpa]	gi|566165469|ref|XM_002305879.2|	1196	0	Populus trichocarpa NC domain-containing family protein (POPTR_0004s07690g) mRNA, complete cds	.	.	.	.	.	.	.	.	pfam04970	LRAT	Lecithin retinol acyltransferase. The full-length members of this family are representatives of a novel class II tumor-suppressor family, designated as H-REV107-like. This domain is the catalytic N-terminal proline-rich region of the protein. The downstream region is a putative C-terminal transmembrane domain which is found to be crucial for cellular localisation, but not necessary for the enzyme…	.	.	.	.	.
Potri.012G102700	17	9	13.5926	53	90	67.2155	0.202224	-2.30597	0.000320763	0.00471733	down	yes	chrChr12:12723697-12724510:-	gi|566197790|ref|XP_002318753.2|	863	1e-114	hypothetical protein POPTR_0012s10450g [Populus trichocarpa]	gi|160333971|gb|AC214416.1|	705	0	Populus trichocarpa clone POP036-I17, complete sequence	.	.	.	.	.	.	.	.	pfam02519	Auxin_inducible	Auxin responsive protein. This family consists of the protein products of the ARG7 auxin responsive genes family none of which have any identified functional role.	.	.	.	.	.
Potri.007G041300	1494	1341	1477.56	586	881	692.927	2.13235	1.09245	4.25133e-05	0.00090764	up	yes	chrChr07:3377102-3382916:-	gi|743890925|ref|XP_011039193.1|	6003	0	PREDICTED: uncharacterized protein LOC105135826 isoform X2 [Populus euphratica]	gi|566180746|ref|XM_002310119.2|	2795	0	Populus trichocarpa hypothetical protein (POPTR_0007s11270g) mRNA, complete cds	.	.	.	.	.	.	.	.	pfam12371	DUF3651	Protein of unknown function (DUF3651). This domain family is found in eukaryotes, and is approximately 70 amino acids in length. This family is frequently annotated as a membrane protein but there is little associated literature to back this up.	.	.	.	.	.
Potri.013G060600	5	9	7.26653	135	14	76.4137	0.0950946	-3.39449	2.03318e-07	9.24012e-06	down	yes	chrChr13:4562488-4563303:+	gi|566199644|ref|XP_006375903.1|	349	2e-38	hypothetical protein POPTR_0013s05710g [Populus trichocarpa]	gi|566199643|ref|XM_006375841.1|	813	0	Populus trichocarpa hypothetical protein (POPTR_0013s05710g) mRNA, complete cds	.	.	.	.	.	.	.	.	pfam10373	EST1_DNA_bind	Est1 DNA/RNA binding domain. Est1 is a protein which recruits or activates telomerase at the site of polymerization. This is the DNA/RNA binding domain of EST1.	.	.	.	.	.
Potri.014G034900	145	171	164.423	308	466	365.499	0.449858	-1.15246	0.000154574	0.00259925	down	yes	chrChr14:2873931-2875392:+	gi|566202243|ref|XP_006374995.1|	1540	0	mRNA for AR781 family protein [Populus trichocarpa]	gi|566202242|ref|XM_006374933.1|	1380	0	Populus trichocarpa mRNA for AR781 family protein (POPTR_0014s03420g) mRNA, complete cds	.	.	.	.	.	.	.	.	pfam07816	DUF1645	Protein of unknown function (DUF1645). These sequences are derived from a number of hypothetical plant proteins. The region in question is approximately 270 amino acids long. Some members of this family are annotated as yeast pheromone receptor proteins AR781 but no literature was found to support this.	.	.	.	.	.
Potri.010G004000	214	227	229.61	432	843	596.057	0.385216	-1.37626	9.70677e-07	3.64117e-05	down	yes	chrChr10:360700-362096:+	gi|224107000|ref|XP_002314339.1|	382	2e-42	hypothetical protein POPTR_0010s00660g [Populus trichocarpa]	gi|566188512|ref|XM_002314303.2|	924	0	Populus trichocarpa hypothetical protein (POPTR_0010s00660g) mRNA, complete cds	.	.	.	.	.	.	.	.	.	.	.	.	.	.	.	.
Potri.005G169200	22	12	17.772	57	139	90.8768	0.195561	-2.35431	0.000192474	0.00312372	down	yes	chrChr05:18217393-18217726:+	.	.	.	.	gi|566171759|ref|XM_002306555.2|	334	3e-174	Populus trichocarpa acetyl-CoA carboxylase family protein (POPTR_0005s16540g) mRNA, complete cds	.	.	.	.	.	.	.	.	pfam13529	Peptidase_C39_2	Peptidase_C39 like family.	.	.	.	.	.
Potri.007G109700	60	96	81.0241	304	327	302.201	0.268113	-1.89909	3.69145e-05	0.00080469	down	yes	chrChr07:13300601-13302189:-	gi|224093360|ref|XP_002309896.1|	1219	1e-166	hypothetical protein POPTR_0007s03800g [Populus trichocarpa]	gi|224093359|ref|XM_002309860.1|	774	0	Populus trichocarpa hypothetical protein (POPTR_0007s03800g) mRNA, complete cds	.	.	.	.	.	.	.	.	pfam04720	DUF506	Protein of unknown function (DUF506). Family of uncharacterized plant proteins.	.	.	.	.	.
Potri.003G196200	12661	12069	12884.2	5980	7165	6267.24	2.05581	1.03971	0.00170184	0.0179731	up	yes	chrChr03:19918112-19921642:-	gi|224072891|ref|XP_002303930.1|	2175	0	hypothetical protein POPTR_0003s19560g [Populus trichocarpa]	gi|566163564|ref|XM_006385922.1|	1875	0	Populus trichocarpa hypothetical protein (POPTR_0003s19560g) mRNA, complete cds	.	.	.	.	.	.	.	.	pfam13369	Transglut_core2	Transglutaminase-like superfamily.	.	.	.	.	.
Potri.003G102300	6	12	9.33726	56	21	38.3885	0.243231	-2.0396	0.00406023	0.0356192	down	yes	chrChr03:12781248-12782387:+	gi|566161929|ref|XP_002303466.2|	612	2e-77	hypothetical protein POPTR_0003s10140g [Populus trichocarpa]	gi|566161928|ref|XM_002303430.2|	741	0	Populus trichocarpa hypothetical protein (POPTR_0003s10140g) mRNA, complete cds	.	.	.	.	.	.	.	.	pfam04111	APG6	Autophagy protein Apg6. In yeast, 15 Apg proteins coordinate the formation of autophagosomes. Autophagy is a bulk degradation process induced by starvation in eukaryotic cells. Apg6/Vps30p has two distinct functions in the autophagic process, either associated with the membrane or in a retrieval step of the carboxypeptidase Y sorting pathway.	.	.	.	.	.
Potri.008G124700	8353	6333	7661.91	3778	4038	3744.27	2.0463	1.03302	0.00337417	0.0308057	up	yes	chrChr08:8117721-8120399:-	gi|224101775|ref|XP_002312416.1|	2609	0	octicosapeptide/Phox/Bem1p domain-containing family protein [Populus trichocarpa]	gi|566183595|ref|XM_002312380.2|	2496	0	Populus trichocarpa octicosapeptide/Phox/Bem1p domain-containing family protein (POPTR_0008s12370g) mRNA, complete cds	.	.	.	.	.	.	.	.	pfam00564	PB1	PB1 domain.	.	.	.	.	.
Potri.013G152300	748	2010	1428.51	438	363	387.784	3.68378	1.88119	6.52838e-06	0.000183836	up	yes	chrChr13:15584379-15585828:-	gi|566201384|ref|XP_002319952.2|	296	4e-29	hypothetical protein POPTR_0013s14850g [Populus trichocarpa]	gi|566201383|ref|XM_002319916.2|	332	2e-172	Populus trichocarpa hypothetical protein (POPTR_0013s14850g) mRNA, complete cds	.	.	.	.	.	.	.	.	pfam14296	O-ag_pol_Wzy	O-antigen polysaccharide polymerase Wzy. This family includes O-antigen polysaccharide polymerases. These enzymes link O-units via a glycosidic linkage to form a long O-antigen. These enzymes vary in specificity and sequence.	.	.	.	.	.
Potri.008G021400	165	165	171.879	513	911	668.153	0.257245	-1.95879	8.95456e-13	1.16569e-10	down	yes	chrChr08:1116064-1119214:-	gi|566181888|ref|XP_002311951.2|	1870	0	hydrolase family protein [Populus trichocarpa]	gi|566181887|ref|XM_002311915.2|	1789	0	Populus trichocarpa hydrolase family protein (POPTR_0008s02230g) mRNA, complete cds	.	.	.	.	.	.	.	.	pfam12697	Abhydrolase_6	Alpha/beta hydrolase family. This family contains alpha/beta hydrolase enzymes of diverse specificity.	.	.	.	.	.
Potri.008G108400	3	9	6.21219	151	331	224.348	0.0276899	-5.17449	1.58227e-07	7.38762e-06	down	yes	chrChr08:6896568-6898050:+	gi|224099201|ref|XP_002311401.1|	854	2e-111	hypothetical protein POPTR_0008s10780g [Populus trichocarpa]	gi|566183338|ref|XM_002311365.2|	881	0	Populus trichocarpa hypothetical protein (POPTR_0008s10780g) mRNA, complete cds	.	.	.	.	.	.	.	.	pfam04286	DUF445	Protein of unknown function (DUF445). Predicted to be a membrane protein.	.	.	.	.	.
Potri.011G044000	498	633	588.222	1156	1628	1318.51	0.446125	-1.16448	2.88541e-06	9.26287e-05	down	yes	chrChr11:3728905-3730779:-	gi|566193658|ref|XP_006377303.1|	1541	0	hypothetical protein POPTR_0011s04380g [Populus trichocarpa]	gi|566193657|ref|XM_006377241.1|	1382	0	Populus trichocarpa hypothetical protein (POPTR_0011s04380g) mRNA, complete cds	.	.	.	.	.	.	.	.	pfam05553	DUF761	Cotton fibre expressed protein. This family consists of several plant proteins of unknown function. Three of the sequences (from Gossypium hirsutum) in this family are described as cotton fibre expressed proteins. The remaining sequences, found in Arabidopsis thaliana, are uncharacterized.	.	.	.	.	.
Potri.007G044200	357	682	539.102	264	220	234.263	2.30127	1.20243	0.00543706	0.0444721	up	yes	chrChr07:3851107-3852948:+	gi|224096758|ref|XP_002310724.1|	1864	0	hypothetical protein POPTR_0007s10990g [Populus trichocarpa]	gi|566180691|ref|XM_002310688.2|	1478	0	Populus trichocarpa hypothetical protein (POPTR_0007s10990g) mRNA, complete cds	.	.	.	.	.	.	.	.	pfam03521	Kv2channel	Kv2 voltage-gated K+ channel.	.	.	.	.	.
Potri.002G218800	10	5	7.8443	23	64	40.1542	0.195354	-2.35583	0.000573264	0.00750397	down	yes	chrChr02:20388549-20389261:+	gi|566159323|ref|XP_002301593.2|	712	8e-93	hypothetical protein POPTR_0002s21890g [Populus trichocarpa]	gi|566159322|ref|XM_002301557.2|	689	0	Populus trichocarpa hypothetical protein (POPTR_0002s21890g) mRNA, complete cds	.	.	.	.	.	.	.	.	pfam13499	EF-hand_7	EF-hand domain pair.	.	.	.	.	.
Potri.001G084200	15	16	16.1399	231	437	312.66	0.0516212	-4.27589	6.65791e-26	3.2991e-23	down	yes	chrChr01:6687434-6688379:-	gi|224058000|ref|XP_002299430.1|	808	8e-106	hypothetical protein POPTR_0001s11330g [Populus trichocarpa]	.	.	.	.	.	.	.	.	.	.	.	.	pfam04398	DUF538	Protein of unknown function, DUF538. This family consists of several plant proteins of unknown function.	.	.	.	.	.
Potri.005G045300	351	198	286.912	829	1253	983.205	0.291813	-1.77689	0.000323359	0.00474414	down	yes	chrChr05:3331665-3333148:-	.	.	.	.	gi|566169482|ref|XM_006382649.1|	592	0	Populus trichocarpa hypothetical protein (POPTR_0005s04680g) mRNA, complete cds	.	.	.	.	.	.	.	.	pfam13949	ALIX_LYPXL_bnd	ALIX V-shaped domain binding to HIV. The binding of the LYPxL motif of late HIV p6Gag and EIAV p9Gag to this domain is necessary for viral budding.This domain is generally central between an N-terminal Bro1 domain, pfam03097 and a C-terminal proline-rich domain. The retroviruses thus used this domain to hijack the ESCRT system of the cell.	.	.	.	.	.
Potri.001G456400	14	10	12.5256	192	118	151.876	0.0824723	-3.59995	1.28653e-12	1.63326e-10	down	yes	chrChr01:49081270-49084590:-	gi|566155158|ref|XP_006370750.1|	2026	0	hypothetical protein POPTR_0001s46060g [Populus trichocarpa]	.	.	.	.	.	.	.	.	SPAC5D6.04	55.1	3e-07	COG0679	pfam03547	Mem_trans	Membrane transport protein. This family includes auxin efflux carrier proteins and other transporter proteins from all domains of life.	.	.	.	.	.
Potri.004G094000	1	1	1.04169	21	8	14.4507	0.0720857	-3.79414	0.00127541	0.01435	down	yes	chrChr04:8026277-8027068:+	gi|566165716|ref|XP_002305848.2|	942	1e-126	hypothetical protein POPTR_0004s09290g [Populus trichocarpa]	gi|566165715|ref|XM_002305812.2|	732	0	Populus trichocarpa hypothetical protein (POPTR_0004s09290g) mRNA, complete cds	.	.	.	.	.	.	.	.	pfam14009	DUF4228	Domain of unknown function (DUF4228). This domain is found in plants. The function is not known.	.	.	.	.	.
Potri.010G113300	34	28	32.3303	146	108	123.536	0.261708	-1.93397	3.44698e-05	0.00075967	down	yes	chrChr10:13170535-13171693:-	gi|566190432|ref|XP_002315885.2|	239	2e-21	hypothetical protein POPTR_0010s12360g [Populus trichocarpa]	gi|566190431|ref|XM_002315849.2|	551	0	Populus trichocarpa hypothetical protein (POPTR_0010s12360g) mRNA, complete cds	.	.	.	.	.	.	.	.	pfam08497	Radical_SAM_N	Radical SAM N-terminal. This domain tends to occur to the N-terminus of the pfam04055 domain in hypothetical bacterial proteins.	.	.	.	.	.
Potri.001G156700	73	65	71.9272	503	886	651.939	0.110328	-3.18013	3.9485e-27	2.20556e-24	down	yes	chrChr01:12981131-12984168:-	gi|566149200|ref|XP_006369007.1|	1666	0	hypothetical protein POPTR_0001s15660g [Populus trichocarpa]	.	.	.	.	.	.	.	.	.	.	.	.	pfam05703	Auxin_canalis	Auxin canalisation. This domain is frequently found at the N-terminus of proteins containing pfam08458 at the C-terminus. It is a component of the auto-regulatory loop which enables auxin canalisation by recruitment of the PIN1 auxin efflux protein to the cell membrane.	.	.	.	.	.
Potri.008G162000	657	482	594.349	332	278	295.191	2.01344	1.00966	0.00543341	0.0444541	up	yes	chrChr08:11010360-11016011:-	gi|566184266|ref|XP_002312570.2|	2533	0	hypothetical protein POPTR_0008s16190g [Populus trichocarpa]	gi|566184265|ref|XM_002312534.2|	1756	0	Populus trichocarpa hypothetical protein (POPTR_0008s16190g) mRNA, complete cds	.	.	.	.	.	.	.	.	pfam06414	Zeta_toxin	Zeta toxin. This family consists of several bacterial zeta toxin proteins. Zeta toxin is thought to be part of a postregulational killing system in bacteria. It relies on antitoxin/toxin systems that secure stable inheritance of low and medium copy number plasmids during cell division and kill cells that have lost the plasmid.	.	.	.	.	.
Potri.005G078600	3914	5230	4754.28	2159	1967	1989.73	2.38941	1.25666	9.0614e-05	0.00168616	up	yes	chrChr05:5789505-5791497:+	gi|224081172|ref|XP_002306320.1|	930	3e-122	senescence-associated family protein [Populus trichocarpa]	gi|566170113|ref|XM_002306284.2|	1197	0	Populus trichocarpa senescence-associated family protein (POPTR_0005s08040g) mRNA, complete cds	.	.	.	.	.	.	.	.	pfam04570	DUF581	Protein of unknown function (DUF581). Family of uncharacterized proteins.	.	.	.	.	.
Potri.006G006300	486	260	389.98	1110	2114	1508.61	0.258502	-1.95175	0.00110234	0.0127556	down	yes	chrChr06:438132-439307:+	gi|566173793|ref|XP_002307857.2|	877	1e-113	VQ motif-containing family protein [Populus trichocarpa]	gi|566173792|ref|XM_002307821.2|	1165	0	Populus trichocarpa VQ motif-containing family protein (POPTR_0006s00810g) mRNA, complete cds	.	.	.	.	.	.	.	.	pfam05678	VQ	VQ motif. This short motif is found in a variety of plant proteins. These proteins vary greatly in length and are mostly composed of low complexity regions. They all conserve a short motif FXhVQChTG, where X is any amino acid and h is a hydrophobic amino acid. The function of this motif is uncertain, however one protein in this family has been found to bind the SigA sigma factor. It would seem pl…	.	.	.	.	.
Potri.003G092100	152	89	125.922	484	651	538.557	0.233814	-2.09657	4.79147e-05	0.00100343	down	yes	chrChr03:11920257-11920811:-	gi|566161712|ref|XP_006385656.1|	582	3e-74	hypothetical protein POPTR_0003s09080g [Populus trichocarpa]	gi|566161711|ref|XM_006385594.1|	555	0	Populus trichocarpa hypothetical protein (POPTR_0003s09080g) mRNA, complete cds	.	.	.	.	.	.	.	.	pfam06133	DUF964	Protein of unknown function (DUF964). This family consists of several relatively short bacterial and archaeal hypothetical sequences. The function of this family is unknown.	.	.	.	.	.
Potri.017G069800	11	14	13.0022	66	30	47.5557	0.273409	-1.87087	0.0040037	0.035234	down	yes	chrChr17:7957955-7959799:+	gi|566255760|ref|XP_006387920.1|	2100	0	hypothetical protein POPTR_0479s00200g [Populus trichocarpa]	gi|566212601|ref|XM_002323759.2|	1642	0	Populus trichocarpa hypothetical protein (POPTR_0017s10600g) mRNA, complete cds	.	.	.	.	.	.	.	.	pfam13855	LRR_8	Leucine rich repeat.	.	.	.	.	.
Potri.006G038200	9	6	7.83165	76	206	130.271	0.0601182	-4.05605	5.44842e-13	7.24616e-11	down	yes	chrChr06:2675780-2676627:+	gi|566208508|ref|XP_006373704.1|	149	8e-10	hypothetical protein POPTR_0016s03640g [Populus trichocarpa]	gi|566174301|ref|XM_006380918.1|	690	0	Populus trichocarpa hypothetical protein (POPTR_0006s03650g) mRNA, complete cds	.	.	.	.	.	.	.	.	pfam09214	Prd1-P2	Bacteriophage Prd1, adsorption protein P2. Members of this family form a set of bacteriophage adsorption proteins, composed mainly of beta-strands whose complicated topology forms an elongated seahorse-shaped molecule with a distinct head, containing a pseudo-beta propeller structure with approximate 6-fold symmetry, and tail. They are required for the attachment of the phage to the host conjugat…	.	.	.	.	.
Potri.013G043600	7	2	4.71923	29	139	76.3069	0.0618454	-4.01519	0.00072203	0.0090799	down	yes	chrChr13:3076451-3077220:+	gi|224123488|ref|XP_002319090.1|	607	8e-77	hypothetical protein POPTR_0013s04080g [Populus trichocarpa]	gi|566199343|ref|XM_002319054.2|	715	0	Populus trichocarpa hypothetical protein (POPTR_0013s04080g) mRNA, complete cds	.	.	.	.	.	.	.	.	pfam13622	4HBT_3	Thioesterase-like superfamily. This family contains a wide variety of enzymes, principally thioesterases. These enzymes are part of the Hotdog fold superfamily.	.	.	.	.	.
Potri.010G195800	320	478	414.635	114	142	121.858	3.4026	1.76664	3.07845e-05	0.000693373	up	yes	chrChr10:18925453-18927914:-	gi|224112641|ref|XP_002316248.1|	2057	0	hypothetical protein POPTR_0010s20310g [Populus trichocarpa]	gi|566191816|ref|XM_002316212.2|	1964	0	Populus trichocarpa hypothetical protein (POPTR_0010s20310g) mRNA, complete cds	.	.	.	.	.	.	.	.	pfam10373	EST1_DNA_bind	Est1 DNA/RNA binding domain. Est1 is a protein which recruits or activates telomerase at the site of polymerization. This is the DNA/RNA binding domain of EST1.	.	.	.	.	.
Potri.006G062900	56	47	53.704	414	154	283.25	0.189599	-2.39898	3.29935e-10	2.69582e-08	down	yes	chrChr06:4611139-4615026:-	gi|743816664|ref|XP_011020233.1|	2934	0	PREDICTED: ankyrin repeat-containing protein At3g12360-like isoform X1 [Populus euphratica]	gi|566174767|ref|XM_006381028.1|	2039	0	Populus trichocarpa hypothetical protein (POPTR_0006s06170g) mRNA, complete cds	.	.	.	.	.	.	.	.	pfam13962	PGG	Domain of unknown function. The PGG domain is named for the highly conserved sequence motif found at the startt of the domain. The function is not known.	.	.	.	.	.
Potri.001G235700	108	81	98.6105	161	304	217.661	0.453046	-1.14227	0.00125343	0.0141619	down	yes	chrChr01:24746418-24750032:+	gi|566150724|ref|XP_002299892.2|	2003	0	hypothetical protein POPTR_0001s24240g [Populus trichocarpa]	.	.	.	.	.	.	.	.	.	.	.	.	pfam06136	DUF966	Domain of unknown function (DUF966). Family of plant proteins with unknown function.	.	.	.	.	.
Potri.007G015800	936	783	896.3	1642	2336	1883.21	0.475942	-1.07114	5.79801e-06	0.000166941	down	yes	chrChr07:1164582-1168664:-	gi|566181192|ref|XP_002310289.2|	2043	0	hypothetical protein POPTR_0007s13770g [Populus trichocarpa]	gi|566181191|ref|XM_002310253.2|	1125	0	Populus trichocarpa hypothetical protein (POPTR_0007s13770g) mRNA, complete cds	.	.	.	.	.	.	.	.	pfam03676	UPF0183	Uncharacterized protein family (UPF0183). This family of proteins includes Lin-10 from C. elegans.	.	.	.	.	.
Potri.014G117500	135	114	129.823	43	51	44.836	2.89551	1.53382	0.0021784	0.0217818	up	yes	chrChr14:9142197-9144367:+	gi|224128254|ref|XP_002320281.1|	1096	9e-144	hypothetical protein POPTR_0014s11280g [Populus trichocarpa]	gi|566203738|ref|XM_002320245.2|	1791	0	Populus trichocarpa hypothetical protein (POPTR_0014s11280g) mRNA, complete cds	.	.	.	.	.	.	.	.	pfam07281	INSIG	Insulin-induced protein (INSIG). This family contains a number of eukaryotic Insulin-induced proteins (INSIG-1 and INSIG-2) approximately 200 residues long. INSIG-1 and INSIG-2 are found in the endoplasmic reticulum and bind the sterol-sensing domain of SREBP cleavage-activating protein (SCAP), preventing it from escorting SREBPs to the Golgi. Their combined action permits feedback regulation of …	.	.	.	.	.
Potri.014G136900	4	6	5.1958	26	43	32.4667	0.160035	-2.64354	0.000395056	0.00557762	down	yes	chrChr14:10462607-10469157:-	gi|743870748|ref|XP_011033662.1|	2395	0	PREDICTED: uncharacterized protein LOC105132076 [Populus euphratica]	gi|566204074|ref|XM_002321014.2|	1481	0	Populus trichocarpa hypothetical protein (POPTR_0014s13270g) mRNA, complete cds	.	.	.	.	.	.	.	.	pfam03372	Exo_endo_phos	Endonuclease/Exonuclease/phosphatase family. This large family of proteins includes magnesium dependent endonucleases and a large number of phosphatases involved in intracellular signalling. This family includes: AP endonuclease proteins EC:4.2.99.18, DNase I proteins EC:3.1.21.1, Synaptojanin an inositol-1,4,5-trisphosphate phosphatase EC:3.1.3.56, Sphingomyelinase EC:3.1.4.12 and Nocturnin.	.	.	.	.	.
Potri.T170700	8	7	7.819	49	40	43.1137	0.181358	-2.46309	0.000275452	0.00418725	down	yes	chrscaffold_1057:4349-5103:-	gi|566255262|ref|XP_006387741.1|	258	3e-25	hypothetical protein POPTR_0626s00200g [Populus trichocarpa]	gi|566255261|ref|XM_006387679.1|	548	0	Populus trichocarpa hypothetical protein (POPTR_0626s00200g) mRNA, complete cds	.	.	.	.	.	.	.	.	pfam08224	DUF1719	Domain of unknown function (DUF1719). This is a domain of unknown function. It may have a role in ATPase activation.	.	.	.	.	.
Potri.010G244200	39	31	36.5098	115	223	158.052	0.230999	-2.11404	8.26105e-07	3.18839e-05	down	yes	chrChr10:21957428-21959121:-	gi|566192657|ref|XP_006378831.1|	1402	0	hypothetical protein POPTR_0010s25040g [Populus trichocarpa]	gi|566192656|ref|XM_006378769.1|	902	0	Populus trichocarpa hypothetical protein (POPTR_0010s25040g) mRNA, complete cds	.	.	.	.	.	.	.	.	pfam03031	NIF	NLI interacting factor-like phosphatase. This family contains a number of NLI interacting factor isoforms and also an N-terminal regions of RNA polymerase II CTC phosphatase and FCP1 serine phosphatase. This region has been identified as the minimal phosphatase domain.	.	.	.	.	.
Potri.008G165200	601	734	694.487	1571	1979	1689.04	0.411172	-1.28219	2.32813e-08	1.29339e-06	down	yes	chrChr08:11263041-11265401:+	gi|566184330|ref|XP_006379882.1|	729	3e-93	hypothetical protein POPTR_0008s16510g [Populus trichocarpa]	gi|566184329|ref|XM_006379820.1|	958	0	Populus trichocarpa hypothetical protein (POPTR_0008s16510g) mRNA, complete cds	.	.	.	.	.	.	.	.	pfam05514	HR_lesion	HR-like lesion-inducing. Family of plant proteins that are associated with the hypersensitive response (HR) pathway of defence against plant pathogens.	.	.	.	.	.
Potri.013G111600	0	0	0	9	5	6.88524	#NAME?	#NAME?	0.00386367	0.0342667	down	yes	chrChr13:12494820-12496304:+	gi|566200725|ref|XP_006376278.1|	375	4e-40	hypothetical protein POPTR_0013s11600g [Populus trichocarpa]	gi|566200724|ref|XM_006376216.1|	651	0	Populus trichocarpa hypothetical protein (POPTR_0013s11600g) mRNA, complete cds	.	.	.	.	.	.	.	.	pfam09685	Tic20	Tic20-like protein. Chloroplast function requires the import of nuclear encoded proteins from the cytoplasm across the chloroplast double membrane. This is accomplished by two protein complexes, the Toc complex located at the outer membrane and the Tic complex located at the inner membrane. The Toc complex recognizes specific proteins by a cleavable N-terminal sequence and is primarily responsibl…	.	.	.	.	.
Potri.003G125200	4	5	4.68128	14	56	31.9478	0.146529	-2.77074	0.000439072	0.00607073	down	yes	chrChr03:14633711-14634562:+	gi|224071809|ref|XP_002303577.1|	1043	2e-142	hypothetical protein POPTR_0003s12520g [Populus trichocarpa]	gi|224071808|ref|XM_002303541.1|	588	0	Populus trichocarpa hypothetical protein (POPTR_0003s12520g) mRNA, complete cds	.	.	.	.	.	.	.	.	pfam04525	Tub_2	Tubby C 2. The structure of this family has been solved. It comprises a 12-stranded beta barrel with a central C-terminal alpha helix. This helix is thought to be a transmembrane helix. It is structurally similar to the C-terminal domain of the Tubby protein. In plants it plays a role in defense against pathogens.	.	.	.	.	.
Potri.001G152500	14	14	14.5837	107	116	106.765	0.136596	-2.87202	5.26591e-08	2.70082e-06	down	yes	chrChr01:12587166-12588716:-	gi|566149106|ref|XP_006368960.1|	1841	0	hypothetical protein POPTR_0001s15250g [Populus trichocarpa]	.	.	.	.	.	.	.	.	.	.	.	.	pfam02458	Transferase	Transferase family. This family includes a number of transferase enzymes. These include anthranilate N-hydroxycinnamoyl/benzoyltransferase that catalyses the first committed reaction of phytoalexin biosynthesis. Deacetylvindoline 4-O-acetyltransferase EC:2.3.1.107 catalyses the last step in vindoline biosynthesis is also a member of this family. The motif HXXXD is probably part of the active site…	.	.	.	.	.
Potri.003G152300	9	2	5.77357	162	47	104.997	0.0549881	-4.18474	0.00416564	0.0363777	down	yes	chrChr03:16609801-16612338:-	gi|566162771|ref|XP_006385840.1|	684	4e-88	hypothetical protein POPTR_0003s15180g [Populus trichocarpa]	gi|566162772|ref|XM_006385779.1|	439	0	Populus trichocarpa hypothetical protein (POPTR_0003s15190g) mRNA, complete cds	.	.	.	.	.	.	.	.	pfam06391	MAT1	CDK-activating kinase assembly factor MAT1. MAT1 is an assembly/targeting factor for cyclin-dependent kinase-activating kinase (CAK), which interacts with the transcription factor TFIIH. The domain found to the N-terminal side of this domain is a C3HC4 RING finger.	.	.	.	.	.
Potri.003G140400	383	579	499.813	207	183	188.308	2.65423	1.40829	0.000448694	0.00618706	up	yes	chrChr03:15781778-15782942:-	gi|566162563|ref|XP_002304561.2|	1169	5e-158	hypothetical protein POPTR_0003s14030g [Populus trichocarpa]	gi|566162562|ref|XM_002304525.2|	1045	0	Populus trichocarpa hypothetical protein (POPTR_0003s14030g) mRNA, complete cds	.	.	.	.	.	.	.	.	pfam11623	DUF3252	Protein of unknown function (DUF3252). This family of proteins has no known function. Some members are annotated as Ssl0352 however this cannot be confirmed. Currently there is no known function.	.	.	.	.	.
Potri.004G093000	5	4	4.69393	39	72	52.0032	0.0902624	-3.46973	7.03169e-07	2.75803e-05	down	yes	chrChr04:7873155-7873977:+	gi|224079405|ref|XP_002305853.1|	750	7e-98	hypothetical protein POPTR_0004s09190g [Populus trichocarpa]	gi|566165698|ref|XM_002305817.2|	803	0	Populus trichocarpa hypothetical protein (POPTR_0004s09190g) mRNA, complete cds	.	.	.	.	.	.	.	.	pfam03619	Solute_trans_a	Organic solute transporter Ostalpha. This family is a transmembrane organic solute transport protein. In vertebrates these proteins form a complex with Ostbeta, and function as bile transporters. In plants they may transport brassinosteroid-like compounds and act as regulators of cell death.	.	.	.	.	.
Potri.006G240600	115	159	142.433	347	358	338.229	0.421115	-1.24771	0.000204038	0.00326992	down	yes	chrChr06:24977805-24982398:+	gi|743814058|ref|XP_011019636.1|	2150	0	PREDICTED: uncharacterized protein LOC105122298 [Populus euphratica]	gi|566178150|ref|XM_002308576.2|	1343	0	Populus trichocarpa hypothetical protein (POPTR_0006s25730g) mRNA, complete cds	.	.	.	.	BS_ytaP	67.8	1e-11	COG1073	pfam12697	Abhydrolase_6	Alpha/beta hydrolase family. This family contains alpha/beta hydrolase enzymes of diverse specificity.	.	.	.	.	.
Potri.014G015000	1149	1264	1256.07	4118	3810	3820.78	0.328748	-1.60495	3.60744e-12	4.21399e-10	down	yes	chrChr14:1478212-1479812:-	gi|566201845|ref|XP_002320683.2|	1042	5e-139	hypothetical protein POPTR_0014s01530g [Populus trichocarpa]	gi|566201844|ref|XM_002320647.2|	916	0	Populus trichocarpa hypothetical protein (POPTR_0014s01530g) mRNA, complete cds	.	.	.	.	.	.	.	.	pfam13708	Methyltransf_27	Methyltransferase domain. This family contains methyltransferase domains.	.	.	.	.	.
Potri.009G109300	7	4	5.74827	44	141	84.993	0.0676323	-3.88614	1.46502e-09	1.04428e-07	down	yes	chrChr09:9409332-9409752:+	gi|224105487|ref|XP_002313827.1|	337	2e-38	hypothetical protein POPTR_0009s11250g [Populus trichocarpa]	gi|566187439|ref|XM_002313791.2|	421	0	Populus trichocarpa hypothetical protein (POPTR_0009s11250g) mRNA, complete cds	.	.	.	.	.	.	.	.	pfam10071	DUF2310	Zn-ribbon-containing, possibly nucleic-acid-binding protein (DUF2310). Members of this family of proteobacterial zinc ribbon proteins are thought to bind to nucleic acids, however their exact function has not as yet been defined.	.	.	.	.	.
Potri.002G150600	12	9	10.9567	78	238	145.405	0.0753534	-3.73018	1.73123e-12	2.16206e-10	down	yes	chrChr02:11346486-11347737:+	gi|566158148|ref|XP_006386579.1|	805	3e-103	hypothetical protein POPTR_0002s15180g [Populus trichocarpa]	gi|566158147|ref|XM_006386517.1|	1001	0	Populus trichocarpa hypothetical protein (POPTR_0002s15180g) mRNA, complete cds	.	.	.	.	.	.	.	.	pfam02298	Cu_bind_like	Plastocyanin-like domain. This family represents a domain found in flowering plants related to the copper binding protein plastocyanin. Some members of this family may not bind copper due to the lack of key residues.	.	.	.	.	.
Potri.008G065700	0	0	0	8	15	10.7689	#NAME?	#NAME?	0.000282844	0.00427004	down	yes	chrChr08:3979941-3980282:-	.	.	.	.	.	.	.	.	.	.	.	.	.	.	.	.	pfam08701	GN3L_Grn1	GNL3L/Grn1 putative GTPase. Grn1 (yeast) and GNL3L (human) are putative GTPases which are required for growth and play a role in processing of nucleolar pre-rRNA. This family contains a potential nuclear localisation signal.	.	.	.	.	.
Potri.014G108300	67	68	70.3078	675	151	417.742	0.168304	-2.57085	4.39578e-14	6.46159e-12	down	yes	chrChr14:8510904-8512138:+	gi|743790800|ref|XP_011039710.1|	1554	0	PREDICTED: uncharacterized protein LOC105136171 [Populus euphratica]	gi|566203573|ref|XM_006375340.1|	1080	0	Populus trichocarpa hypothetical protein (POPTR_0014s10390g) mRNA, complete cds	.	.	.	.	.	.	.	.	pfam04995	CcmD	Heme exporter protein D (CcmD). The CcmD protein is part of a C-type cytochrome biogenesis operon. The exact function of this protein is uncertain. It has been proposed that CcmC, CcmD and CcmE interact directly with each other, establishing a cytoplasm to periplasm haem delivery pathway for cytochrome c maturation. This protein is found fused to CcmE in Pseudomonas fluorescens heme exporter prot…	.	.	.	.	.
Potri.010G149600	558	492	547.305	203	180	184.905	2.95992	1.56556	1.4697e-06	5.18991e-05	up	yes	chrChr10:15819851-15821600:+	gi|118484801|gb|ABK94268.1|	294	1e-29	unknown [Populus trichocarpa]	gi|566191061|ref|XM_006378492.1|	920	0	Populus trichocarpa hypothetical protein (POPTR_0010s15940g) mRNA, complete cds	.	.	.	.	.	.	.	.	pfam10317	7TM_GPCR_Srd	Serpentine type 7TM GPCR chemoreceptor Srd. Chemoreception is mediated in Caenorhabditis elegans by members of the seven-transmembrane G-protein-coupled receptor class (7TM GPCRs) of proteins which are of the serpentine type. Srd is part of the larger Str superfamily of chemoreceptors. Chemoperception is one of the central senses of soil nematodes like C. elegans which are otherwise 'blind' and '…	.	.	.	.	.
Potri.014G013600	24	29	27.5732	125	89	104.241	0.264514	-1.91858	0.000106045	0.0019153	down	yes	chrChr14:1393777-1394896:-	gi|224129812|ref|XP_002320677.1|	587	3e-72	hypothetical protein POPTR_0014s01410g [Populus trichocarpa]	gi|566201816|ref|XM_002320641.2|	729	0	Populus trichocarpa hypothetical protein (POPTR_0014s01410g) mRNA, complete cds	.	.	.	.	.	.	.	.	pfam02992	Transposase_21	Transposase family tnp2.	.	.	.	.	.
Potri.018G120300	4	10	7.25388	93	37	64.6881	0.112136	-3.15668	0.000282778	0.00427004	down	yes	chrChr18:14432183-14432941:+	gi|224142475|ref|XP_002324582.1|	563	2e-70	hypothetical protein POPTR_0018s12400g [Populus trichocarpa]	gi|566215484|ref|XM_002324546.2|	759	0	Populus trichocarpa hypothetical protein (POPTR_0018s12400g) mRNA, complete cds	.	.	.	.	.	.	.	.	pfam14764	SPG48	AP-5 complex subunit, vesicle trafficking. This family would appear to be the second of the two larger subunits of the fifth Adaptor-Protein complex, AP-5. Adaptor protein (AP) complexes facilitate the trafficking of cargo from one membrane compartment of the cell to another by recruiting other proteins to particular types of vesicles. AP-5 is involved in trafficking proteins from endosomes towar…	.	.	.	.	.
Potri.T137300	29	32	31.7526	247	57	153.631	0.206681	-2.27452	1.59511e-06	5.53727e-05	down	yes	chrscaffold_294:12795-14301:+	gi|224143535|ref|XP_002324989.1|	1067	9e-141	hypothetical protein POPTR_0018s05760g [Populus trichocarpa]	gi|566214392|ref|XM_002324953.2|	1185	0	Populus trichocarpa hypothetical protein (POPTR_0018s05760g) mRNA, complete cds	.	.	.	.	.	.	.	.	pfam07958	DUF1688	Protein of unknown function (DUF1688). A family of uncharacterized proteins.	.	.	.	.	.
Potri.009G039300	884	813	884.323	403	518	437.834	2.01977	1.01419	0.000282731	0.00427004	up	yes	chrChr09:4736471-4739686:+	gi|224106353|ref|XP_002314139.1|	4462	0	hypothetical protein POPTR_0009s04420g [Populus trichocarpa]	gi|566186253|ref|XM_002314103.2|	3113	0	Populus trichocarpa hypothetical protein (POPTR_0009s04420g) mRNA, complete cds	.	.	.	.	.	.	.	.	pfam12043	DUF3527	Domain of unknown function (DUF3527). This presumed domain is functionally uncharacterized. This domain is found in eukaryotes. This domain is about 120 amino acids in length. This domain has a conserved CDCGGWD sequence motif.	.	.	.	.	.
Potri.010G231000	26	15	21.4242	180	25	104.674	0.204675	-2.28859	0.000279447	0.00423692	down	yes	chrChr10:21275124-21276147:-	gi|566192431|ref|XP_002316406.2|	614	1e-76	hypothetical protein POPTR_0010s23750g [Populus trichocarpa]	gi|566192430|ref|XM_002316370.2|	1021	0	Populus trichocarpa hypothetical protein (POPTR_0010s23750g) mRNA, complete cds	.	.	.	.	.	.	.	.	pfam01476	LysM	LysM domain. The LysM (lysin motif) domain is about 40 residues long. It is found in a variety of enzymes involved in bacterial cell wall degradation. This domain may have a general peptidoglycan binding function. The structure of this domain is known.	.	.	.	.	.
Potri.004G130200	13	5	9.42581	42	156	90.5584	0.104085	-3.26416	0.000744483	0.00930135	down	yes	chrChr04:14572757-14575525:-	gi|743937445|ref|XP_011013129.1|	2268	0	PREDICTED: uncharacterized protein LOC105117238 isoform X1 [Populus euphratica]	gi|566166364|ref|XM_002305954.2|	1117	0	Populus trichocarpa hypothetical protein (POPTR_0004s13520g) mRNA, complete cds	.	.	.	.	.	.	.	.	pfam04601	DUF569	Protein of unknown function (DUF569). Family of hypothetical proteins. Some family members contain a two copies of the region.	.	.	.	.	.
Potri.009G027100	7	3	5.23375	19	48	31.0263	0.168688	-2.56757	0.000798742	0.00985104	down	yes	chrChr09:3807540-3809859:-	gi|743897505|ref|XP_011042045.1|	1404	0	PREDICTED: uncharacterized protein LOC105137845 [Populus euphratica]	gi|224104488|ref|XM_002313417.1|	861	0	Populus trichocarpa hypothetical protein (POPTR_0009s03220g) mRNA, complete cds	.	.	.	.	.	.	.	.	pfam07795	DUF1635	Protein of unknown function (DUF1635). The members of this family include sequences that are parts of hypothetical proteins expressed by plant species. The region in question is about 170 amino acids long.	.	.	.	.	.
Potri.016G103900	46	59	54.6065	200	230	205.365	0.2659	-1.91104	8.79447e-07	3.35632e-05	down	yes	chrChr16:10336529-10337352:+	gi|566209560|ref|XP_006373904.1|	496	2e-60	hypothetical protein POPTR_0016s10180g [Populus trichocarpa]	gi|566209559|ref|XM_006373842.1|	559	0	Populus trichocarpa hypothetical protein (POPTR_0016s10180g) mRNA, complete cds	.	.	.	.	.	.	.	.	pfam03691	UPF0167	Uncharacterized protein family (UPF0167). The proteins in this family are about 200 amino acids long and each contain 3 CXXC motifs.	.	.	.	.	.
Potri.010G062700	1634	1526	1646.55	646	771	675.703	2.4368	1.28499	1.60421e-06	5.55633e-05	up	yes	chrChr10:9077693-9092926:-	gi|743896414|ref|XP_011041478.1|	4116	0	PREDICTED: uncharacterized protein LOC105137440 [Populus euphratica]	gi|566189578|ref|XM_006378249.1|	1749	0	Populus trichocarpa hypothetical protein (POPTR_0010s07310g) mRNA, partial cds	.	.	.	.	.	.	.	.	pfam01764	Lipase_3	Lipase (class 3).	.	.	.	.	.
Potri.T131200	643	2102	1420.49	212	107	157.439	9.02249	3.17353	0.000585785	0.00764232	up	yes	chrscaffold_252:15829-18397:+	gi|224056297|ref|XP_002298796.1|	1983	0	hypothetical protein POPTR_0001s29590g [Populus trichocarpa]	gi|566151702|ref|XM_002298760.2|	1403	0	Populus trichocarpa hypothetical protein (POPTR_0001s29590g) mRNA, complete cds	.	.	.	.	.	.	.	.	pfam06219	DUF1005	Protein of unknown function (DUF1005). Family of plant proteins with undetermined function.	.	.	.	.	.
Potri.005G131000	10	6	8.35882	58	153	97.5629	0.0856762	-3.54496	1.63318e-09	1.15877e-07	down	yes	chrChr05:10549550-10550036:-	gi|224084233|ref|XP_002307238.1|	605	4e-78	hypothetical protein POPTR_0005s13930g [Populus trichocarpa]	gi|566171233|ref|XM_002307202.2|	487	0	Populus trichocarpa hypothetical protein (POPTR_0005s13930g) mRNA, complete cds	.	.	.	.	.	.	.	.	pfam02556	SecB	Preprotein translocase subunit SecB. This family consists of preprotein translocase subunit SecB. SecB is required for the normal export of envelope proteins out of the cell cytoplasm.	.	.	.	.	.
Potri.006G000900	902	1880	1442.81	715	581	627.931	2.29771	1.2002	0.00506134	0.0420938	up	yes	chrChr06:77618-81953:-	gi|224089501|ref|XP_002308735.1|	2358	0	hypothetical protein POPTR_0006s00300g [Populus trichocarpa]	gi|566173720|ref|XM_002308699.2|	2554	0	Populus trichocarpa hypothetical protein (POPTR_0006s00300g) mRNA, complete cds	.	.	.	.	.	.	.	.	pfam13639	zf-RING_2	Ring finger domain.	.	.	.	.	.
Potri.011G050500	24	25	25.5151	229	436	311.179	0.0819949	-3.60832	5.99412e-21	2.04612e-18	down	yes	chrChr11:4360431-4362696:+	gi|566193778|ref|XP_006377335.1|	1862	0	hypothetical protein POPTR_0011s05010g [Populus trichocarpa]	gi|566193777|ref|XM_006377273.1|	1486	0	Populus trichocarpa hypothetical protein (POPTR_0011s05010g) mRNA, complete cds	.	.	.	.	.	.	.	.	pfam00571	CBS	CBS domain. CBS domains are small intracellular modules that pair together to form a stable globular domain. This family represents a single CBS domain. Pairs of these domains have been termed a Bateman domain. CBS domains have been shown to bind ligands with an adenosyl group such as AMP, ATP and S-AdoMet. CBS domains are found attached to a wide range of other protein domains suggesting that CB…	.	.	.	.	.
Potri.014G127500	50	13	33.0473	215	768	450.109	0.0734206	-3.76767	0.00483896	0.0405628	down	yes	chrChr14:9782414-9783136:+	gi|566203906|ref|XP_002320335.2|	781	1e-102	hypothetical protein POPTR_0014s12230g [Populus trichocarpa]	gi|566203905|ref|XM_002320299.2|	650	0	Populus trichocarpa hypothetical protein (POPTR_0014s12230g) mRNA, complete cds	.	.	.	.	.	.	.	.	pfam04398	DUF538	Protein of unknown function, DUF538. This family consists of several plant proteins of unknown function.	.	.	.	.	.
Potri.011G049900	39	44	43.1985	78	152	107.53	0.401736	-1.31568	0.0040117	0.0352639	down	yes	chrChr11:4276601-4278017:-	gi|566193768|ref|XP_006377330.1|	1353	0	hypothetical protein POPTR_0011s04960g [Populus trichocarpa]	gi|566193767|ref|XM_006377268.1|	1215	0	Populus trichocarpa hypothetical protein (POPTR_0011s04960g) mRNA, complete cds	.	.	.	.	.	.	.	.	pfam12481	DUF3700	Aluminium induced protein. This domain family is found in eukaryotes, and is approximately 120 amino acids in length. There are two conserved sequence motifs: YGL and LRDR. This family is related to GATase enzyme domains.	.	.	.	.	.
Potri.017G035600	0	1	0.51452	28	4	16.3316	0.0315046	-4.98829	0.000205631	0.00329374	down	yes	chrChr17:3006004-3006566:+	gi|566211756|ref|XP_006372930.1|	282	1e-29	hypothetical protein POPTR_0017s06340g [Populus trichocarpa]	gi|566212418|ref|XM_006373130.1|	563	0	Populus trichocarpa hypothetical protein (POPTR_0017s09510g) mRNA, complete cds	.	.	.	.	.	.	.	.	pfam07964	Red1	Rec10 / Red1. Rec10 / Red1 is involved in meiotic recombination and chromosome segregation during homologous chromosome formation. This protein localizes to the synaptonemal complex in S. cerevisiae and the analogous structures (linear elements) in S. pombe. This family is currently only found in fungi.	.	.	.	.	.
Potri.004G035700	43	19	32.4442	199	150	169.612	0.191285	-2.3862	0.00175788	0.0184446	down	yes	chrChr04:2655509-2657052:-	gi|566164735|ref|XP_002305662.2|	1250	3e-169	hypothetical protein POPTR_0004s03570g [Populus trichocarpa]	gi|566164734|ref|XM_002305626.2|	1115	0	Populus trichocarpa hypothetical protein (POPTR_0004s03570g) mRNA, complete cds	.	.	.	.	.	.	.	.	pfam05553	DUF761	Cotton fibre expressed protein. This family consists of several plant proteins of unknown function. Three of the sequences (from Gossypium hirsutum) in this family are described as cotton fibre expressed proteins. The remaining sequences, found in Arabidopsis thaliana, are uncharacterized.	.	.	.	.	.
Potri.009G043900	19	25	22.8792	113	37	75.0953	0.30467	-1.71468	0.00286635	0.0270123	down	yes	chrChr09:5021441-5023303:+	gi|566186325|ref|XP_002314116.2|	1819	0	zinc finger family protein [Populus trichocarpa]	gi|566186324|ref|XM_002314080.2|	1629	0	Populus trichocarpa zinc finger family protein (POPTR_0009s04850g) mRNA, complete cds	.	.	.	.	.	.	.	.	pfam13894	zf-C2H2_4	C2H2-type zinc finger. This family contains a number of divergent C2H2 type zinc fingers.	.	.	.	.	.
Potri.007G114200	0	1	0.51452	20	24	20.9769	0.024528	-5.34943	1.02896e-05	0.000270205	down	yes	chrChr07:13583713-13584375:-	gi|224093298|ref|XP_002309872.1|	130	3e-07	hydroxyproline-rich glycoprotein [Populus trichocarpa]	gi|566179397|ref|XM_006380290.1|	663	0	Populus trichocarpa hydroxyproline-rich glycoprotein (POPTR_0007s03390g) mRNA, complete cds	.	.	.	.	.	.	.	.	pfam03317	ELF	ELF protein. This is a family of hypothetical proteins from cereal crops.	.	.	.	.	.
Potri.016G089900	61	73	69.7173	265	130	195.147	0.357255	-1.48497	0.000287452	0.00432424	down	yes	chrChr16:7298901-7300053:+	gi|224138698|ref|XP_002322879.1|	743	9e-95	hypothetical protein POPTR_0016s09110g [Populus trichocarpa]	gi|566209447|ref|XM_002322843.2|	850	0	Populus trichocarpa hypothetical protein (POPTR_0016s09110g) mRNA, complete cds	.	.	.	.	.	.	.	.	pfam04520	Senescence_reg	Senescence regulator. This protein regulates the expression of proteins associated with leaf senescence in plants.	.	.	.	.	.
Potri.003G012100	594	317	476.242	1247	1803	1442.94	0.33005	-1.59924	0.00132214	0.0147682	down	yes	chrChr03:1446492-1448706:+	gi|566160447|ref|XP_006385274.1|	1031	6e-133	hypothetical protein POPTR_0003s02350g [Populus trichocarpa]	gi|566160446|ref|XM_006385212.1|	2212	0	Populus trichocarpa hypothetical protein (POPTR_0003s02350g) mRNA, complete cds	.	.	.	.	.	.	.	.	pfam07690	MFS_1	Major Facilitator Superfamily.	.	.	.	.	.
Potri.016G006200	67	42	56.9302	357	60	212.191	0.268297	-1.8981	0.000876279	0.0106323	down	yes	chrChr16:297525-299927:+	gi|566207974|ref|XP_002322501.2|	973	2e-130	hypothetical protein POPTR_0016s00790g [Populus trichocarpa]	gi|566207973|ref|XM_002322465.2|	813	0	Populus trichocarpa hypothetical protein (POPTR_0016s00790g) mRNA, complete cds	.	.	.	.	.	.	.	.	pfam01190	Pollen_Ole_e_I	Pollen proteins Ole e I like.	.	.	.	.	.
Potri.011G139400	81	55	70.9994	232	156	189.426	0.374813	-1.41576	0.00185588	0.0192368	down	yes	chrChr11:16174986-16175914:+	gi|224115322|ref|XP_002317003.1|	477	9e-57	hypothetical protein POPTR_0011s14280g [Populus trichocarpa]	gi|166197740|gb|AC217034.1|	929	0	Populus trichocarpa clone POP025-E19, complete sequence	.	.	.	.	.	.	.	.	pfam14009	DUF4228	Domain of unknown function (DUF4228). This domain is found in plants. The function is not known.	.	.	.	.	.
Potri.014G094400	6	13	9.85178	81	27	54.0398	0.182306	-2.45557	0.0013552	0.015074	down	yes	chrChr14:7365253-7367766:+	gi|566203325|ref|XP_002320178.2|	1183	8e-158	hypothetical protein POPTR_0014s09010g [Populus trichocarpa]	gi|566203324|ref|XM_002320142.2|	1340	0	Populus trichocarpa hypothetical protein (POPTR_0014s09010g) mRNA, complete cds	.	.	.	.	.	.	.	.	pfam03124	EXS	EXS family. We have named this region the EXS family after (ERD1, XPR1, and SYG1). This family includes C-terminus portions from the SYG1 G-protein associated signal transduction protein from Saccharomyces cerevisiae, and sequences that are thought to be murine leukaemia virus (MLV) receptors (XPR1). N-terminus portions from these proteins are aligned in the SPX pfam03105 family. The previously n…	.	.	.	.	.
Potri.014G185300	66	52	61.5483	320	84	203.508	0.302437	-1.7253	3.12538e-05	0.0007024	down	yes	chrChr14:16238941-16243878:-	gi|743938338|ref|XP_011013590.1|	5085	0	PREDICTED: uncharacterized protein LOC105117567 [Populus euphratica]	gi|566256651|ref|XM_006388194.1|	3160	0	Populus trichocarpa hypothetical protein (POPTR_0259s00200g) mRNA, complete cds	.	.	.	.	.	.	.	.	pfam14309	DUF4378	Domain of unknown function (DUF4378).	.	.	.	.	.
Potri.012G135100	293	236	275.888	1099	418	755.961	0.364949	-1.45423	8.37457e-07	3.2241e-05	down	yes	chrChr12:15154762-15155708:+	gi|224122456|ref|XP_002318841.1|	597	6e-75	peptidoglycan-binding LysM domain-containing family protein [Populus trichocarpa]	gi|566198368|ref|XM_002318805.2|	741	0	Populus trichocarpa peptidoglycan-binding LysM domain-containing family protein (POPTR_0012s13770g) mRNA, complete cds	.	.	.	.	.	.	.	.	pfam01476	LysM	LysM domain. The LysM (lysin motif) domain is about 40 residues long. It is found in a variety of enzymes involved in bacterial cell wall degradation. This domain may have a general peptidoglycan binding function. The structure of this domain is known.	.	.	.	.	.
Potri.005G089900	62	61	64.0703	265	268	255.923	0.250349	-1.99798	3.66235e-08	1.95e-06	down	yes	chrChr05:6702195-6702897:-	gi|566170325|ref|XP_006382942.1|	340	2e-37	hypothetical protein POPTR_0005s09220g [Populus trichocarpa]	gi|566170324|ref|XM_006382880.1|	465	0	Populus trichocarpa hypothetical protein (POPTR_0005s09220g) mRNA, complete cds	.	.	.	.	.	.	.	.	pfam03857	Colicin_im	Colicin immunity protein. Colicin immunity proteins are plasmid-encoded proteins necessary for protecting the cell against colicins. Colicins are toxins released by bacteria during times of stress.	.	.	.	.	.
Potri.018G079200	29	26	28.6655	95	93	90.3916	0.317125	-1.65688	0.00101708	0.0119517	down	yes	chrChr18:10494470-10495458:+	gi|224142137|ref|XP_002324415.1|	388	2e-44	hypothetical protein POPTR_0018s05860g [Populus trichocarpa]	gi|162952074|gb|AC215943.1|	427	0	Populus trichocarpa clone POP055-B06, complete sequence	.	.	.	.	.	.	.	.	pfam06537	DUF1111	Protein of unknown function (DUF1111). This family consists of several hypothetical bacterial proteins of unknown function.	.	.	.	.	.
Potri.003G164200	34	41	39.0191	251	68	160.557	0.243023	-2.04083	8.94242e-06	0.000239938	down	yes	chrChr03:17483694-17485420:-	gi|224075471|ref|XP_002304647.1|	1257	2e-169	hypothetical protein POPTR_0003s16270g [Populus trichocarpa]	gi|566162986|ref|XM_002304611.2|	1285	0	Populus trichocarpa hypothetical protein (POPTR_0003s16270g) mRNA, complete cds	.	.	.	.	.	.	.	.	.	.	.	.	.	.	.	.
Potri.002G190700	6	8	7.27918	58	44	49.5585	0.14688	-2.76729	3.52868e-05	0.000774344	down	yes	chrChr02:15098031-15099246:+	gi|566158857|ref|XP_002302792.2|	932	5e-123	hypothetical protein POPTR_0002s19130g [Populus trichocarpa]	gi|566158856|ref|XM_002302756.2|	1116	0	Populus trichocarpa hypothetical protein (POPTR_0002s19130g) mRNA, complete cds	.	.	.	.	.	.	.	.	pfam10118	Metal_hydrol	Predicted metal-dependent hydrolase. Members of this family of proteins comprise various bacterial transition metal-dependent hydrolases.	.	.	.	.	.
Potri.006G258600	87	124	109.664	211	263	225.622	0.486053	-1.04081	0.00475055	0.0400292	down	yes	chrChr06:26231739-26233670:-	gi|224092530|ref|XP_002309648.1|	801	8e-100	serine-rich family protein [Populus trichocarpa]	gi|566178434|ref|XM_002309612.2|	980	0	Populus trichocarpa serine-rich family protein (POPTR_0006s27480g) mRNA, complete cds	.	.	.	.	.	.	.	.	pfam00260	Protamine_P1	Protamine P1.	.	.	.	.	.
Potri.007G077500	2815	2236	2634.45	764	1187	920.315	2.86255	1.5173	2.08414e-06	6.9977e-05	up	yes	chrChr07:10142818-10143779:+	gi|566179999|ref|XP_002310616.2|	462	3e-56	hypothetical protein POPTR_0007s06990g [Populus trichocarpa]	gi|566179998|ref|XM_002310580.2|	600	0	Populus trichocarpa hypothetical protein (POPTR_0007s06990g) mRNA, complete cds	.	.	.	.	.	.	.	.	pfam12023	DUF3511	Domain of unknown function (DUF3511). This presumed domain is functionally uncharacterized. This domain is found in eukaryotes. This domain is about 50 amino acids in length. This domain has two completely conserved residues (Y and K) that may be functionally important.	.	.	.	.	.
Potri.014G087600	323	322	335.951	660	1495	1001.84	0.335333	-1.57633	9.81596e-10	7.2145e-08	down	yes	chrChr14:6911921-6915409:+	gi|566203234|ref|XP_002320148.2|	1088	3e-144	hypothetical protein POPTR_0014s08350g [Populus trichocarpa]	gi|566203233|ref|XM_002320112.2|	1210	0	Populus trichocarpa hypothetical protein (POPTR_0014s08350g) mRNA, complete cds	.	.	.	.	.	.	.	.	pfam04749	PLAC8	PLAC8 family. This family includes the Placenta-specific gene 8 protein.	.	.	.	.	.
Potri.010G001200	23	41	33.2202	119	91	101.999	0.325691	-1.61843	0.00498624	0.0415592	down	yes	chrChr10:143522-144915:+	.	.	.	.	gi|566188453|ref|XM_002314290.2|	1144	0	Populus trichocarpa hydroxyproline-rich glycoprotein (POPTR_0010s00350g) mRNA, complete cds	.	.	.	.	.	.	.	.	pfam02705	K_trans	K+ potassium transporter. This is a family of K+ potassium transporters that are conserved across phyla, having both bacterial (KUP), yeast (HAK), and plant (AtKT) sequences as members.	.	.	.	.	.
Potri.007G146400	547	587	590.385	2588	1701	2095.81	0.281698	-1.82778	1.47901e-14	2.29485e-12	down	yes	chrChr07:15527860-15530027:+	gi|224095294|ref|XP_002310372.1|	777	2e-97	hypothetical protein POPTR_0007s00290g [Populus trichocarpa]	gi|566178860|ref|XM_002310336.2|	1485	0	Populus trichocarpa hypothetical protein (POPTR_0007s00290g) mRNA, complete cds	.	.	.	.	.	.	.	.	pfam05021	NPL4	NPL4 family. The HRD4 gene was identical to NPL4, a gene previously implicated in nuclear transport. Using a diverse set of substrates and direct ubiquitination assays, analysis revealed that HRD4/NPL4 is required for a poorly characterized step in ER-associated degradation after ubiquitination of target proteins but before their recognition by the 26S proteasome. Npl4p physically associates with…	.	.	.	.	.
Potri.004G234600	552	565	581.702	270	333	287.152	2.02577	1.01847	0.000763979	0.00950627	up	yes	chrChr04:24043109-24045872:+	gi|566168440|ref|XP_006385145.1|	1240	2e-166	hypothetical protein POPTR_0004s24270g [Populus trichocarpa]	gi|566168439|ref|XM_006385083.1|	1442	0	Populus trichocarpa hypothetical protein (POPTR_0004s24270g) mRNA, complete cds	.	.	.	.	Cj1022c	80.1	2e-16	COG2862	pfam03350	UPF0114	Uncharacterized protein family, UPF0114.	.	.	.	.	.
Potri.007G022300	35	7	22.0526	220	651	401.183	0.0549689	-4.18524	0.00444798	0.0380749	down	yes	chrChr07:1691943-1692706:-	gi|224094827|ref|XP_002310254.1|	554	5e-69	hypothetical protein POPTR_0007s13160g [Populus trichocarpa]	gi|566181068|ref|XM_006380706.1|	568	0	Populus trichocarpa hypothetical protein (POPTR_0007s13150g) mRNA, complete cds	.	.	.	.	.	.	.	.	pfam04878	Baculo_p48	Baculovirus P48 protein.	.	.	.	.	.
Potri.011G123600	73	188	135.213	33	23	27.3011	4.95267	2.30821	0.000377239	0.00539048	up	yes	chrChr11:14868695-14869608:+	gi|566195099|ref|XP_002316920.2|	472	6e-56	hypothetical protein POPTR_0011s12430g [Populus trichocarpa]	gi|566195098|ref|XM_002316884.2|	570	0	Populus trichocarpa hypothetical protein (POPTR_0011s12430g) mRNA, complete cds	.	.	.	.	.	.	.	.	pfam13520	AA_permease_2	Amino acid permease.	.	.	.	.	.
Potri.014G001100	2913	2713	2931.54	1278	1730	1426.92	2.05445	1.03876	8.30381e-05	0.0015767	up	yes	chrChr14:107066-110546:+	gi|566201578|ref|XP_006374733.1|	1957	0	hypothetical protein POPTR_0014s00330g [Populus trichocarpa]	gi|566201577|ref|XM_006374671.1|	1931	0	Populus trichocarpa hypothetical protein (POPTR_0014s00330g) mRNA, complete cds	.	.	.	.	.	.	.	.	pfam01852	START	START domain.	.	.	.	.	.
Potri.002G224200	34	32	34.3884	91	166	120.46	0.285476	-1.80856	8.3156e-05	0.00157796	down	yes	chrChr02:21262414-21263945:-	gi|224068921|ref|XP_002302857.1|	778	3e-99	zinc finger family protein [Populus trichocarpa]	gi|566159299|ref|XM_002302821.2|	992	0	Populus trichocarpa zinc finger family protein (POPTR_0002s21740g) mRNA, complete cds	.	.	.	.	.	.	.	.	pfam13920	zf-C3HC4_3	Zinc finger, C3HC4 type (RING finger).	.	.	.	.	.
Potri.006G083800	1	0	0.52717	8	10	8.56691	0.0615356	-4.02244	0.00594891	0.0475971	down	yes	chrChr06:6346128-6346974:+	gi|566175194|ref|XP_006381187.1|	476	8e-57	hypothetical protein POPTR_0006s08400g [Populus trichocarpa]	gi|156139198|gb|AC208743.1|	847	0	Populus trichocarpa clone JGIACSB1077-L15, complete sequence	.	.	.	.	.	.	.	.	pfam03175	DNA_pol_B_2	DNA polymerase type B, organellar and viral. Like pfam00136, members of this family are also DNA polymerase type B proteins. Those included here are found in plant and fungal mitochondria, and in viruses.	.	.	.	.	.
Potri.001G002100	41	38	41.1657	8	12	9.44773	4.35721	2.1234	0.00480275	0.0403731	up	yes	chrChr01:132600-139596:+	.	.	.	.	.	.	.	.	.	.	.	.	.	.	.	.	pfam05867	DUF851	Protein of unknown function (DUF851).	.	.	.	.	.
Potri.018G139700	27	17	22.9804	79	204	130.951	0.175489	-2.51055	5.65059e-07	2.26629e-05	down	yes	chrChr18:15918384-15922314:-	gi|566215699|ref|XP_002325250.2|	1776	0	hypothetical protein POPTR_0018s13640g [Populus trichocarpa]	gi|566215698|ref|XM_002325214.2|	1065	0	Populus trichocarpa hypothetical protein (POPTR_0018s13640g) mRNA, complete cds	.	.	.	.	MA2301_1	100	4e-23	COG4886	pfam13855	LRR_8	Leucine rich repeat.	.	.	.	.	.
Potri.T132100	2	2	2.08338	49	89	64.6936	0.0322038	-4.95663	1.04142e-10	9.66603e-09	down	yes	chrscaffold_263:22753-23503:-	gi|566186015|ref|XP_002313464.2|	407	1e-46	hypothetical protein POPTR_0009s02940g [Populus trichocarpa]	gi|566186014|ref|XM_002313428.2|	731	0	Populus trichocarpa hypothetical protein (POPTR_0009s02940g) mRNA, complete cds	.	.	.	.	.	.	.	.	pfam14075	UBN_AB	Ubinuclein conserved middle domain. Ubinuclein 1 and 2 (UBN1, UBN2) are members of a histone chaperone complex involved in the formation of a certain type of facultative heterochromatin, called senescence-associated heterochromatin foci (SAHF). The domain described here is conserved in many eukaryotes such as human, rat, drosophila, and zebra-fish and has been targeted for protein structure deter…	.	.	.	.	.
Potri.004G016800	0	0	0	33	4	18.9334	#NAME?	#NAME?	9.05607e-06	0.000242352	down	yes	chrChr04:1128041-1128835:-	gi|224078628|ref|XP_002305581.1|	375	6e-42	hypothetical protein POPTR_0004s01650g [Populus trichocarpa]	gi|566164402|ref|XM_002305545.2|	769	0	Populus trichocarpa hypothetical protein (POPTR_0004s01650g) mRNA, complete cds	.	.	.	.	.	.	.	.	.	.	.	.	.	.	.	.
Potri.016G034100	67	88	80.5982	213	174	187.467	0.429934	-1.21781	0.00152627	0.0164816	down	yes	chrChr16:1971955-1975511:-	gi|566208461|ref|XP_002323236.2|	2087	0	hypothetical protein POPTR_0016s03360g [Populus trichocarpa]	gi|566208460|ref|XM_002323200.2|	1478	0	Populus trichocarpa hypothetical protein (POPTR_0016s03360g) mRNA, complete cds	.	.	.	.	.	.	.	.	pfam07757	AdoMet_MTase	Predicted AdoMet-dependent methyltransferase. Proteins in this family have been predicted to function as AdoMet-dependent methyltransferases.	.	.	.	.	.
Potri.001G019700	71	16	45.6614	680	1542	1032.95	0.0442049	-4.49965	0.000607801	0.00790141	down	yes	chrChr01:1431058-1431969:+	gi|743886935|ref|XP_011037985.1|	502	9e-55	PREDICTED: uncharacterized protein LOC105135011 [Populus euphratica]	.	.	.	.	.	.	.	.	.	.	.	.	.	.	.	.	.	.	.	.
Potri.013G126500	16	17	17.1816	0	0	0	Inf	Inf	3.6181e-05	0.000790862	up	yes	chrChr13:13905593-13906000:+	gi|566201039|ref|XP_006376435.1|	517	2e-65	hypothetical protein POPTR_0013s13020g [Populus trichocarpa]	gi|566201038|ref|XM_006376373.1|	339	5e-177	Populus trichocarpa hypothetical protein (POPTR_0013s13020g) mRNA, complete cds	.	.	.	.	.	.	.	.	pfam08427	DUF1741	Domain of unknown function (DUF1741). This is a eukaryotic domain of unknown function.	.	.	.	.	.
Potri.004G014000	422	613	537.867	145	277	197.444	2.72414	1.4458	0.00111106	0.0128131	up	yes	chrChr04:895742-899347:-	gi|224078600|ref|XP_002305570.1|	793	2e-102	hypothetical protein POPTR_0004s01400g [Populus trichocarpa]	gi|566164360|ref|XM_002305534.2|	757	0	Populus trichocarpa hypothetical protein (POPTR_0004s01400g) mRNA, complete cds	.	.	.	.	.	.	.	.	.	.	.	.	.	.	.	.
Potri.005G184100	5	5	5.20845	33	21	26.4203	0.197138	-2.34272	0.00278628	0.0264852	down	yes	chrChr05:20043900-20044515:+	gi|566156777|ref|XP_006386341.1|	297	2e-31	hypothetical protein POPTR_0002s07700g [Populus trichocarpa]	gi|566156776|ref|XM_006386279.1|	175	1e-85	Populus trichocarpa hypothetical protein (POPTR_0002s07700g) mRNA, complete cds	.	.	.	.	.	.	.	.	pfam13295	DUF4077	Domain of unknown function (DUF4077). This is the N-terminal region of methyl-accepting chemotaxis proteins from Bacillus spp. The function is not known.	.	.	.	.	.
Potri.007G075700	71	174	126.956	44	27	34.7866	3.64955	1.86772	0.00633846	0.0499821	up	yes	chrChr07:9939976-9941337:-	gi|224093965|ref|XP_002310054.1|	1246	3e-170	hypothetical protein POPTR_0007s07280g [Populus trichocarpa]	gi|566180048|ref|XM_002310018.2|	1079	0	Populus trichocarpa hypothetical protein (POPTR_0007s07280g) mRNA, complete cds	.	.	.	.	.	.	.	.	pfam02893	GRAM	GRAM domain. The GRAM domain is found in in glucosyltransferases, myotubularins and other putative membrane-associated proteins.	.	.	.	.	.
Potri.001G062100	100	99	103.654	237	715	438.215	0.236538	-2.07986	1.35887e-10	1.23063e-08	down	yes	chrChr01:4817345-4820010:+	gi|566148729|ref|XP_006368862.1|	154	2e-10	hypothetical protein POPTR_0001s13280g [Populus trichocarpa]	.	.	.	.	.	.	.	.	.	.	.	.	pfam03845	Spore_permease	Spore germination protein.	.	.	.	.	.
Potri.004G057800	266	181	233.355	399	982	640.101	0.36456	-1.45577	0.00179877	0.0187965	down	yes	chrChr04:4635242-4639516:+	gi|224079083|ref|XP_002305742.1|	3554	0	hypothetical protein POPTR_0004s05650g [Populus trichocarpa]	gi|566165108|ref|XM_002305706.2|	2994	0	Populus trichocarpa hypothetical protein (POPTR_0004s05650g) mRNA, complete cds	.	.	.	.	.	.	.	.	pfam05097	DUF688	Protein of unknown function (DUF688). This family contains several uncharacterized proteins found in Arabidopsis thaliana.	.	.	.	.	.
Potri.008G124100	4383	3756	4243.12	1794	1858	1751.79	2.42216	1.27629	2.99901e-06	9.57751e-05	up	yes	chrChr08:8087033-8088862:+	gi|566183591|ref|XP_002311471.2|	1072	1e-143	hypothetical protein POPTR_0008s12320g [Populus trichocarpa]	gi|566183590|ref|XM_002311435.2|	1124	0	Populus trichocarpa hypothetical protein (POPTR_0008s12320g) mRNA, complete cds	.	.	.	.	.	.	.	.	pfam06749	DUF1218	Protein of unknown function (DUF1218). This family contains hypothetical plant proteins of unknown function. Family members contain a number of conserved cysteine residues.	.	.	.	.	.
Potri.001G131500	8	6	7.30448	548	19	293.523	0.0248856	-5.32855	5.69316e-29	3.97512e-26	down	yes	chrChr01:10589326-10596230:+	gi|566146567|ref|XP_006368296.1|	715	4e-91	hypothetical protein POPTR_0001s01390g [Populus trichocarpa]	.	.	.	.	.	.	.	.	.	.	.	.	pfam05672	MAP7	MAP7 (E-MAP-115) family. The organisation of microtubules varies with the cell type and is presumably controlled by tissue-specific microtubule-associated proteins (MAPs). The 115-kDa epithelial MAP (E-MAP-115/MAP7) has been identified as a microtubule-stabilizing protein predominantly expressed in cell lines of epithelial origin. The binding of this microtubule associated protein is nucleotide i…	.	.	.	.	.
Potri.001G226500	12	6	9.41316	30	82	51.724	0.181988	-2.45808	0.000347064	0.00503186	down	yes	chrChr01:23795554-23796273:+	gi|224058939|ref|XP_002299654.1|	244	3e-23	hypothetical protein POPTR_0001s23390g [Populus trichocarpa]	.	.	.	.	.	.	.	.	.	.	.	.	pfam14589	NrfD_2	Polysulfide reductase. Bacterial polysulfide reductase is an integral membrane protein complex responsible for quinone-coupled reduction of polysulfide, a process important in extreme environments such as deep-sea vents and hot springs. Polysulfides are a class of compounds composed of chains of sulfur atoms, which in their simplest form are present as an anion with general formula Sn(2-). In nat…	.	.	.	.	.
Potri.002G054500	116	314	222.711	39	33	34.8273	6.39473	2.67688	5.86005e-06	0.000168303	up	yes	chrChr02:3637707-3639639:-	gi|224066519|ref|XP_002302120.1|	1917	0	hypothetical protein POPTR_0002s05550g [Populus trichocarpa]	gi|566156400|ref|XM_002302084.2|	1493	0	Populus trichocarpa hypothetical protein (POPTR_0002s05550g) mRNA, complete cds	.	.	.	.	.	.	.	.	pfam06016	Reovirus_L2	Reovirus core-spike protein lambda-2 (L2). This family consists of several Reovirus core-spike protein lambda-2 (L2) sequences. The reovirus L2 genome segment encodes the core spike protein lambda-2, which mediates enzymatic reactions in 5' capping of the viral plus-strand transcripts.	.	.	.	.	.
Potri.001G445500	1	1	1.04169	103	7	56.6795	0.0183786	-5.76583	4.01924e-10	3.19067e-08	down	yes	chrChr01:47807175-47807936:-	gi|566154602|ref|XP_006370527.1|	704	5e-91	hypothetical protein POPTR_0001s43590g, partial [Populus trichocarpa]	.	.	.	.	.	.	.	.	.	.	.	.	pfam10637	Ofd1_CTDD	Oxoglutarate and iron-dependent oxygenase degradation C-term. Ofd1 is a prolyl 4-hydroxylase-like 2-oxoglutarate-Fe(II) dioxygenase that accelerates the degradation of Sre1N in the presence of oxygen. The domain is conserved from yeasts to humans. Yeast Sre1 is the orthologue of mammalian sterol regulatory element binding protein (SREBP), and it responds to changes in oxygen-dependent sterol synt…	.	.	.	.	.
Potri.006G228600	307	292	312.081	1002	354	677.301	0.460772	-1.11788	8.76169e-05	0.00163733	down	yes	chrChr06:23948615-23951350:-	gi|224092190|ref|XP_002309501.1|	981	2e-122	hypothetical protein POPTR_0006s24500g [Populus trichocarpa]	gi|566177935|ref|XM_002309465.2|	1490	0	Populus trichocarpa hypothetical protein (POPTR_0006s24500g) mRNA, complete cds	.	.	.	.	.	.	.	.	pfam03168	LEA_2	Late embryogenesis abundant protein. Different types of LEA proteins are expressed at different stages of late embryogenesis in higher plant seed embryos and under conditions of dehydration stress. The function of these proteins is unknown. This family represents a group of LEA proteins that appear to be distinct from those in pfam02987. The family DUF1511, pfam07427, has now been merged into thi…	.	.	.	.	.
Potri.003G077900	9	14	11.9478	86	92	85.268	0.140121	-2.83526	5.60453e-07	2.25633e-05	down	yes	chrChr03:10646030-10648205:+	gi|566161406|ref|XP_002303358.2|	1637	0	hypothetical protein POPTR_0003s07560g [Populus trichocarpa]	gi|566161405|ref|XM_002303322.2|	1576	0	Populus trichocarpa hypothetical protein (POPTR_0003s07560g) mRNA, complete cds	.	.	.	.	.	.	.	.	pfam08458	PH_2	Plant pleckstrin homology-like region. This family describes a pleckstrin homology (PH)-like region found in several plant proteins of unknown function.	.	.	.	.	.
Potri.006G019200	35	19	28.2268	174	121	143.831	0.19625	-2.34924	0.000196972	0.00317991	down	yes	chrChr06:1278231-1283056:-	gi|118486749|gb|ABK95210.1|	755	6e-95	unknown [Populus trichocarpa]	gi|118486748|gb|EF147182.1|	940	0	Populus trichocarpa clone WS01228_N10 unknown mRNA	.	.	.	.	.	.	.	.	pfam00403	HMA	Heavy-metal-associated domain.	.	.	.	.	.
Potri.006G038300	4	6	5.1958	80	261	156.575	0.0331842	-4.91336	1.68296e-17	3.71971e-15	down	yes	chrChr06:2683141-2684094:+	.	.	.	.	.	.	.	.	.	.	.	.	.	.	.	.	pfam05925	IpgD	Enterobacterial virulence protein IpgD. This family consists of several enterobacterial IpgD like virulence factor proteins. In the Gram-negative pathogen Shigella flexneri, the virulence factor IpgD is translocated directly into eukaryotic cells and acts as a potent inositol 4-phosphatase that specifically dephosphorylates phosphatidylinositol 4,5-bisphosphate [PtdIns(4,5)P(2)] into phosphatidyl…	.	.	.	.	.
Potri.011G122700	1515	1463	1551.41	6872	1459	4218.44	0.367768	-1.44313	7.15636e-09	4.37964e-07	down	yes	chrChr11:14769357-14771992:-	gi|224117230|ref|XP_002317514.1|	886	2e-116	hypothetical protein POPTR_0011s12340g [Populus trichocarpa]	gi|566195084|ref|XM_002317478.2|	1013	0	Populus trichocarpa hypothetical protein (POPTR_0011s12340g) mRNA, complete cds	.	.	.	.	.	.	.	.	pfam06749	DUF1218	Protein of unknown function (DUF1218). This family contains hypothetical plant proteins of unknown function. Family members contain a number of conserved cysteine residues.	.	.	.	.	.
Potri.016G062400	22	32	28.0624	114	47	80.0197	0.350694	-1.51172	0.00628593	0.0496571	down	yes	chrChr16:4381620-4385583:-	gi|566208990|ref|XP_002323349.2|	1942	0	hypothetical protein POPTR_0016s06230g [Populus trichocarpa]	gi|566208989|ref|XM_002323313.2|	1389	0	Populus trichocarpa hypothetical protein (POPTR_0016s06230g) mRNA, complete cds	.	.	.	.	.	.	.	.	pfam04788	DUF620	Protein of unknown function (DUF620). Family of uncharacterized proteins.	.	.	.	.	.
Potri.015G062300	602	1221	945.586	329	275	292.309	3.23488	1.69371	4.02692e-05	0.000866351	up	yes	chrChr15:8535710-8536622:+	gi|566206419|ref|XP_006374466.1|	484	5e-59	hypothetical protein POPTR_0015s07360g [Populus trichocarpa]	gi|566206418|ref|XM_006374404.1|	641	0	Populus trichocarpa hypothetical protein (POPTR_0015s07360g) mRNA, complete cds	.	.	.	.	.	.	.	.	pfam10070	DUF2309	Uncharacterized protein conserved in bacteria (DUF2309). Members of this family of hypothetical bacterial proteins have no known function.	.	.	.	.	.
Potri.018G087400	120	171	151.243	374	756	527.561	0.286684	-1.80247	1.24017e-06	4.47713e-05	down	yes	chrChr18:11453527-11455750:-	gi|224143636|ref|XP_002325025.1|	2847	0	hypothetical protein POPTR_0018s09440g [Populus trichocarpa]	gi|566215007|ref|XM_002324989.2|	2072	0	Populus trichocarpa hypothetical protein (POPTR_0018s09440g) mRNA, complete cds	.	.	.	.	.	.	.	.	pfam06101	DUF946	Plant protein of unknown function (DUF946). This family consists of several hypothetical proteins from Arabidopsis thaliana and Oryza sativa. The function of this family is unknown.	.	.	.	.	.
Potri.015G125800	3	2	2.61055	29	15	21.6964	0.120322	-3.05503	0.000744878	0.00930249	down	yes	chrChr15:13884264-13885181:-	gi|566207651|ref|XP_006374668.1|	418	6e-50	hypothetical protein POPTR_0015s14920g, partial [Populus trichocarpa]	gi|566207650|ref|XM_006374606.1|	246	4e-125	Populus trichocarpa hypothetical protein (POPTR_0015s14920g) mRNA, partial cds	.	.	.	.	.	.	.	.	pfam00612	IQ	IQ calmodulin-binding motif. Calmodulin-binding motif.	.	.	.	.	.
Potri.012G079100	1	2	1.55621	13	25	17.7748	0.0875515	-3.51372	0.000531863	0.0070641	down	yes	chrChr12:10500236-10502708:-	gi|224121682|ref|XP_002318646.1|	870	7e-115	hypothetical protein POPTR_0012s08050g [Populus trichocarpa]	gi|566197368|ref|XM_002318610.2|	738	0	Populus trichocarpa hypothetical protein (POPTR_0012s08050g) mRNA, complete cds	.	.	.	.	.	.	.	.	pfam00010	HLH	Helix-loop-helix DNA-binding domain.	.	.	.	.	.
Potri.008G129100	51	55	55.1843	109	156	125.422	0.439988	-1.18446	0.00616438	0.0488981	down	yes	chrChr08:8438001-8439145:+	gi|224099475|ref|XP_002311499.1|	304	5e-30	hydroxyproline-rich glycoprotein [Populus trichocarpa]	gi|566183662|ref|XM_002311463.2|	1140	0	Populus trichocarpa hydroxyproline-rich glycoprotein (POPTR_0008s12800g) mRNA, complete cds	.	.	.	.	.	.	.	.	pfam07928	Vps54	Vps54-like protein. This family contains various proteins that are homologs of the yeast Vps54 protein, such as the rat homolog , the human homolog, and the mouse homolog. In yeast, Vps54 associates with Vps52 and Vps53 proteins to form a trimolecular complex that is involved in protein transport between Golgi, endosomal, and vacuolar compartments. All Vps54 homologs contain a coiled coil region …	.	.	.	.	.
Potri.001G024100	8784	10185	9871.05	4355	5741	4794.52	2.05882	1.04182	0.000804601	0.00990343	up	yes	chrChr01:1804238-1807952:-	gi|566147467|ref|XP_006368595.1|	4801	0	hypothetical protein POPTR_0001s06150g [Populus trichocarpa]	.	.	.	.	.	.	.	.	.	.	.	.	pfam07839	CaM_binding	Plant calmodulin-binding domain. The sequences featured in this family are found repeated in a number of plant calmodulin-binding proteins and are thought to constitute the calmodulin-binding domains. Binding of the proteins to calmodulin depends on the presence of calcium ions. These proteins are thought to be involved in various processes, such as plant defence responses and stolonisation or tu…	.	.	.	.	.
Potri.006G196800	8	12	10.3916	41	46	41.5933	0.249838	-2.00093	0.00224207	0.0222384	down	yes	chrChr06:21227220-21230985:-	gi|224088152|ref|XP_002308345.1|	1881	0	hypothetical protein POPTR_0006s21130g [Populus trichocarpa]	gi|566177380|ref|XM_002308309.2|	1223	0	Populus trichocarpa hypothetical protein (POPTR_0006s21130g) mRNA, complete cds	.	.	.	.	.	.	.	.	pfam04788	DUF620	Protein of unknown function (DUF620). Family of uncharacterized proteins.	.	.	.	.	.
Potri.007G113700	2	1	1.56886	26	68	43.4769	0.0360849	-4.79246	2.77077e-08	1.51735e-06	down	yes	chrChr07:13567801-13568554:-	gi|743827516|ref|XP_011023044.1|	138	3e-08	PREDICTED: protein app1-like [Populus euphratica]	gi|566179405|ref|XM_006380292.1|	343	6e-179	Populus trichocarpa hypothetical protein (POPTR_0007s03440g) mRNA, complete cds	.	.	.	.	.	.	.	.	pfam03251	Tymo_45kd_70kd	Tymovirus 45/70Kd protein. Tymoviruses are single stranded RNA viruses. This family includes a protein of unknown function that has been named based on its molecular weight. Tymoviruses such as the ononis yellow mosaic tymovirus encode only three proteins. Of these two are overlapping this protein overlaps a larger ORF that is thought to be the polymerase.	.	.	.	.	.
Potri.008G159200	90	84	90.665	388	169	276.327	0.328108	-1.60776	1.25562e-05	0.000321192	down	yes	chrChr08:10811227-10814862:+	gi|566184219|ref|XP_002311648.2|	3944	0	hypothetical protein POPTR_0008s15900g [Populus trichocarpa]	gi|566184218|ref|XM_002311612.2|	2730	0	Populus trichocarpa hypothetical protein (POPTR_0008s15900g) mRNA, complete cds	.	.	.	.	.	.	.	.	pfam07964	Red1	Rec10 / Red1. Rec10 / Red1 is involved in meiotic recombination and chromosome segregation during homologous chromosome formation. This protein localizes to the synaptonemal complex in S. cerevisiae and the analogous structures (linear elements) in S. pombe. This family is currently only found in fungi.	.	.	.	.	.
Potri.002G034600	2350	2877	2719.12	959	702	808.187	3.36447	1.75038	1.31835e-08	7.71474e-07	up	yes	chrChr02:2237194-2240142:+	gi|224062119|ref|XP_002300764.1|	2150	0	F-box family protein [Populus trichocarpa]	gi|566156059|ref|XM_002300728.2|	1865	0	Populus trichocarpa F-box family protein (POPTR_0002s03600g) mRNA, complete cds	.	.	.	.	.	.	.	.	pfam01167	Tub	Tub family.	.	.	.	.	.
Potri.001G454800	37	56	48.3184	212	161	181.221	0.266627	-1.9071	4.9241e-06	0.000146587	down	yes	chrChr01:48942810-48945099:+	gi|743887206|ref|XP_011038067.1|	2016	0	PREDICTED: probable receptor-like protein kinase At4g10390 [Populus euphratica]	.	.	.	.	.	.	.	.	BS_yloP_1	100	5e-22	COG0515	pfam00069	Pkinase	Protein kinase domain.	.	.	.	.	.
Potri.010G244400	12	18	15.5874	72	36	53.3203	0.292335	-1.7743	0.00423214	0.0367911	down	yes	chrChr10:21962427-21963994:-	gi|566192659|ref|XP_002315414.2|	1265	3e-172	hypothetical protein POPTR_0010s25050g [Populus trichocarpa]	gi|118487343|gb|EF147487.1|	1115	0	Populus trichocarpa clone WS01231_L23 unknown mRNA	.	.	.	.	.	.	.	.	pfam03031	NIF	NLI interacting factor-like phosphatase. This family contains a number of NLI interacting factor isoforms and also an N-terminal regions of RNA polymerase II CTC phosphatase and FCP1 serine phosphatase. This region has been identified as the minimal phosphatase domain.	.	.	.	.	.
Potri.007G091000	72	59	68.3129	580	244	409.266	0.166916	-2.58281	3.45903e-14	5.2349e-12	down	yes	chrChr07:11809359-11810394:+	gi|566179773|ref|XP_002310572.2|	808	1e-105	hypothetical protein POPTR_0007s05660g [Populus trichocarpa]	gi|566179772|ref|XM_002310536.2|	759	0	Populus trichocarpa hypothetical protein (POPTR_0007s05660g) mRNA, complete cds	.	.	.	.	.	.	.	.	pfam01477	PLAT	PLAT/LH2 domain. This domain is found in a variety of membrane or lipid associated proteins. It is called the PLAT (Polycystin-1, Lipoxygenase, Alpha-Toxin) domain or LH2 (Lipoxygenase homology) domain. The known structure of pancreatic lipase shows this domain binds to procolipase pfam01114, which mediates membrane association. So it appears possible that this domain mediates membrane attachment…	.	.	.	.	.
Potri.002G053400	71	62	69.3293	6	22	12.8111	5.41167	2.43607	0.00373727	0.0333524	up	yes	chrChr02:3544491-3545678:+	gi|566156387|ref|XP_002300849.2|	1166	2e-156	hypothetical protein POPTR_0002s05430g [Populus trichocarpa]	gi|566156386|ref|XM_002300813.2|	1185	0	Populus trichocarpa hypothetical protein (POPTR_0002s05430g) mRNA, complete cds	.	.	.	.	.	.	.	.	pfam11250	DUF3049	Protein of unknown function (DUF3049). This eukaryotic family of proteins has no known function.	.	.	.	.	.
Potri.016G117400	61	42	53.7672	309	367	322.419	0.166762	-2.58414	4.03026e-10	3.19117e-08	down	yes	chrChr16:12296125-12298425:-	gi|224140427|ref|XP_002323584.1|	2153	0	hypothetical protein POPTR_0016s12480g [Populus trichocarpa]	gi|566209924|ref|XM_002323548.2|	2095	0	Populus trichocarpa hypothetical protein (POPTR_0016s12480g) mRNA, complete cds	.	.	.	.	.	.	.	.	pfam14383	VARLMGL	DUF761-associated sequence motif. This family is found frequently at the N-terminus of family DUF3741, pfam12552.	.	.	.	.	.
Potri.012G104200	327	519	439.421	203	204	195.475	2.24796	1.16862	0.00536088	0.0440013	up	yes	chrChr12:12837451-12842387:+	gi|224119770|ref|XP_002318158.1|	3566	0	hypothetical protein POPTR_0012s10600g [Populus trichocarpa]	gi|566197806|ref|XM_002318122.2|	2495	0	Populus trichocarpa hypothetical protein (POPTR_0012s10600g) mRNA, complete cds	.	.	.	.	.	.	.	.	pfam13889	Chromosome_seg	Chromosome segregation during meiosis. The proteins come from eukaryotes, plants and animals, and are necessary for chromosome segregation during meiosis.	.	.	.	.	.
Potri.012G075800	75	54	67.3218	125	355	221.389	0.304089	-1.71744	1.96114e-05	0.000468145	down	yes	chrChr12:10093435-10094176:-	gi|566197303|ref|XP_002318631.2|	418	5e-49	hypothetical protein POPTR_0012s07750g [Populus trichocarpa]	gi|566197302|ref|XM_002318595.2|	685	0	Populus trichocarpa hypothetical protein (POPTR_0012s07750g) mRNA, complete cds	.	.	.	.	.	.	.	.	pfam01500	Keratin_B2	Keratin, high sulfur B2 protein. High sulfur proteins are cysteine-rich proteins synthesized during the differentiation of hair matrix cells, and form hair fibres in association with hair keratin intermediate filaments. This family has been divided up into four regions, with the second region containing 8 copies of a short repeat. This family is also known as B2 or KAP1.	.	.	.	.	.
Potri.004G104700	18	7	13.0907	223	105	162.282	0.0806663	-3.63189	0.000234351	0.00366398	down	yes	chrChr04:9211845-9212920:-	gi|566165916|ref|XP_006384223.1|	383	8e-45	hypothetical protein POPTR_0004s10430g [Populus trichocarpa]	gi|566165915|ref|XM_006384161.1|	416	0	Populus trichocarpa hypothetical protein (POPTR_0004s10430g) mRNA, complete cds	.	.	.	.	.	.	.	.	pfam10952	DUF2753	Protein of unknown function (DUF2753). This bacterial family of proteins has no known function.	.	.	.	.	.
Potri.003G195000	0	1	0.51452	10	80	40.4361	0.0127243	-6.29627	1.12188e-08	6.60278e-07	down	yes	chrChr03:19831272-19831981:+	gi|224075872|ref|XP_002304806.1|	162	5e-12	hypothetical protein POPTR_0003s19440g [Populus trichocarpa]	gi|566163548|ref|XM_002304770.2|	622	0	Populus trichocarpa hypothetical protein (POPTR_0003s19440g) mRNA, complete cds	.	.	.	.	.	.	.	.	.	.	.	.	.	.	.	.
Potri.003G131400	78	99	92.0568	194	262	216.336	0.425528	-1.23268	0.000658771	0.0084258	down	yes	chrChr03:15089538-15093244:-	gi|224075006|ref|XP_002304515.1|	2709	0	fringe-related family protein [Populus trichocarpa]	gi|566162416|ref|XM_002304479.2|	1841	0	Populus trichocarpa fringe-related family protein (POPTR_0003s13130g) mRNA, complete cds	.	.	.	.	.	.	.	.	pfam04646	DUF604	Protein of unknown function, DUF604. This family includes a conserved region found in several uncharacterized plant proteins.	.	.	.	.	.
Potri.004G004100	327	295	324.168	117	217	156.45	2.07202	1.05104	0.00393335	0.0347842	up	yes	chrChr04:271010-272243:-	gi|566164185|ref|XP_002304897.2|	575	8e-70	hypothetical protein POPTR_0004s00580g [Populus trichocarpa]	gi|566164184|ref|XM_002304861.2|	635	0	Populus trichocarpa hypothetical protein (POPTR_0004s00580g) mRNA, complete cds	.	.	.	.	.	.	.	.	.	.	.	.	.	.	.	.
Potri.010G238600	1	3	2.07073	9	21	13.9317	0.148634	-2.75016	0.00634087	0.0499874	down	yes	chrChr10:21742545-21743206:+	gi|566192567|ref|XP_006378816.1|	488	8e-60	hypothetical protein POPTR_0010s24510g [Populus trichocarpa]	gi|566192566|ref|XM_006378754.1|	415	0	Populus trichocarpa hypothetical protein (POPTR_0010s24510g) mRNA, complete cds	.	.	.	.	.	.	.	.	pfam04123	DUF373	Domain of unknown function (DUF373). Archaeal domain of unknown function. Predicted to be an integral membrane protein with six transmembrane regions.	.	.	.	.	.
Potri.001G294800	2	7	4.65598	18	128	65.7385	0.0708258	-3.81958	0.000955419	0.0113946	down	yes	chrChr01:29955818-29956511:+	gi|224060774|ref|XP_002300267.1|	484	1e-58	hypothetical protein POPTR_0001s30200g [Populus trichocarpa]	.	.	.	.	.	.	.	.	.	.	.	.	pfam02544	Steroid_dh	3-oxo-5-alpha-steroid 4-dehydrogenase. This family consists of 3-oxo-5-alpha-steroid 4-dehydrogenases, EC:1.3.99.5 Also known as Steroid 5-alpha-reductase, the reaction catalysed by this enzyme is: 3-oxo-5-alpha-steroid + acceptor <=> 3-oxo-delta(4)-steroid + reduced acceptor. The Steroid 5-alpha-reductase enzyme is responsible for the formation of dihydrotestosterone, this hormone promotes the d…	.	.	.	.	.
Potri.013G031900	103	81	95.9746	383	1223	737.914	0.130062	-2.94273	9.81384e-24	4.24649e-21	down	yes	chrChr13:2118402-2119450:-	gi|566199152|ref|XP_006375793.1|	215	2e-19	hypothetical protein POPTR_0013s03225g [Populus trichocarpa]	gi|566199153|ref|XM_002319558.2|	632	0	Populus trichocarpa hypothetical protein (POPTR_0013s03230g) mRNA, complete cds	.	.	.	.	.	.	.	.	pfam02516	STT3	Oligosaccharyl transferase STT3 subunit. This family consists of the oligosaccharyl transferase STT3 subunit and related proteins. The STT3 subunit is part of the oligosaccharyl transferase (OTase) complex of proteins and is required for its activity. In eukaryotes, OTase transfers a lipid-linked core-oligosaccharide to selected asparagine residues in the ER. In the archaea STT3 occurs alone, rat…	.	.	.	.	.
Potri.013G023500	39	25	33.4226	199	257	216.735	0.154209	-2.69704	1.41776e-08	8.2182e-07	down	yes	chrChr13:1541406-1541946:+	gi|566199001|ref|XP_006375765.1|	389	1e-45	hypothetical protein POPTR_0013s02440g [Populus trichocarpa]	gi|156523307|gb|AC209036.1|	541	0	Populus trichocarpa clone POP004-K05, complete sequence	.	.	.	.	.	.	.	.	pfam10318	7TM_GPCR_Srh	Serpentine type 7TM GPCR chemoreceptor Srh. Chemoreception is mediated in Caenorhabditis elegans by members of the seven-transmembrane G-protein-coupled receptor class (7TM GPCRs) of proteins which are of the serpentine type. Srh is part of the Str superfamily of chemoreceptors. Chemoperception is one of the central senses of soil nematodes like C. elegans which are otherwise 'blind' and 'deaf'.	.	.	.	.	.
Potri.009G009000	243	236	249.529	107	102	100.6	2.48042	1.31058	0.000817357	0.0100123	up	yes	chrChr09:1589016-1589534:-	.	.	.	.	.	.	.	.	.	.	.	.	.	.	.	.	pfam04525	Tub_2	Tubby C 2. The structure of this family has been solved. It comprises a 12-stranded beta barrel with a central C-terminal alpha helix. This helix is thought to be a transmembrane helix. It is structurally similar to the C-terminal domain of the Tubby protein. In plants it plays a role in defense against pathogens.	.	.	.	.	.
Potri.002G053700	0	0	0	6	17	10.609	#NAME?	#NAME?	0.000294681	0.0044033	down	yes	chrChr02:3571061-3575172:+	gi|224062553|ref|XP_002300851.1|	1048	4e-141	hypothetical protein POPTR_0002s05470g [Populus trichocarpa]	gi|566156392|ref|XM_002300815.2|	945	0	Populus trichocarpa hypothetical protein (POPTR_0002s05470g) mRNA, complete cds	.	.	.	.	.	.	.	.	pfam09490	CbtA	Probable cobalt transporter subunit (CbtA). This entry represents a family of proteins which have been proposed to act as cobalt transporters acting in concert with vitamin B12 biosynthesis systems. Evidence for this assignment includes 1) prediction of five transmembrane segments, 2) positional gene linkage with known B12 biosynthesis genes, 3) upstream proximity of B12 transcriptional regulator…	.	.	.	.	.
Potri.004G137400	79	68	76.6338	25	22	22.6978	3.37626	1.75543	0.00349407	0.0316465	up	yes	chrChr04:15912613-15914334:-	gi|566166491|ref|XP_006384376.1|	927	2e-124	hypothetical protein POPTR_0004s14460g [Populus trichocarpa]	gi|566166490|ref|XM_006384314.1|	688	0	Populus trichocarpa hypothetical protein (POPTR_0004s14460g) mRNA, complete cds	.	.	.	.	.	.	.	.	pfam14499	DUF4437	Domain of unknown function (DUF4437). This family of proteins is found in bacteria. Proteins in this family are typically between 152 and 283 amino acids in length.	.	.	.	.	.
Potri.014G147600	4	1	2.6232	60	19	39.5891	0.0662607	-3.9157	0.000930503	0.0111363	down	yes	chrChr14:11285308-11286273:-	gi|566204280|ref|XP_006375506.1|	914	3e-120	hypothetical protein POPTR_0014s14480g [Populus trichocarpa]	gi|566204279|ref|XM_006375444.1|	920	0	Populus trichocarpa hypothetical protein (POPTR_0014s14480g) mRNA, complete cds	.	.	.	.	.	.	.	.	pfam01059	Oxidored_q5_N	NADH-ubiquinone oxidoreductase chain 4, amino terminus.	.	.	.	.	.
Potri.001G367100	606	902	783.562	387	312	338.785	2.31286	1.20968	0.00154723	0.0166552	up	yes	chrChr01:37985626-37987234:-	gi|224061224|ref|XP_002300378.1|	965	5e-125	hypothetical protein POPTR_0001s37580g [Populus trichocarpa]	.	.	.	.	.	.	.	.	.	.	.	.	pfam14840	DNA_pol3_delt_C	Processivity clamp loader gamma complex DNA pol III C-term. This domain lies at the C-terminus of the delta subunit of the DNA polymerase III clamp loader gamma complex. Within the complex the several C-terminal domains, of gamma, delta and delta' form a helical scaffold, on which the rest of he subunits are hung. The gamma complex, an AAA+ ATPase, is the bacterial homologue of the eukaryotic rep…	.	.	.	.	.
Potri.013G001200	1926	1839	1961.53	776	951	822.623	2.38448	1.25368	2.34989e-06	7.77108e-05	up	yes	chrChr13:82442-86055:+	gi|224122806|ref|XP_002318920.1|	3029	0	hypothetical protein POPTR_0013s00300g [Populus trichocarpa]	gi|224122805|ref|XM_002318884.1|	2366	0	Populus trichocarpa hypothetical protein (POPTR_0013s00300g) mRNA, complete cds	.	.	.	.	.	.	.	.	pfam09528	Ehrlichia_rpt	Ehrlichia tandem repeat (Ehrlichia_rpt). This entry represents 77 residues of an 80 amino acid (240 nucleotide) tandem repeat, found in a variable number of copies in an immunodominant outer membrane protein of Ehrlichia chaffeensis, a tick-borne obligate intracellular pathogen.	.	.	.	.	.
Potri.004G166900	7	20	13.9806	160	396	257.658	0.0542603	-4.20396	3.17353e-05	0.00071114	down	yes	chrChr04:18667628-18671457:+	gi|566167023|ref|XP_002305479.2|	2348	0	hypothetical protein POPTR_0004s17420g [Populus trichocarpa]	gi|566167022|ref|XM_002305443.2|	1683	0	Populus trichocarpa hypothetical protein (POPTR_0004s17420g) mRNA, complete cds	.	.	.	.	.	.	.	.	pfam13499	EF-hand_7	EF-hand domain pair.	.	.	.	.	.
Potri.005G024500	520	440	500.517	1343	1490	1355.04	0.369373	-1.43685	8.33219e-10	6.22826e-08	down	yes	chrChr05:1822595-1824942:-	gi|566168987|ref|XP_006382469.1|	381	8e-42	hypoxia-responsive family protein [Populus trichocarpa]	gi|566168986|ref|XM_006382407.1|	701	0	Populus trichocarpa hypoxia-responsive family protein (POPTR_0005s02440g) mRNA, complete cds	.	.	.	.	.	.	.	.	pfam04588	HIG_1_N	Hypoxia induced protein conserved region. This family is found in proteins thought to be involved in the response to hypoxia. Family members mostly come from diverse eukaryotic organisms however eubacterial members have been identified. This region is found at the N-terminus of the member proteins which are predicted to be transmembrane.	.	.	.	.	.
Potri.013G090200	9	8	8.86069	108	71	87.4673	0.101303	-3.30325	1.99391e-08	1.12192e-06	down	yes	chrChr13:9519293-9520815:+	gi|566200335|ref|XP_002319881.2|	821	6e-105	hypothetical protein POPTR_0013s09480g [Populus trichocarpa]	gi|566200334|ref|XM_002319845.2|	1334	0	Populus trichocarpa hypothetical protein (POPTR_0013s09480g) mRNA, complete cds	.	.	.	.	.	.	.	.	pfam11573	Med23	Mediator complex subunit 23. Med23 is one of the subunits of the Tail portion of the Mediator complex that regulates RNA polymerase II activity. Med23 is required for heat-shock-specific gene expression, and has been shown to mediate transcriptional activation of E1A in mice.	.	.	.	.	.
Potri.014G117200	0	1	0.51452	24	22	22.1775	0.0232001	-5.42972	6.23156e-06	0.000176952	down	yes	chrChr14:9106389-9106828:-	gi|566254931|ref|XP_006387631.1|	385	1e-45	hypothetical protein POPTR_0746s00210g [Populus trichocarpa]	gi|566254930|ref|XM_006387569.1|	390	0	Populus trichocarpa hypothetical protein (POPTR_0746s00210g) mRNA, complete cds	.	.	.	.	.	.	.	.	pfam13494	DUF4119	Domain of unknown function, B. Theta Gene description (DUF4119). Based on Bacteroides thetaiotaomicron gene BT_0594, a putative uncharacterized protein. As seen in gene expression experiments (http://www.ncbi.nlm.nih.gov/geo/query/acc.cgi?acc=GSE2231), it appears to be upregulated in the presence of host or vs when in culture	.	.	.	.	.
Potri.014G161200	3	2	2.61055	18	21	18.6149	0.140239	-2.83404	0.00211587	0.0212848	down	yes	chrChr14:12694129-12695054:-	gi|224131720|ref|XP_002321161.1|	756	2e-98	hypothetical protein POPTR_0014s15950g [Populus trichocarpa]	gi|566204523|ref|XM_002321125.2|	904	0	Populus trichocarpa hypothetical protein (POPTR_0014s15950g) mRNA, complete cds	.	.	.	.	.	.	.	.	pfam13499	EF-hand_7	EF-hand domain pair.	.	.	.	.	.
Potri.009G024500	2	4	3.11242	23	45	31.7865	0.0979165	-3.3523	3.49878e-05	0.000769983	down	yes	chrChr09:3591702-3592364:-	gi|566186015|ref|XP_002313464.2|	414	8e-49	hypothetical protein POPTR_0009s02940g [Populus trichocarpa]	gi|566186014|ref|XM_002313428.2|	395	0	Populus trichocarpa hypothetical protein (POPTR_0009s02940g) mRNA, complete cds	.	.	.	.	.	.	.	.	pfam15378	DUF4605	Domain of unknown function (DUF4605). This protein family is a domain of unknown function, which is found in eukaryotes. Proteins in this family are typically between 82 and 137 amino acids in length.	.	.	.	.	.
Potri.013G109100	9	8	8.86069	28	44	33.9479	0.261009	-1.93783	0.00471486	0.0397721	down	yes	chrChr13:12244439-12245396:+	gi|566200667|ref|XP_006376250.1|	568	1e-69	hypothetical protein POPTR_0013s11350g [Populus trichocarpa]	gi|566200666|ref|XM_006376188.1|	901	0	Populus trichocarpa hypothetical protein (POPTR_0013s11350g) mRNA, complete cds	.	.	.	.	.	.	.	.	pfam07802	GCK	GCK domain. This domain is found in proteins carrying other domains known to be involved in intracellular signalling pathways (such as pfam00071) indicating that it might also be involved in these pathways. It has 4 highly conserved cysteine residues, suggesting that it can bind zinc ions. Moreover, it is found repeated in some members of this family; this may indicate that these domains are able…	.	.	.	.	.
Potri.006G126400	57	71	66.5796	18	8	12.8897	5.16535	2.36887	0.00188596	0.0194824	up	yes	chrChr06:10206099-10207172:-	gi|566176013|ref|XP_006381437.1|	848	3e-113	hypothetical protein POPTR_0006s12830g [Populus trichocarpa]	gi|566176012|ref|XM_006381375.1|	549	0	Populus trichocarpa hypothetical protein (POPTR_0006s12830g) mRNA, complete cds	.	.	.	.	.	.	.	.	pfam15550	Draxin	Draxin. This family of proteins inhibit Wnt signaling and act as chemorepulsive axon guidance molecules.	.	.	.	.	.
Potri.017G128600	8	6	7.30448	142	97	116.61	0.0626403	-3.99677	2.51281e-12	3.00383e-10	down	yes	chrChr17:13978017-13978788:+	gi|566211033|ref|XP_006372590.1|	392	5e-45	hypothetical protein POPTR_0017s03020g [Populus trichocarpa]	gi|566211032|ref|XM_006372528.1|	759	0	Populus trichocarpa hypothetical protein (POPTR_0017s03020g) mRNA, complete cds	.	.	.	.	.	.	.	.	pfam05750	Rubella_Capsid	Rubella capsid protein. Rubella virus is an enveloped positive-strand RNA virus of the family Togaviridae. Virions are composed of three structural proteins: a capsid and two membrane-spanning glycoproteins, E2 and E1. During virus assembly, the capsid interacts with genomic RNA to form nucleocapsids. It has been discovered that capsid phosphorylation serves to negatively regulate binding of vira…	.	.	.	.	.
Potri.006G181300	54	53	55.7367	608	132	374.51	0.148826	-2.7483	1.20299e-14	1.91494e-12	down	yes	chrChr06:19546342-19548776:-	gi|224088332|ref|XP_002308413.1|	2413	0	hypothetical protein POPTR_0006s19510g [Populus trichocarpa]	gi|224088331|ref|XM_002308377.1|	1473	0	Populus trichocarpa hypothetical protein (POPTR_0006s19510g) mRNA, complete cds	.	.	.	.	.	.	.	.	pfam04576	Zein-binding	Zein-binding. This domain binds to zein proteins, pfam01559. Zein proteins are seed storage proteins.	.	.	.	.	.
Potri.002G142300	0	0	0	5	9	6.56544	#NAME?	#NAME?	0.00415017	0.0362632	down	yes	chrChr02:10546891-10547186:+	.	.	.	.	.	.	.	.	.	.	.	.	.	.	.	.	pfam12737	Mating_C	C-terminal domain of homeodomain 1. Mating in fungi is controlled by the loci that determine the mating type of an individual, and only individuals with differing mating types can mate. Basidiomycete fungi have evolved a unique mating system, termed tetrapolar or bifactorial incompatibility, in which mating type is determined by two unlinked loci; compatibility at both loci is required for mating…	.	.	.	.	.
Potri.006G140000	477	435	475.276	900	1147	973.467	0.488231	-1.03437	1.9962e-05	0.000475773	down	yes	chrChr06:11733383-11737570:+	gi|118485340|gb|ABK94529.1|	1006	1e-134	unknown [Populus trichocarpa]	gi|118485339|gb|EF146454.1|	839	0	Populus trichocarpa clone WS0118_E06 unknown mRNA	.	.	.	.	sll1188	105	4e-26	COG3542	pfam06172	Cupin_5	Cupin superfamily (DUF985). Family of uncharacterized proteins found in bacteria and eukaryotes that belongs to the Cupin superfamily.	.	.	.	.	.
Potri.009G132700	51	82	69.0763	125	350	219.187	0.315148	-1.6659	0.0010782	0.0125282	down	yes	chrChr09:10750014-10753138:-	gi|224103219|ref|XP_002312970.1|	2277	0	nodulin family protein [Populus trichocarpa]	gi|566187825|ref|XM_002312934.2|	2111	0	Populus trichocarpa nodulin family protein (POPTR_0009s13530g) mRNA, complete cds	.	.	.	.	.	.	.	.	pfam06813	Nodulin-like	Nodulin-like. This family represents a conserved region within plant nodulin-like proteins.	.	.	.	.	.
Potri.007G086000	68	63	68.2623	606	667	609.087	0.112073	-3.15749	6.16603e-26	3.10546e-23	down	yes	chrChr07:11172659-11173399:+	gi|224096243|ref|XP_002310589.1|	276	6e-28	hypothetical protein POPTR_0007s06150g [Populus trichocarpa]	gi|158749682|gb|AC213412.1|	741	0	Populus trichocarpa clone POP011-O19, complete sequence	.	.	.	.	.	.	.	.	pfam10488	PP1c_bdg	Phosphatase-1 catalytic subunit binding region. This conserved C-terminus appears to be a protein phosphatase-1 catalytic subunit (PP1C) binding region, which may in some circumstances also be retroviral in origin since it is found in both herpes simplex virus and in mouse and man. This domain is found in Gadd-34 apoptosis-associated proteins as well as the constitutive repressor of eIF2-alpha ph…	.	.	.	.	.
Potri.009G067600	1	1	1.04169	7	20	12.4506	0.0836657	-3.57922	0.00215302	0.0215878	down	yes	chrChr09:6745468-6746395:+	gi|566186747|ref|XP_002314011.2|	483	7e-60	hypothetical protein POPTR_0009s07190g [Populus trichocarpa]	gi|566186746|ref|XM_002313975.2|	425	0	Populus trichocarpa hypothetical protein (POPTR_0009s07190g) mRNA, complete cds	.	.	.	.	.	.	.	.	pfam05627	AvrRpt-cleavage	Cleavage site for pathogenic type III effector avirulence factor Avr. This domain is conserved in small families of otherwise unrelated proteins in both mono-cots and di-cots, suggesting that it has a conserved, plant-specific function. It is found both in the plant RIN4 (resistance R membrane-bound host-target protein) where it appears to contribute to the binding of the protein to both RCS (Avr…	.	.	.	.	.
Potri.T080100	7	6	6.77731	218	24	124.007	0.0546525	-4.19357	1.79394e-12	2.23131e-10	down	yes	chrscaffold_87:120824-121395:-	gi|566179802|ref|XP_006380433.1|	140	3e-09	hypothetical protein POPTR_0007s05850g [Populus trichocarpa]	gi|566179801|ref|XM_006380371.1|	458	0	Populus trichocarpa hypothetical protein (POPTR_0007s05850g) mRNA, complete cds	.	.	.	.	.	.	.	.	pfam03222	Trp_Tyr_perm	Tryptophan/tyrosine permease family.	.	.	.	.	.
Potri.019G013000	4	1	2.6232	11	77	39.6352	0.0661835	-3.91738	0.000907822	0.0109244	down	yes	chrChr19:1474242-1474597:+	gi|566224992|ref|XP_006370981.1|	613	5e-80	hypothetical protein POPTR_0019s02340g [Populus trichocarpa]	gi|566224991|ref|XM_006370919.1|	356	0	Populus trichocarpa hypothetical protein (POPTR_0019s02340g) mRNA, complete cds	.	.	.	.	.	.	.	.	pfam10002	DUF2243	Predicted membrane protein (DUF2243). This domain, found in various hypothetical bacterial proteins, has no known function.	.	.	.	.	.
Potri.003G146400	12	6	9.41316	108	365	216.947	0.0433892	-4.52652	6.37798e-11	6.16177e-09	down	yes	chrChr03:16213873-16214674:+	gi|566162662|ref|XP_002303689.2|	769	1e-100	hypothetical protein POPTR_0003s14640g [Populus trichocarpa]	gi|566162661|ref|XM_002303653.2|	729	0	Populus trichocarpa hypothetical protein (POPTR_0003s14640g) mRNA, complete cds	.	.	.	.	.	.	.	.	pfam04398	DUF538	Protein of unknown function, DUF538. This family consists of several plant proteins of unknown function.	.	.	.	.	.
Potri.001G458000	13	13	13.542	81	19	50.5165	0.26807	-1.89932	0.00378652	0.0337089	down	yes	chrChr01:49189659-49190609:+	gi|224056745|ref|XP_002299002.1|	554	8e-68	auxin-responsive family protein [Populus trichocarpa]	.	.	.	.	.	.	.	.	.	.	.	.	pfam02519	Auxin_inducible	Auxin responsive protein. This family consists of the protein products of the ARG7 auxin responsive genes family none of which have any identified functional role.	.	.	.	.	.
Potri.006G038000	23	8	16.2411	128	277	188.598	0.0861147	-3.5376	0.000240928	0.00374395	down	yes	chrChr06:2658581-2659622:+	gi|566174298|ref|XP_006380978.1|	171	1e-12	hypothetical protein POPTR_0006s03630g [Populus trichocarpa]	gi|566174297|ref|XM_006380916.1|	424	0	Populus trichocarpa hypothetical protein (POPTR_0006s03630g) mRNA, complete cds	.	.	.	.	.	.	.	.	pfam10261	Scs3p	Inositol phospholipid synthesis and fat-storage-inducing TM. This is a family of transmembrane proteins which are variously annotated as possibly being inositol phospholipid synthesis protein and fat-storage-inducing. The members are conserved from yeasts to humans and are localized to the endoplasmic reticulum where they are involved in triglyceride lipid droplet formation.	.	.	.	.	.
Potri.005G061800	610	704	683.796	231	308	255.847	2.67267	1.41828	3.606e-06	0.000111677	up	yes	chrChr05:4330255-4338266:-	gi|743926757|ref|XP_011007552.1|	4570	0	PREDICTED: uncharacterized protein LOC105113187 isoform X2 [Populus euphratica]	gi|566169808|ref|XM_002306988.2|	1995	0	Populus trichocarpa hypothetical protein (POPTR_0005s063002g) mRNA, partial cds	.	.	.	.	.	.	.	.	pfam12795	MscS_porin	Mechanosensitive ion channel porin domain. The small mechanosensitive channel, MscS, is a part of the turgor-driven solute efflux system that protects bacteria from lysis in the event of osmotic shock. The MscS protein alone is sufficient to form a functional mechanosensitive channel gated directly by tension in the lipid bilayer. The MscS proteins are heptamers of three transmembrane subunits wi…	.	.	.	.	.
Potri.008G164300	254	103	186.897	501	901	657.505	0.284252	-1.81476	0.00559944	0.0455457	down	yes	chrChr08:11178733-11181184:+	gi|224099903|ref|XP_002311668.1|	1328	6e-179	hypothetical protein POPTR_0008s16420g [Populus trichocarpa]	gi|566184313|ref|XM_002311632.2|	1590	0	Populus trichocarpa hypothetical protein (POPTR_0008s16420g) mRNA, complete cds	.	.	.	.	.	.	.	.	pfam04116	FA_hydroxylase	Fatty acid hydroxylase superfamily. This superfamily includes fatty acid and carotene hydroxylases and sterol desaturases. Beta-carotene hydroxylase is involved in zeaxanthin synthesis by hydroxylating beta-carotene, but the enzyme may be involved in other pathways. This family includes C-5 sterol desaturase and C-4 sterol methyl oxidase. Members of this family are involved in cholesterol biosynt…	.	.	.	.	.
Potri.002G101600	13	14	14.0565	105	58	80.181	0.17531	-2.51202	1.25792e-05	0.000321244	down	yes	chrChr02:7340799-7342536:-	gi|743802308|ref|XP_011016870.1|	756	3e-97	PREDICTED: uncharacterized protein LOC105120398 isoform X2 [Populus euphratica]	gi|566157239|ref|XM_002302286.2|	769	0	Populus trichocarpa hypothetical protein (POPTR_0002s10200g) mRNA, complete cds	.	.	.	.	.	.	.	.	pfam05445	Pox_ser-thr_kin	Poxvirus serine/threonine protein kinase.	.	.	.	.	.
Potri.011G066500	951	1012	1022.03	281	384	315.336	3.24109	1.69648	7.36298e-09	4.48821e-07	up	yes	chrChr11:6175749-6177488:-	gi|566194285|ref|XP_002316823.2|	761	5e-96	hypothetical protein POPTR_0011s07340g [Populus trichocarpa]	gi|566194284|ref|XM_002316787.2|	1187	0	Populus trichocarpa hypothetical protein (POPTR_0011s07340g) mRNA, complete cds	.	.	.	.	.	.	.	.	pfam14009	DUF4228	Domain of unknown function (DUF4228). This domain is found in plants. The function is not known.	.	.	.	.	.
Potri.001G408300	43	55	50.9669	137	243	178.308	0.285837	-1.80674	7.06984e-06	0.000196561	down	yes	chrChr01:43084024-43084743:-	gi|566154196|ref|XP_006370353.1|	416	8e-49	hypothetical protein POPTR_0001s41880g [Populus trichocarpa]	.	.	.	.	.	.	.	.	.	.	.	.	pfam12609	DUF3774	Wound-induced protein. This family of proteins is found in eukaryotes. Proteins in this family are typically between 81 and 97 amino acids in length. The proteins in the family are often annotated as wound-induced proteins however there is little accompanying literature to confirm this.	.	.	.	.	.
Potri.005G076600	627	667	673.721	330	357	328.943	2.04814	1.03431	0.000405097	0.00569053	up	yes	chrChr05:5625322-5627730:-	gi|224083707|ref|XP_002307093.1|	1798	0	VQ motif-containing family protein [Populus trichocarpa]	gi|566170077|ref|XM_002307057.2|	1602	0	Populus trichocarpa VQ motif-containing family protein (POPTR_0005s07820g) mRNA, complete cds	.	.	.	.	.	.	.	.	pfam05678	VQ	VQ motif. This short motif is found in a variety of plant proteins. These proteins vary greatly in length and are mostly composed of low complexity regions. They all conserve a short motif FXhVQChTG, where X is any amino acid and h is a hydrophobic amino acid. The function of this motif is uncertain, however one protein in this family has been found to bind the SigA sigma factor. It would seem pl…	.	.	.	.	.
Potri.009G030100	28	19	24.5366	97	79	85.2666	0.287764	-1.79704	0.000551872	0.00727042	down	yes	chrChr09:4068728-4071059:-	gi|566186114|ref|XP_002313439.2|	987	1e-130	hypothetical protein POPTR_0009s03540g [Populus trichocarpa]	gi|566186113|ref|XM_002313403.2|	1005	0	Populus trichocarpa hypothetical protein (POPTR_0009s03540g) mRNA, complete cds	.	.	.	.	.	.	.	.	pfam05045	RgpF	Rhamnan synthesis protein F. This family consists of a group of proteins which are related to the Streptococcus rhamnose-glucose polysaccharide assembly protein (RgpF). Rhamnan backbones are found in several O polysaccharides of phytopathogenic bacteria and are regarded as pathogenic factors.	.	.	.	.	.
Potri.012G019200	31	27	30.2343	71	131	94.6385	0.319471	-1.64624	0.000787432	0.00973991	down	yes	chrChr12:1756272-1757173:-	gi|224120890|ref|XP_002318444.1|	574	1e-72	hypothetical protein POPTR_0012s02620g [Populus trichocarpa]	gi|566196437|ref|XM_002318408.2|	593	0	Populus trichocarpa hypothetical protein (POPTR_0012s02620g) mRNA, complete cds	.	.	.	.	.	.	.	.	pfam03226	Yippee-Mis18	Yippee zinc-binding/DNA-binding /Mis18, centromere assembly. This family includes both Yippee-type proteins and Mis18 kinetochore proteins. Yippee are putative zinc-binding/DNA-binding proteins. Mis18 are proteins involved in the priming of centromeres for recruiting CENP-A. Mis18-alpha and beta form part of a small complex with Mis18-binding protein. Mis18-alpha is found to interact with DNA de-…	.	.	.	.	.
Potri.012G125400	0	0	0	6	41	21.1788	#NAME?	#NAME?	2.51502e-06	8.23737e-05	down	yes	chrChr12:14396546-14398225:+	gi|566256743|ref|XP_006388293.1|	784	3e-104	hypothetical protein POPTR_0242s00220g [Populus trichocarpa]	gi|566256742|ref|XM_006388231.1|	258	7e-132	Populus trichocarpa hypothetical protein (POPTR_0242s00220g) mRNA, complete cds	.	.	.	.	.	.	.	.	pfam12128	DUF3584	Protein of unknown function (DUF3584). This protein is found in bacteria and eukaryotes. Proteins in this family are typically between 943 to 1234 amino acids in length. This family contains a P-loop motif suggesting it is a nucleotide binding protein. It may be involved in replication.	.	.	.	.	.
Potri.004G037100	84	76	83.3858	293	274	273.136	0.305291	-1.71174	8.83021e-07	3.36578e-05	down	yes	chrChr04:2791335-2792981:+	gi|566164769|ref|XP_002305008.2|	1375	0	hypothetical protein POPTR_0004s03730g [Populus trichocarpa]	gi|566164768|ref|XM_002304972.2|	1374	0	Populus trichocarpa hypothetical protein (POPTR_0004s03730g) mRNA, complete cds	.	.	.	.	.	.	.	.	pfam02516	STT3	Oligosaccharyl transferase STT3 subunit. This family consists of the oligosaccharyl transferase STT3 subunit and related proteins. The STT3 subunit is part of the oligosaccharyl transferase (OTase) complex of proteins and is required for its activity. In eukaryotes, OTase transfers a lipid-linked core-oligosaccharide to selected asparagine residues in the ER. In the archaea STT3 occurs alone, rat…	.	.	.	.	.
Potri.006G122400	0	0	0	40	128	77.1863	#NAME?	#NAME?	2.17065e-15	3.78902e-13	down	yes	chrChr06:9772244-9774471:-	gi|566175911|ref|XP_006381386.1|	3115	0	hypothetical protein POPTR_0006s12430g [Populus trichocarpa]	gi|566175910|ref|XM_006381324.1|	2104	0	Populus trichocarpa hypothetical protein (POPTR_0006s12430g) mRNA, complete cds	.	.	.	.	.	.	.	.	pfam06813	Nodulin-like	Nodulin-like. This family represents a conserved region within plant nodulin-like proteins.	.	.	.	.	.
Potri.002G100500	7	9	8.32087	28	139	75.7865	0.109794	-3.18713	5.22968e-07	2.12803e-05	down	yes	chrChr02:7252460-7253278:-	gi|224066987|ref|XP_002302313.1|	638	1e-80	hypothetical protein POPTR_0002s10060g [Populus trichocarpa]	gi|566157216|ref|XM_002302277.2|	765	0	Populus trichocarpa hypothetical protein (POPTR_0002s10060g) mRNA, complete cds	.	.	.	.	.	.	.	.	pfam04190	DUF410	Protein of unknown function (DUF410). This family of proteins is from Caenorhabditis elegans and has no known function. The protein has some GO references indicating that the protein has a positive regulation of growth rate and is involved in nematode larval development.	.	.	.	.	.
Potri.016G047500	196	185	198.512	638	444	527.528	0.376306	-1.41002	1.58789e-06	5.51846e-05	down	yes	chrChr16:3002302-3006457:+	gi|566208732|ref|XP_002322671.2|	4106	0	hypothetical protein POPTR_0016s04790g [Populus trichocarpa]	gi|566208731|ref|XM_002322635.2|	1606	0	Populus trichocarpa hypothetical protein (POPTR_0016s04790g) mRNA, complete cds	.	.	.	.	.	.	.	.	pfam10328	7TM_GPCR_Srx	Serpentine type 7TM GPCR chemoreceptor Srx. Chemoreception is mediated in Caenorhabditis elegans by members of the seven-transmembrane G-protein-coupled receptor class (7TM GPCRs) of proteins which are of the serpentine type. Srx is part of the Srg superfamily of chemoreceptors. Chemoperception is one of the central senses of soil nematodes like C. elegans which are otherwise 'blind' and 'deaf'.	.	.	.	.	.
Potri.008G152200	17	16	17.1942	169	26	99.3907	0.172996	-2.53119	6.20489e-06	0.00017667	down	yes	chrChr08:10334390-10335717:+	gi|743785936|ref|XP_011026407.1|	566	4e-70	PREDICTED: uncharacterized protein LOC105127022 [Populus euphratica]	gi|566184081|ref|XM_006379763.1|	790	0	Populus trichocarpa hypothetical protein (POPTR_0008s15160g) mRNA, complete cds	.	.	.	.	.	.	.	.	pfam07667	DUF1600	Protein of unknown function (DUF1600). These proteins appear to be specific to Mycoplasma species.	.	.	.	.	.
Potri.001G194100	28	18	24.0221	31	127	72.0627	0.33335	-1.58489	0.00510248	0.0423671	down	yes	chrChr01:17760812-17761648:+	gi|224054434|ref|XP_002298258.1|	631	1e-80	hypothetical protein POPTR_0001s19500g [Populus trichocarpa]	.	.	.	.	.	.	.	.	.	.	.	.	pfam10318	7TM_GPCR_Srh	Serpentine type 7TM GPCR chemoreceptor Srh. Chemoreception is mediated in Caenorhabditis elegans by members of the seven-transmembrane G-protein-coupled receptor class (7TM GPCRs) of proteins which are of the serpentine type. Srh is part of the Str superfamily of chemoreceptors. Chemoperception is one of the central senses of soil nematodes like C. elegans which are otherwise 'blind' and 'deaf'.	.	.	.	.	.
Potri.010G121800	37	39	39.5716	148	95	118.851	0.33295	-1.58662	0.000696128	0.00882533	down	yes	chrChr10:13828763-13831474:-	gi|224111638|ref|XP_002315928.1|	1867	0	hypothetical protein POPTR_0010s13150g [Populus trichocarpa]	gi|566190575|ref|XM_002315892.2|	1916	0	Populus trichocarpa hypothetical protein (POPTR_0010s13150g) mRNA, complete cds	.	.	.	.	.	.	.	.	pfam02485	Branch	Core-2/I-Branching enzyme. This is a family of two different beta-1,6-N-acetylglucosaminyltransferase enzymes, I-branching enzyme and core-2 branching enzyme. I-branching enzyme is responsible for the production of the blood group I-antigen during embryonic development. Core-2 branching enzyme forms crucial side-chain branches in O-glycans.	.	.	.	.	.
Potri.019G051200	2367	2788	2682.29	1081	1114	1053.12	2.547	1.3488	4.06162e-07	1.6977e-05	up	yes	chrChr19:7671996-7674325:+	.	.	.	.	gi|566234618|ref|XM_002325355.2|	1300	0	Populus trichocarpa hypothetical protein (POPTR_0019s07790g) mRNA, complete cds	.	.	.	.	.	.	.	.	pfam04640	PLATZ	PLATZ transcription factor. Plant AT-rich sequence and zinc-binding proteins (PLATZ) are zinc dependant DNA binding proteins. They bind to AT rich sequences and functions in transcriptional repression.	.	.	.	.	.
Potri.007G136800	1	4	2.58525	79	11	45.9526	0.0562591	-4.15177	0.000289429	0.00433959	down	yes	chrChr07:14897585-14898509:-	gi|224092928|ref|XP_002309758.1|	175	4e-14	hypothetical protein POPTR_0007s01240g [Populus trichocarpa]	gi|566179021|ref|XM_002309722.2|	499	0	Populus trichocarpa hypothetical protein (POPTR_0007s01240g) mRNA, complete cds	.	.	.	.	.	.	.	.	pfam14296	O-ag_pol_Wzy	O-antigen polysaccharide polymerase Wzy. This family includes O-antigen polysaccharide polymerases. These enzymes link O-units via a glycosidic linkage to form a long O-antigen. These enzymes vary in specificity and sequence.	.	.	.	.	.
Potri.010G076700	1417	1210	1369.57	468	586	501.605	2.73037	1.4491	1.56484e-07	7.31734e-06	up	yes	chrChr10:10259445-10267682:+	gi|566189824|ref|XP_002315771.2|	4976	0	hypothetical protein POPTR_0010s08720g [Populus trichocarpa]	gi|566189823|ref|XM_002315735.2|	2957	0	Populus trichocarpa hypothetical protein (POPTR_0010s08720g) mRNA, complete cds	.	.	.	.	.	.	.	.	pfam03126	Plus-3	Plus-3 domain. This domain is about 90 residues in length and is often found associated with the pfam02213 domain. The function of this domain is uncertain. It is possible that this domain is involved in DNA binding as it has three conserved positively charged residues, hence this domain has been named the plus-3 domain. It is found in yeast Rtf1 which may be a transcription elongation factor.	.	.	.	.	.
Potri.016G052200	55	94	77.3592	275	241	249.236	0.310386	-1.68787	0.00108339	0.0125742	down	yes	chrChr16:3337206-3337699:+	gi|566208816|ref|XP_006373773.1|	235	6e-23	hypothetical protein POPTR_0016s05270g [Populus trichocarpa]	gi|566208815|ref|XM_006373711.1|	428	0	Populus trichocarpa hypothetical protein (POPTR_0016s05270g) mRNA, complete cds	.	.	.	.	.	.	.	.	pfam03121	Herpes_UL52	Herpesviridae UL52/UL70 DNA primase. Herpes simplex virus type 1 DNA replication in host cells is known to be mediated by seven viral-encoded proteins, three of which form a heterotrimeric DNA helicase-primase complex. This complex consists of UL5, UL8, and UL52 subunits. Heterodimers consisting of UL5 and UL52 have been shown to retain both helicase and primase activities. Nevertheless, UL8 is s…	.	.	.	.	.
Potri.004G201500	49	47	50.0138	116	225	159.453	0.313659	-1.67273	4.96717e-05	0.00103179	down	yes	chrChr04:21259481-21260872:-	gi|566167735|ref|XP_006384794.1|	1172	2e-156	hypothetical protein POPTR_0004s21170g [Populus trichocarpa]	gi|566167734|ref|XM_006384732.1|	1326	0	Populus trichocarpa hypothetical protein (POPTR_0004s21170g) mRNA, complete cds	.	.	.	.	.	.	.	.	pfam11250	DUF3049	Protein of unknown function (DUF3049). This eukaryotic family of proteins has no known function.	.	.	.	.	.
Potri.005G179800	685	765	754.719	351	397	357.486	2.11118	1.07805	0.000179391	0.00295035	up	yes	chrChr05:19593167-19598055:+	gi|566172314|ref|XP_002306644.2|	1446	0	hypothetical protein POPTR_0005s20200g [Populus trichocarpa]	gi|566172313|ref|XM_002306608.2|	1302	0	Populus trichocarpa hypothetical protein (POPTR_0005s20200g) mRNA, complete cds	.	.	.	.	.	.	.	.	pfam09366	DUF1997	Protein of unknown function (DUF1997). This family of proteins are functionally uncharacterized.	.	.	.	.	.
Potri.002G070100	51	53	54.1552	440	959	651.307	0.0831486	-3.58816	8.01485e-31	7.0352e-28	down	yes	chrChr02:4816840-4817893:-	.	.	.	.	gi|566156667|ref|XM_006386255.1|	352	0	Populus trichocarpa hypothetical protein (POPTR_0002s070802g) mRNA, partial cds	.	.	.	.	.	.	.	.	pfam06051	DUF928	Domain of Unknown Function (DUF928). Family of uncharacterized bacterial protein.	.	.	.	.	.
Potri.013G127900	44	32	39.6601	90	146	111.131	0.356876	-1.48651	0.00121867	0.0138257	down	yes	chrChr13:14038902-14040718:-	gi|566201069|ref|XP_006376450.1|	896	9e-115	hypothetical protein POPTR_0013s13160g [Populus trichocarpa]	gi|566201068|ref|XM_006376388.1|	786	0	Populus trichocarpa hypothetical protein (POPTR_0013s13160g) mRNA, complete cds	.	.	.	.	.	.	.	.	pfam13962	PGG	Domain of unknown function. The PGG domain is named for the highly conserved sequence motif found at the startt of the domain. The function is not known.	.	.	.	.	.
Potri.017G050200	27	22	25.553	59	159	100.726	0.253689	-1.97886	0.000115746	0.00205785	down	yes	chrChr17:4190541-4191277:-	gi|566212055|ref|XP_006373043.1|	149	7e-10	hypothetical protein POPTR_0017s07690g [Populus trichocarpa]	gi|566212054|ref|XM_006372981.1|	318	5e-165	Populus trichocarpa hypothetical protein (POPTR_0017s07690g) mRNA, complete cds	.	.	.	.	.	.	.	.	pfam00242	DNA_pol_viral_N	DNA polymerase (viral) N-terminal domain.	.	.	.	.	.
Potri.011G070500	1	1	1.04169	21	36	26.7821	0.038895	-4.68427	3.51432e-06	0.000109389	down	yes	chrChr11:6643322-6644064:+	gi|224116792|ref|XP_002317394.1|	267	2e-26	hypothetical protein POPTR_0011s06950g [Populus trichocarpa]	gi|566194224|ref|XM_002317358.2|	721	0	Populus trichocarpa hypothetical protein (POPTR_0011s06950g) mRNA, complete cds	.	.	.	.	.	.	.	.	pfam02919	Topoisom_I_N	Eukaryotic DNA topoisomerase I, DNA binding fragment. Topoisomerase I promotes the relaxation of DNA superhelical tension by introducing a transient single-stranded break in duplex DNA and are vital for the processes of replication, transcription, and recombination. This family may be more than one structural domain.	.	.	.	.	.
Potri.001G051300	135	387	270.287	51	33	41.0716	6.58089	2.71828	3.53764e-05	0.000775755	up	yes	chrChr01:3892736-3895798:+	gi|224053447|ref|XP_002297821.1|	466	3e-55	hypothetical protein POPTR_0001s14350g [Populus trichocarpa]	.	.	.	.	.	.	.	.	.	.	.	.	pfam03209	PUCC	PUCC protein. This protein is required for high-level transcription of the PUC operon.	.	.	.	.	.
Potri.005G084700	83	95	92.6345	287	523	379.675	0.243984	-2.03514	1.73019e-10	1.51253e-08	down	yes	chrChr05:6288546-6292066:-	gi|743823363|ref|XP_011021940.1|	460	2e-53	PREDICTED: uncharacterized protein LOC105123874 [Populus euphratica]	gi|566170235|ref|XM_002307095.2|	768	0	Populus trichocarpa hypothetical protein (POPTR_0005s08670g) mRNA, complete cds	.	.	.	.	.	.	.	.	pfam09815	XK-related	XK-related protein. Members of this family comprise various XK-related proteins, that are involved in sodium-dependent transport of neutral amino acids or oligopeptides. These proteins are responsible for the Kx blood group system - defects results in McLeod syndrome, an X-linked multi-system disorder characterized by late onset abnormalities in the neuromuscular and hematopoietic systems.	.	.	.	.	.
Potri.009G092300	169	149	165.755	840	403	614.583	0.269704	-1.89055	1.36194e-10	1.23063e-08	down	yes	chrChr09:8399896-8402087:+	gi|224105659|ref|XP_002313891.1|	149	8e-09	arabinogalactan protein 9 [Populus trichocarpa]	gi|566187151|ref|XM_002313855.2|	928	0	Populus trichocarpa arabinogalactan protein 9 (POPTR_0009s09530g) mRNA, complete cds	.	.	.	.	.	.	.	.	.	.	.	.	.	.	.	.
Potri.011G043300	1386	3153	2352.94	798	1027	867.542	2.71219	1.43946	0.000435426	0.0060339	up	yes	chrChr11:3676196-3680357:-	gi|224114057|ref|XP_002316655.1|	3310	0	calmodulin-binding protein 60-C [Populus trichocarpa]	gi|566193648|ref|XM_002316619.2|	2721	0	Populus trichocarpa calmodulin-binding protein 60-C (POPTR_0011s04310g) mRNA, complete cds	.	.	.	.	.	.	.	.	pfam07887	Calmodulin_bind	Calmodulin binding protein-like. The members of this family are putative or actual calmodulin binding proteins expressed by various plant species. Some members are known to be involved in the induction of plant defence responses. However, their precise function in this regards is as yet unknown.	.	.	.	.	.
Potri.010G206100	65	99	85.2036	30	28	27.9421	3.04929	1.60847	0.00481831	0.0404449	up	yes	chrChr10:19673732-19676262:-	gi|566191997|ref|XP_006378718.1|	1322	8e-176	hypothetical protein POPTR_0010s21310g [Populus trichocarpa]	gi|566191996|ref|XM_006378656.1|	1432	0	Populus trichocarpa hypothetical protein (POPTR_0010s21310g) mRNA, complete cds	.	.	.	.	.	.	.	.	pfam09716	ETRAMP	Malarial early transcribed membrane protein (ETRAMP). These sequences represent a family of proteins from the malaria parasite Plasmodium falciparum, several of which have been shown to be expressed specifically in the ring stage as well as the rodent parasite Plasmodium yoelii. A homologue from Plasmodium chabaudi was localized to the parasitophorous vacuole membrane. Members have an initial hyd…	.	.	.	.	.
Potri.003G059900	34	38	37.4755	91	132	105.486	0.355265	-1.49303	0.00149873	0.0162642	down	yes	chrChr03:8766066-8767189:-	gi|224070847|ref|XP_002303262.1|	674	5e-85	hypothetical protein POPTR_0003s05860g [Populus trichocarpa]	gi|155029567|gb|AC208049.1|	1107	0	Populus trichocarpa clone JGIACSB05-L15, complete sequence	.	.	.	.	.	.	.	.	pfam07984	DUF1693	Domain of unknown function (DUF1693). This family contains many hypothetical proteins. It also includes four nematode prion-like proteins. This domain has been identified as part of the nucleotidyltransferase superfamily.	.	.	.	.	.
Potri.008G108200	36	24	31.3266	110	119	109.648	0.285703	-1.80741	0.000154479	0.00259925	down	yes	chrChr08:6886552-6890462:+	gi|566183335|ref|XP_006379712.1|	300	3e-30	hypothetical protein POPTR_0008s10760g [Populus trichocarpa]	gi|566183334|ref|XM_006379650.1|	417	0	Populus trichocarpa hypothetical protein (POPTR_0008s10760g) mRNA, complete cds	.	.	.	.	.	.	.	.	pfam04667	Endosulfine	cAMP-regulated phosphoprotein/endosulfine conserved region. Conserved region found in both cAMP-regulated phosphoprotein 19 (ARPP-19) and Alpha/Beta endosulfine. No function has yet been assigned to ARPP-19. Endosulfine is the endogenous ligand for the ATP-dependent potassium (K ATP) channels which occupy a key position in the control of insulin release from the pancreatic beta cell by coupling c…	.	.	.	.	.
Potri.018G094100	2	3	2.5979	16	28	20.6571	0.125763	-2.99122	0.000904375	0.0108999	down	yes	chrChr18:12294070-12294810:-	gi|224143756|ref|XP_002325063.1|	647	8e-83	hypothetical protein POPTR_0018s10200g [Populus trichocarpa]	gi|566215130|ref|XM_002325027.2|	404	0	Populus trichocarpa hypothetical protein (POPTR_0018s10200g) mRNA, complete cds	.	.	.	.	.	.	.	.	pfam05553	DUF761	Cotton fibre expressed protein. This family consists of several plant proteins of unknown function. Three of the sequences (from Gossypium hirsutum) in this family are described as cotton fibre expressed proteins. The remaining sequences, found in Arabidopsis thaliana, are uncharacterized.	.	.	.	.	.
Potri.013G010600	1	1	1.04169	31	5	18.3331	0.0568203	-4.13745	0.000318253	0.00469163	down	yes	chrChr13:666339-666890:-	gi|224125050|ref|XP_002319490.1|	394	4e-46	hypothetical protein POPTR_0013s01190g [Populus trichocarpa]	gi|566198762|ref|XM_002319454.2|	552	0	Populus trichocarpa hypothetical protein (POPTR_0013s01190g) mRNA, complete cds	.	.	.	.	.	.	.	.	pfam12023	DUF3511	Domain of unknown function (DUF3511). This presumed domain is functionally uncharacterized. This domain is found in eukaryotes. This domain is about 50 amino acids in length. This domain has two completely conserved residues (Y and K) that may be functionally important.	.	.	.	.	.
Potri.006G248300	6	4	5.2211	18	46	29.6251	0.176239	-2.50439	0.000850031	0.010363	down	yes	chrChr06:25535979-25537004:-	gi|224092406|ref|XP_002309595.1|	574	3e-71	hypothetical protein POPTR_0006s26440g [Populus trichocarpa]	gi|566178272|ref|XM_002309559.2|	846	0	Populus trichocarpa hypothetical protein (POPTR_0006s26440g) mRNA, complete cds	.	.	.	.	.	.	.	.	pfam03251	Tymo_45kd_70kd	Tymovirus 45/70Kd protein. Tymoviruses are single stranded RNA viruses. This family includes a protein of unknown function that has been named based on its molecular weight. Tymoviruses such as the ononis yellow mosaic tymovirus encode only three proteins. Of these two are overlapping this protein overlaps a larger ORF that is thought to be the polymerase.	.	.	.	.	.
Potri.010G110200	262	231	256.973	89	107	93.4352	2.75028	1.45958	0.000247732	0.00382838	up	yes	chrChr10:12927113-12932804:-	gi|566190383|ref|XP_002314844.2|	3412	0	hypothetical protein POPTR_0010s12040g [Populus trichocarpa]	gi|566190382|ref|XM_002314808.2|	2339	0	Populus trichocarpa hypothetical protein (POPTR_0010s12040g) mRNA, complete cds	.	.	.	.	.	.	.	.	pfam05804	KAP	Kinesin-associated protein (KAP). This family consists of several eukaryotic kinesin-associated (KAP) proteins. Kinesins are intracellular multimeric transport motor proteins that move cellular cargo on microtubule tracks. It has been shown that the sea urchin KRP85/95 holoenzyme associates with a KAP115 non-motor protein, forming a heterotrimeric complex in vitro, called the Kinesin-II.	.	.	.	.	.
Potri.007G008900	5	3	4.17941	24	38	29.224	0.143013	-2.80578	0.000343026	0.00498744	down	yes	chrChr07:687537-688768:-	gi|566181319|ref|XP_002310322.2|	1594	0	hypothetical protein POPTR_0007s14530g [Populus trichocarpa]	gi|566181318|ref|XM_002310286.2|	1044	0	Populus trichocarpa hypothetical protein (POPTR_0007s14530g) mRNA, complete cds	.	.	.	.	.	.	.	.	pfam00119	ATP-synt_A	ATP synthase A chain.	.	.	.	.	.
Potri.003G141700	70	111	94.0136	29	35	30.5046	3.08195	1.62385	0.00446686	0.0381833	up	yes	chrChr03:15853299-15855975:+	gi|566162586|ref|XP_002303659.2|	905	7e-119	hypothetical protein POPTR_0003s14160g [Populus trichocarpa]	gi|566162585|ref|XM_002303623.2|	866	0	Populus trichocarpa hypothetical protein (POPTR_0003s14160g) mRNA, complete cds	.	.	.	.	.	.	.	.	pfam10318	7TM_GPCR_Srh	Serpentine type 7TM GPCR chemoreceptor Srh. Chemoreception is mediated in Caenorhabditis elegans by members of the seven-transmembrane G-protein-coupled receptor class (7TM GPCRs) of proteins which are of the serpentine type. Srh is part of the Str superfamily of chemoreceptors. Chemoperception is one of the central senses of soil nematodes like C. elegans which are otherwise 'blind' and 'deaf'.	.	.	.	.	.
Potri.005G017000	50	50	52.0845	212	45	130.134	0.400238	-1.32107	0.00537771	0.0441041	down	yes	chrChr05:1372560-1376922:+	gi|743890030|ref|XP_011038930.1|	2408	0	PREDICTED: uncharacterized protein LOC105135646 [Populus euphratica]	gi|566198730|ref|XM_002318912.2|	1380	0	Populus trichocarpa PAPA-1-like family protein (POPTR_0013s00970g) mRNA, complete cds	.	.	.	.	.	.	.	.	pfam04795	PAPA-1	PAPA-1-like conserved region. Family of proteins with a conserved region found in PAPA-1, a PAP-1 binding protein.	.	.	.	.	.
Potri.017G110800	15	14	15.1108	120	509	286.61	0.0527227	-4.24543	1.3948e-22	5.31701e-20	down	yes	chrChr17:12630396-12631340:+	gi|566213290|ref|XP_006373473.1|	277	1e-28	hypothetical protein POPTR_0017s14100g [Populus trichocarpa]	gi|566213289|ref|XM_006373411.1|	661	0	Populus trichocarpa hypothetical protein (POPTR_0017s14100g) mRNA, complete cds	.	.	.	.	.	.	.	.	pfam05462	Dicty_CAR	Slime mold cyclic AMP receptor. This family consists of cyclic AMP receptor (CAR) proteins from slime molds. CAR proteins are responsible for controlling development in Dictyostelium discoideum.	.	.	.	.	.
Potri.008G198100	27	24	26.5821	110	46	77.4979	0.343004	-1.5437	0.00558615	0.045478	down	yes	chrChr08:13862233-13864771:-	gi|224102549|ref|XP_002312721.1|	2552	0	endonuclease/exonuclease/phosphatase family protein [Populus trichocarpa]	gi|224102548|ref|XM_002312685.1|	1482	0	Populus trichocarpa endonuclease/exonuclease/phosphatase family protein (POPTR_0008s20260g) mRNA, complete cds	.	.	.	.	.	.	.	.	pfam03372	Exo_endo_phos	Endonuclease/Exonuclease/phosphatase family. This large family of proteins includes magnesium dependent endonucleases and a large number of phosphatases involved in intracellular signalling. This family includes: AP endonuclease proteins EC:4.2.99.18, DNase I proteins EC:3.1.21.1, Synaptojanin an inositol-1,4,5-trisphosphate phosphatase EC:3.1.3.56, Sphingomyelinase EC:3.1.4.12 and Nocturnin.	.	.	.	.	.
Potri.009G089600	698	711	733.789	136	355	227.113	3.23094	1.69196	1.30946e-05	0.000333023	up	yes	chrChr09:8271831-8273528:+	gi|224105703|ref|XP_002313905.1|	1021	3e-134	hypothetical protein POPTR_0009s09270g [Populus trichocarpa]	gi|566187116|ref|XM_002313869.2|	952	0	Populus trichocarpa hypothetical protein (POPTR_0009s09270g) mRNA, complete cds	.	.	.	.	.	.	.	.	pfam03195	DUF260	Protein of unknown function DUF260.	.	.	.	.	.
Potri.001G121200	864	973	956.103	486	411	433.9	2.20351	1.1398	3.52349e-05	0.000773758	up	yes	chrChr01:9777758-9782761:+	gi|566146327|ref|XP_006368183.1|	3904	0	hypothetical protein POPTR_0001s00340g [Populus trichocarpa]	.	.	.	.	.	.	.	.	.	.	.	.	pfam05904	DUF863	Plant protein of unknown function (DUF863). This family consists of a number of hypothetical proteins from Arabidopsis thaliana and Oryza sativa. The function of this family is unknown.	.	.	.	.	.
Potri.003G162100	138	150	149.927	363	269	307.359	0.487793	-1.03566	0.00159481	0.0170836	down	yes	chrChr03:17303677-17306728:+	gi|743819537|ref|XP_011020895.1|	1134	2e-151	PREDICTED: random slug protein 5-like [Populus euphratica]	gi|566162933|ref|XM_002303709.2|	503	0	Populus trichocarpa hypothetical protein (POPTR_0003s16050g) mRNA, complete cds	.	.	.	.	.	.	.	.	pfam00650	CRAL_TRIO	CRAL/TRIO domain.	.	.	.	.	.
Potri.T056000	3	2	2.61055	3	75	34.5916	0.0754678	-3.72799	1.84989e-05	0.000445045	down	yes	chrscaffold_50:194973-196597:-	gi|566230200|ref|XP_006371124.1|	957	5e-128	hypothetical protein POPTR_0019s04360g [Populus trichocarpa]	gi|566230199|ref|XM_006371062.1|	895	0	Populus trichocarpa hypothetical protein (POPTR_0019s04360g) mRNA, complete cds	.	.	.	.	.	.	.	.	pfam13499	EF-hand_7	EF-hand domain pair.	.	.	.	.	.
Potri.001G403600	526	649	611.215	2497	1069	1770.12	0.345295	-1.5341	3.55475e-10	2.86774e-08	down	yes	chrChr01:42487736-42490292:-	gi|566154088|ref|XP_006370299.1|	883	2e-116	hypothetical protein POPTR_0001s41410g [Populus trichocarpa]	.	.	.	.	.	.	.	.	.	.	.	.	pfam06749	DUF1218	Protein of unknown function (DUF1218). This family contains hypothetical plant proteins of unknown function. Family members contain a number of conserved cysteine residues.	.	.	.	.	.
Potri.013G009600	224	275	259.579	568	588	554.521	0.468114	-1.09507	6.86939e-05	0.00135523	down	yes	chrChr13:618175-619114:+	.	.	.	.	gi|566198746|ref|XM_002318921.2|	564	0	Populus trichocarpa calreticulin family protein (POPTR_0013s01090g) mRNA, complete cds	.	.	.	.	.	.	.	.	pfam07787	DUF1625	Protein of unknown function (DUF1625). Sequences making up this family are derived from hypothetical proteins expressed by both prokaryotic and eukaryotic species. The region in question is approximately 250 residues long.	.	.	.	.	.
Potri.001G268500	65	93	82.1164	207	803	461.36	0.177988	-2.49015	6.43683e-11	6.17976e-09	down	yes	chrChr01:27640492-27641107:-	gi|224059644|ref|XP_002299949.1|	258	6e-26	hypothetical protein POPTR_0001s27540g [Populus trichocarpa]	.	.	.	.	.	.	.	.	.	.	.	.	pfam14093	DUF4271	Domain of unknown function (DUF4271). This family of integral membrane proteins is functionally uncharacterized. This family of proteins is found in bacteria. Proteins in this family are typically between 221 and 326 amino acids in length.	.	.	.	.	.
Potri.001G210500	10133	13392	12232.3	5917	5008	5284.5	2.31474	1.21085	0.000279547	0.00423692	up	yes	chrChr01:21113247-21118505:-	gi|224054268|ref|XP_002298175.1|	2210	0	hypothetical protein POPTR_0001s21800g [Populus trichocarpa]	.	.	.	.	.	.	.	.	.	.	.	.	pfam11891	DUF3411	Domain of unknown function (DUF3411). This presumed domain is functionally uncharacterized. This domain is found in eukaryotes. This domain is typically between 168 to 186 amino acids in length. This domain has a conserved RYQ sequence motif.	.	.	.	.	.
Potri.003G083000	19	24	22.3647	762	79	431.303	0.0518538	-4.26941	1.27164e-29	9.7668e-27	down	yes	chrChr03:11067978-11068931:+	gi|566161510|ref|XP_006385560.1|	566	3e-70	hypothetical protein POPTR_0003s08120g [Populus trichocarpa]	gi|566161509|ref|XM_006385498.1|	535	0	Populus trichocarpa hypothetical protein (POPTR_0003s08120g) mRNA, complete cds	.	.	.	.	.	.	.	.	pfam13269	DUF4060	Protein of unknown function (DUF4060). This family of proteins is functionally uncharacterized. This family of proteins is found in bacteria. Proteins in this family are approximately 80 amino acids in length. There are two conserved sequence motifs: VEVV and SYVAT.	.	.	.	.	.
Potri.001G405200	141	124	138.131	266	592	399.135	0.346077	-1.53084	1.46649e-06	5.18991e-05	down	yes	chrChr01:42744843-42747769:-	gi|743898433|ref|XP_011042507.1|	1396	0	PREDICTED: uncharacterized protein LOC105138180 [Populus euphratica]	.	.	.	.	.	.	.	.	MA4347	50.4	3e-06	COG2226	pfam08241	Methyltransf_11	Methyltransferase domain. Members of this family are SAM dependent methyltransferases.	.	.	.	.	.
Potri.015G074500	22	25	24.4607	392	771	543.533	0.0450032	-4.47383	5.31393e-38	7.77403e-35	down	yes	chrChr15:9917247-9919975:-	gi|224135791|ref|XP_002322161.1|	934	1e-122	hypothetical protein POPTR_0015s08580g [Populus trichocarpa]	gi|566206626|ref|XM_002322125.2|	1279	0	Populus trichocarpa hypothetical protein (POPTR_0015s08580g) mRNA, complete cds	.	.	.	.	.	.	.	.	pfam00010	HLH	Helix-loop-helix DNA-binding domain.	.	.	.	.	.
Potri.008G209800	36	34	36.4718	91	178	125.745	0.290046	-1.78564	7.67855e-05	0.00148179	down	yes	chrChr08:16030486-16031802:-	gi|566259341|ref|XP_006389230.1|	734	9e-91	shock protein SRC2 [Populus trichocarpa]	gi|566259340|ref|XM_006389168.1|	903	0	Populus trichocarpa shock protein SRC2 (POPTR_0034s00240g) mRNA, complete cds	.	.	.	.	.	.	.	.	pfam00168	C2	C2 domain.	.	.	.	.	.
Potri.002G118200	6	5	5.73562	17	40	26.4623	0.216747	-2.20592	0.00348227	0.0315768	down	yes	chrChr02:8849583-8850501:+	gi|224063441|ref|XP_002301147.1|	1073	2e-144	hypothetical protein POPTR_0002s11900g [Populus trichocarpa]	gi|566157548|ref|XM_002301111.2|	900	0	Populus trichocarpa hypothetical protein (POPTR_0002s11900g) mRNA, complete cds	.	.	.	.	.	.	.	.	pfam03901	Glyco_transf_22	Alg9-like mannosyltransferase family. Members of this family are mannosyltransferase enzymes. At least some members are localized in endoplasmic reticulum and involved in GPI anchor biosynthesis.	.	.	.	.	.
Potri.013G047700	0	0	0	5	14	8.76747	#NAME?	#NAME?	0.000920874	0.0110512	down	yes	chrChr13:3460326-3462373:+	gi|743888571|ref|XP_011038483.1|	1694	0	PREDICTED: uncharacterized protein LOC105135344 isoform X1 [Populus euphratica]	gi|566199422|ref|XM_002319077.2|	1356	0	Populus trichocarpa hypothetical protein (POPTR_0013s04490g) mRNA, complete cds	.	.	.	.	.	.	.	.	pfam00214	Calc_CGRP_IAPP	Calcitonin / CGRP / IAPP family.	.	.	.	.	.
Potri.001G091300	3341	3005	3307.41	1539	1746	1569.78	2.10693	1.07514	4.99342e-05	0.00103634	up	yes	chrChr01:7177418-7178489:+	gi|224053775|ref|XP_002297973.1|	1031	5e-138	hypothetical protein POPTR_0001s10650g [Populus trichocarpa]	.	.	.	.	.	.	.	.	.	.	.	.	pfam11623	DUF3252	Protein of unknown function (DUF3252). This family of proteins has no known function. Some members are annotated as Ssl0352 however this cannot be confirmed. Currently there is no known function.	.	.	.	.	.
Potri.006G094000	612	668	666.328	311	313	299.678	2.22348	1.15282	0.000100586	0.00183285	up	yes	chrChr06:7165544-7168714:-	gi|224090847|ref|XP_002309103.1|	1102	3e-146	hypothetical protein POPTR_0006s09510g [Populus trichocarpa]	gi|566175400|ref|XM_002309067.2|	1384	0	Populus trichocarpa hypothetical protein (POPTR_0006s09510g) mRNA, complete cds	.	.	.	.	.	.	.	.	pfam12906	RINGv	RING-variant domain.	.	.	.	.	.
Potri.014G171300	52	62	59.3131	68	408	215.07	0.275785	-1.85838	5.61139e-06	0.000162482	down	yes	chrChr14:13821704-13822837:+	gi|566204704|ref|XP_006375590.1|	701	2e-89	hypothetical protein POPTR_0014s16960g [Populus trichocarpa]	gi|566204697|ref|XM_002320503.2|	745	0	Populus trichocarpa heavy-metal-associated domain-containing family protein (POPTR_0014s16940g) mRNA, complete cds	.	.	.	.	.	.	.	.	pfam01244	Peptidase_M19	Membrane dipeptidase (Peptidase family M19).	.	.	.	.	.
Potri.007G091100	820	657	770.319	2885	2618	2654.21	0.290225	-1.78476	1.26441e-10	1.15611e-08	down	yes	chrChr07:11814064-11815200:+	gi|224096197|ref|XP_002310571.1|	804	1e-104	hypothetical protein POPTR_0007s05650g [Populus trichocarpa]	gi|566179771|ref|XM_002310535.2|	996	0	Populus trichocarpa hypothetical protein (POPTR_0007s05650g) mRNA, complete cds	.	.	.	.	.	.	.	.	pfam01477	PLAT	PLAT/LH2 domain. This domain is found in a variety of membrane or lipid associated proteins. It is called the PLAT (Polycystin-1, Lipoxygenase, Alpha-Toxin) domain or LH2 (Lipoxygenase homology) domain. The known structure of pancreatic lipase shows this domain binds to procolipase pfam01114, which mediates membrane association. So it appears possible that this domain mediates membrane attachment…	.	.	.	.	.
Potri.002G236300	27	16	22.4659	61	91	71.8187	0.312814	-1.67662	0.00279997	0.0265757	down	yes	chrChr02:22969521-22974731:-	gi|224069605|ref|XP_002303010.1|	4684	0	hypothetical protein POPTR_0002s23750g [Populus trichocarpa]	gi|566159645|ref|XM_002302974.2|	2853	0	Populus trichocarpa hypothetical protein (POPTR_0002s23750g) mRNA, complete cds	.	.	.	.	.	.	.	.	pfam05701	WEMBL	Weak chloroplast movement under blue light. WEMBL consists of several plant proteins required for the chloroplast avoidance response under high intensity blue light. This avoidance response consists in the relocation of chloroplasts on the anticlinal side of exposed cells. Acts in association with PMI2 to maintain the velocity of chloroplast photo-relocation movement via the regulation of cp-acti…	.	.	.	.	.
Potri.001G053000	21	20	21.361	74	62	65.8115	0.324578	-1.62336	0.00353081	0.0318665	down	yes	chrChr01:4037931-4043080:+	gi|566148898|ref|XP_002297826.2|	5078	0	hypothetical protein POPTR_0001s14180g [Populus trichocarpa]	.	.	.	.	.	.	.	.	.	.	.	.	pfam14868	DUF4487	Domain of unknown function (DUF4487). This family of proteins is found in eukaryotes. Proteins in this family are typically between 209 and 938 amino acids in length. There is a conserved WCF sequence motif. There is a single completely conserved residue W that may be functionally important.	.	.	.	.	.
Potri.002G013200	184	205	202.476	2660	2479	2475.91	0.0817782	-3.61214	2.16038e-52	6.63713e-49	down	yes	chrChr02:767115-769346:+	gi|566155683|ref|XP_006386150.1|	2464	0	hypothetical protein POPTR_0002s01460g [Populus trichocarpa]	gi|566155682|ref|XM_006386088.1|	1537	0	Populus trichocarpa hypothetical protein (POPTR_0002s01460g) mRNA, complete cds	.	.	.	.	.	.	.	.	pfam00257	Dehydrin	Dehydrin.	.	.	.	.	.
Potri.017G015700	180	98	145.314	354	743	511.428	0.284133	-1.81536	0.0034365	0.0312355	down	yes	chrChr17:1337243-1338828:-	gi|566211400|ref|XP_006372752.1|	938	5e-119	hypothetical protein POPTR_0017s04710g [Populus trichocarpa]	gi|566211399|ref|XM_006372690.1|	1546	0	Populus trichocarpa hypothetical protein (POPTR_0017s04710g) mRNA, complete cds	.	.	.	.	.	.	.	.	pfam00771	FHIPEP	FHIPEP family.	.	.	.	.	.
Potri.007G098500	338	294	329.452	1100	425	759.564	0.433739	-1.2051	1.42628e-05	0.000356245	down	yes	chrChr07:12465888-12471953:+	gi|566179649|ref|XP_006380401.1|	3047	0	hypothetical protein POPTR_0007s04870g [Populus trichocarpa]	gi|566179647|ref|XM_002310508.2|	2394	0	Populus trichocarpa hypothetical protein (POPTR_0007s04870g) mRNA, complete cds	.	.	.	.	.	.	.	.	pfam05911	DUF869	Plant protein of unknown function (DUF869). This family consists of a number of sequences found in Arabidopsis thaliana, Oryza sativa and Lycopersicon esculentum (Tomato). The function of this family is unknown.	.	.	.	.	.
Potri.019G131000	47	39	44.8433	104	192	138.675	0.323369	-1.62875	0.000157385	0.00264073	down	yes	chrChr19:15672578-15676820:-	gi|566245759|ref|XP_002325636.2|	2963	0	kinase interacting family protein [Populus trichocarpa]	gi|566245758|ref|XM_002325600.2|	2231	0	Populus trichocarpa kinase interacting family protein (POPTR_0019s15160g) mRNA, complete cds	.	.	.	.	.	.	.	.	pfam07765	KIP1	KIP1-like protein. This is a family of sequences found exclusively in plants. They are similar to kinase interacting protein 1 (KIP1), which has been found to interact with the kinase domain of PRK1, a receptor-like kinase. This particular region contains two coiled-coils, which are described as motifs involved in protein-protein interactions. It has also been suggested that the protein's coiled-…	.	.	.	.	.
Potri.002G002100	142	310	234.359	59	80	65.9335	3.55448	1.82964	0.000941357	0.0112443	up	yes	chrChr02:142039-142931:-	gi|224065623|ref|XP_002301889.1|	973	4e-130	hypothetical protein POPTR_0002s00420g [Populus trichocarpa]	.	.	.	.	.	.	.	.	.	.	.	.	pfam14009	DUF4228	Domain of unknown function (DUF4228). This domain is found in plants. The function is not known.	.	.	.	.	.
Potri.018G023200	141	141	146.878	309	417	344.44	0.426427	-1.22963	7.98366e-05	0.00152819	down	yes	chrChr18:1855308-1860727:+	gi|743881983|ref|XP_011036620.1|	2604	0	PREDICTED: uncharacterized protein LOC105134064 [Populus euphratica]	gi|566213798|ref|XM_002324850.2|	1364	0	Populus trichocarpa hypothetical protein (POPTR_0018s02150g) mRNA, complete cds	.	.	.	.	.	.	.	.	pfam11700	ATG22	Vacuole effluxer Atg22 like. Autophagy is a major survival survival mechanism in which eukaryotes recycle cellular nutrients during stress conditions. Atg22, Avt3 and Avt4 are partially redundant vacuolar effluxes, which mediate the efflux of leucine and other amino acids resulting from autophagy. This family also includes other transporter proteins.	.	.	.	.	.
Potri.001G166900	430	480	473.653	162	157	153.442	3.08686	1.62614	1.64577e-06	5.65563e-05	up	yes	chrChr01:14028605-14030516:+	gi|566149440|ref|XP_006369126.1|	765	2e-97	hypothetical protein POPTR_0001s16710g [Populus trichocarpa]	.	.	.	.	.	.	.	.	.	.	.	.	pfam07911	DUF1677	Protein of unknown function (DUF1677). The sequences found in this family are all derived from hypothetical plant proteins of unknown function. The region features a number of highly conserved cysteine residues.	.	.	.	.	.
Potri.004G100900	8	11	9.87708	46	253	135.359	0.0729694	-3.77657	8.19761e-12	9.02677e-10	down	yes	chrChr04:8767988-8770400:+	gi|566165833|ref|XP_002305812.2|	2465	0	hypothetical protein POPTR_0004s10010g [Populus trichocarpa]	gi|566165832|ref|XM_002305776.2|	968	0	Populus trichocarpa hypothetical protein (POPTR_0004s10010g) mRNA, complete cds	.	.	.	.	.	.	.	.	pfam03398	Ist1	Regulator of Vps4 activity in the MVB pathway. ESCRT-I, -II, and -III are endosomal sorting complexes required for transporting proteins and carry out cargo sorting and vesicle formation in the multivesicular bodies, MVBs, pathway. These complexes are transiently recruited from the cytoplasm to the endosomal membrane where they bind transmembrane proteins previously marked for degradation by mono…	.	.	.	.	.
Potri.014G029000	60	45	54.7836	148	122	130.742	0.41902	-1.25491	0.00381724	0.0339333	down	yes	chrChr14:2456255-2459189:+	gi|566202121|ref|XP_006374936.1|	1195	4e-160	hypothetical protein POPTR_0014s02900g [Populus trichocarpa]	gi|566202120|ref|XM_006374874.1|	859	0	Populus trichocarpa hypothetical protein (POPTR_0014s02900g) mRNA, complete cds	.	.	.	.	.	.	.	.	pfam01529	zf-DHHC	DHHC palmitoyltransferase. This family includes the well known DHHC zinc binding domain as well as three of the four conserved transmembrane regions found in this family of palmitoyltransferase enzymes.	.	.	.	.	.
Potri.016G108800	7	9	8.32087	22	55	35.6702	0.233272	-2.09991	0.00207874	0.0210076	down	yes	chrChr16:11175147-11177173:-	gi|566209775|ref|XP_002323542.2|	738	1e-94	hypothetical protein POPTR_0016s11600g [Populus trichocarpa]	gi|566209774|ref|XM_002323506.2|	961	0	Populus trichocarpa hypothetical protein (POPTR_0016s11600g) mRNA, complete cds	.	.	.	.	.	.	.	.	pfam06521	PAR1	PAR1 protein. This family consists of several plant specific PAR1 proteins from Nicotiana tabacum and Arabidopsis thaliana. The function of this family is unknown.	.	.	.	.	.
Potri.014G161500	13	11	12.5129	1	1	0.960763	13.024	3.7031	0.00429058	0.0370997	up	yes	chrChr14:12717413-12717869:-	.	.	.	.	.	.	.	.	.	.	.	.	.	.	.	.	pfam00609	DAGK_acc	Diacylglycerol kinase accessory domain. Diacylglycerol (DAG) is a second messenger that acts as a protein kinase C activator. This domain is assumed to be an accessory domain: its function is unknown.	.	.	.	.	.
Potri.009G103500	651	593	648.298	301	332	302.842	2.14071	1.09809	0.000225988	0.00356041	up	yes	chrChr09:9096252-9100564:-	gi|224103577|ref|XP_002313109.1|	2179	0	hypothetical protein POPTR_0009s10630g [Populus trichocarpa]	gi|566187343|ref|XM_002313073.2|	1959	0	Populus trichocarpa hypothetical protein (POPTR_0009s10630g) mRNA, complete cds	.	.	.	.	.	.	.	.	pfam05705	DUF829	Eukaryotic protein of unknown function (DUF829). This family consists of several uncharacterized eukaryotic proteins.	.	.	.	.	.
Potri.014G171500	23	23	23.9589	25	158	82.5932	0.290083	-1.78546	0.00143475	0.0157143	down	yes	chrChr14:13827699-13830165:+	gi|566204702|ref|XP_006375589.1|	503	1e-61	hypothetical protein POPTR_0014s16960g [Populus trichocarpa]	gi|566204701|ref|XM_006375527.1|	640	0	Populus trichocarpa hypothetical protein (POPTR_0014s16960g) mRNA, complete cds	.	.	.	.	.	.	.	.	pfam11289	DUF3092	Protein of unknown function (DUF3092). This viral family of proteins has no known function.	.	.	.	.	.
Potri.008G071500	116	129	127.525	50	50	48.0381	2.65466	1.40853	0.00422237	0.036727	up	yes	chrChr08:4408742-4409543:-	gi|566182774|ref|XP_002312171.2|	770	1e-100	hypothetical protein POPTR_0008s07150g [Populus trichocarpa]	gi|566182773|ref|XM_002312135.2|	545	0	Populus trichocarpa hypothetical protein (POPTR_0008s07150g) mRNA, complete cds	.	.	.	.	.	.	.	.	pfam03195	DUF260	Protein of unknown function DUF260.	.	.	.	.	.
Potri.015G091500	78	77	80.7373	126	249	175.226	0.460761	-1.11791	0.00351999	0.0318062	down	yes	chrChr15:11346780-11351589:+	gi|224133866|ref|XP_002321680.1|	2483	0	hypothetical protein POPTR_0015s10340g [Populus trichocarpa]	gi|566206904|ref|XM_002321644.2|	2174	0	Populus trichocarpa hypothetical protein (POPTR_0015s10340g) mRNA, complete cds	.	.	.	.	.	.	.	.	pfam05701	WEMBL	Weak chloroplast movement under blue light. WEMBL consists of several plant proteins required for the chloroplast avoidance response under high intensity blue light. This avoidance response consists in the relocation of chloroplasts on the anticlinal side of exposed cells. Acts in association with PMI2 to maintain the velocity of chloroplast photo-relocation movement via the regulation of cp-acti…	.	.	.	.	.
Potri.006G067100	306	329	330.591	148	142	139.55	2.36897	1.24426	0.000481393	0.00650654	up	yes	chrChr06:5029446-5033014:+	gi|743816358|ref|XP_011020154.1|	2240	0	PREDICTED: uncharacterized protein LOC105122627 isoform X1 [Populus euphratica]	gi|566215571|ref|XM_002324609.2|	673	0	Populus trichocarpa hypothetical protein (POPTR_0018s12880g) mRNA, complete cds	.	.	.	.	.	.	.	.	pfam02172	KIX	KIX domain. CBP and P300 bind to the CREB via a domain known as KIX. The KIX domain of CBP also binds to transactivation domains of other nuclear factors including Myb and Jun.	.	.	.	.	.
Potri.003G075600	245	293	279.911	144	118	126.899	2.20577	1.14129	0.00187806	0.0194072	up	yes	chrChr03:10393338-10396887:+	gi|566161355|ref|XP_002303348.2|	1206	2e-161	hypothetical protein POPTR_0003s07310g [Populus trichocarpa]	gi|566161354|ref|XM_002303312.2|	1329	0	Populus trichocarpa hypothetical protein (POPTR_0003s07310g) mRNA, complete cds	.	.	.	.	.	.	.	.	pfam04640	PLATZ	PLATZ transcription factor. Plant AT-rich sequence and zinc-binding proteins (PLATZ) are zinc dependant DNA binding proteins. They bind to AT rich sequences and functions in transcriptional repression.	.	.	.	.	.
Potri.010G123700	1	0	0.52717	6	75	36.1526	0.0145818	-6.09969	5.80785e-08	2.95902e-06	down	yes	chrChr10:13998861-13999918:-	gi|566190614|ref|XP_002315937.2|	829	4e-107	hypothetical protein POPTR_0010s13360g [Populus trichocarpa]	gi|566190613|ref|XM_002315901.2|	996	0	Populus trichocarpa hypothetical protein (POPTR_0010s13360g) mRNA, complete cds	.	.	.	.	.	.	.	.	pfam05678	VQ	VQ motif. This short motif is found in a variety of plant proteins. These proteins vary greatly in length and are mostly composed of low complexity regions. They all conserve a short motif FXhVQChTG, where X is any amino acid and h is a hydrophobic amino acid. The function of this motif is uncertain, however one protein in this family has been found to bind the SigA sigma factor. It would seem pl…	.	.	.	.	.
Potri.009G092400	1055	1385	1268.77	521	582	527.422	2.40562	1.26641	4.22633e-05	0.00090293	up	yes	chrChr09:8409291-8412762:-	gi|566187153|ref|XP_002313161.2|	2398	0	hypothetical protein POPTR_0009s09540g [Populus trichocarpa]	gi|566187152|ref|XM_002313125.2|	2352	0	Populus trichocarpa hypothetical protein (POPTR_0009s09540g) mRNA, complete cds	.	.	.	.	.	.	.	.	pfam04788	DUF620	Protein of unknown function (DUF620). Family of uncharacterized proteins.	.	.	.	.	.
Potri.011G143400	4	2	3.13772	42	11	26.6994	0.11752	-3.08902	0.000453914	0.00623386	down	yes	chrChr11:16439008-16439995:-	gi|566195513|ref|XP_002317621.2|	544	3e-66	auxin-responsive family protein [Populus trichocarpa]	gi|566195512|ref|XM_002317585.2|	375	0	Populus trichocarpa auxin-responsive family protein (POPTR_0011s14660g) mRNA, complete cds	.	.	.	.	.	.	.	.	pfam02519	Auxin_inducible	Auxin responsive protein. This family consists of the protein products of the ARG7 auxin responsive genes family none of which have any identified functional role.	.	.	.	.	.
Potri.003G067800	4046	8229	6366.92	1206	854	1003.66	6.34372	2.66533	2.82327e-06	9.10322e-05	up	yes	chrChr03:9601179-9603291:-	gi|224070786|ref|XP_002303236.1|	778	3e-98	hypothetical protein POPTR_0003s06580g [Populus trichocarpa]	gi|566161211|ref|XM_002303200.2|	1418	0	Populus trichocarpa hypothetical protein (POPTR_0003s06580g) mRNA, complete cds	.	.	.	.	.	.	.	.	pfam07911	DUF1677	Protein of unknown function (DUF1677). The sequences found in this family are all derived from hypothetical plant proteins of unknown function. The region features a number of highly conserved cysteine residues.	.	.	.	.	.
Potri.009G127800	360	421	406.394	1604	2574	1968.26	0.206474	-2.27597	3.03439e-23	1.24297e-20	down	yes	chrChr09:10506677-10510710:+	gi|566187736|ref|XP_002313744.2|	1733	0	calcium-binding EF hand family protein [Populus trichocarpa]	gi|566187735|ref|XM_002313708.2|	1776	0	Populus trichocarpa calcium-binding EF hand family protein (POPTR_0009s13060g) mRNA, complete cds	.	.	.	.	.	.	.	.	pfam13499	EF-hand_7	EF-hand domain pair.	.	.	.	.	.
Potri.001G377900	65	71	70.797	164	361	244.325	0.289765	-1.78704	1.64136e-06	5.64907e-05	down	yes	chrChr01:39342212-39347199:-	gi|566153524|ref|XP_002300426.2|	1613	0	hypothetical protein POPTR_0001s38710g [Populus trichocarpa]	.	.	.	.	.	.	.	.	.	.	.	.	pfam08317	Spc7	Spc7 kinetochore protein. This domain is found in cell division proteins which are required for kinetochore-spindle association.	.	.	.	.	.
Potri.001G031800	5446	4798	5339.64	2191	2950	2439.3	2.189	1.13027	5.71614e-05	0.00116068	up	yes	chrChr01:2339348-2344296:+	gi|566147640|ref|XP_002299187.2|	2016	0	hypothetical protein POPTR_0001s06910g [Populus trichocarpa]	.	.	.	.	.	.	.	.	.	.	.	.	pfam07786	DUF1624	Protein of unknown function (DUF1624). These sequences are found in hypothetical proteins of unknown function expressed by bacterial and archaeal species. The region in question is approximately 230 residues long.	.	.	.	.	.
Potri.010G252200	292	187	250.149	80	111	90.5136	2.76366	1.46658	0.00278322	0.0264643	up	yes	chrChr10:22375161-22378331:-	gi|566192808|ref|XP_002315377.2|	2292	0	F-box family protein [Populus trichocarpa]	gi|566192807|ref|XM_002315341.2|	1721	0	Populus trichocarpa F-box family protein (POPTR_0010s25870g) mRNA, complete cds	.	.	.	.	.	.	.	.	pfam13418	Kelch_4	Galactose oxidase, central domain.	.	.	.	.	.
Potri.006G053200	498	336	435.409	1780	2374	1971.76	0.220823	-2.17904	1.16589e-07	5.5879e-06	down	yes	chrChr06:3841247-3843586:-	gi|566174575|ref|XP_002308960.2|	967	9e-125	hypothetical protein POPTR_0006s05180g [Populus trichocarpa]	gi|566174574|ref|XM_002308924.2|	1466	0	Populus trichocarpa hypothetical protein (POPTR_0006s05180g) mRNA, complete cds	.	.	.	.	.	.	.	.	pfam03763	Remorin_C	Remorin, C-terminal region. Remorins are plant-specific plasma membrane-associated proteins. In tobacco remorin co-purifies with lipid rafts. Most remorins have a variable, proline-rich C-half and a more conserved N-half that is predicted to form coiled coils. Consistent with this, circular dichroism studies have demonstrated that much of the protein is alpha-helical. Remorins exist in plasma mem…	.	.	.	.	.
Potri.019G012600	2	1	1.56886	4	51	24.5422	0.0639251	-3.96747	7.85637e-05	0.00151041	down	yes	chrChr19:1459697-1460101:+	gi|566224975|ref|XP_006370980.1|	324	3e-36	hypothetical protein POPTR_0019s02330g [Populus trichocarpa]	gi|566224974|ref|XM_006370918.1|	190	4e-94	Populus trichocarpa hypothetical protein (POPTR_0019s02330g) mRNA, complete cds	.	.	.	.	.	.	.	.	pfam00223	PsaA_PsaB	Photosystem I psaA/psaB protein.	.	.	.	.	.
Potri.008G070700	670	515	618.182	221	310	251.525	2.45774	1.29733	0.00023809	0.00371281	up	yes	chrChr08:4364519-4367915:+	gi|566182766|ref|XP_002311239.2|	1214	6e-165	hypothetical protein POPTR_0008s07080g [Populus trichocarpa]	gi|566182765|ref|XM_002311203.2|	1164	0	Populus trichocarpa hypothetical protein (POPTR_0008s07080g) mRNA, complete cds	.	.	.	.	.	.	.	.	pfam06105	Aph-1	Aph-1 protein. This family consists of several eukaryotic Aph-1 proteins.Gamma-secretase catalyses the intramembrane proteolysis of Notch, beta-amyloid precursor protein, and other substrates as part of a new signaling paradigm and as a key step in the pathogenesis of Alzheimer's disease. It is thought that the presenilin heterodimer comprises the catalytic site and that a highly glycosylated for…	.	.	.	.	.
Potri.001G017000	57	37	49.0859	258	371	297.643	0.164916	-2.6002	2.4602e-08	1.35452e-06	down	yes	chrChr01:1217743-1222206:-	gi|743886510|ref|XP_011037872.1|	2267	0	PREDICTED: uncharacterized protein LOC105134941 [Populus euphratica]	.	.	.	.	.	.	.	.	.	.	.	.	pfam01878	EVE	EVE domain. This domain was formerly known as DUF55. Crystal structures have shown that this domain is part of the PUA superfamily. This domain has been named EVE and is thought to be RNA-binding.	.	.	.	.	.
Potri.005G107800	217	143	187.972	474	1749	1016.92	0.184845	-2.43561	2.2015e-06	7.34361e-05	down	yes	chrChr05:8224260-8226074:+	gi|566170692|ref|XP_006383039.1|	745	2e-96	hypothetical protein POPTR_0005s10960g [Populus trichocarpa]	gi|566170691|ref|XM_006382977.1|	799	0	Populus trichocarpa hypothetical protein (POPTR_0005s10960g) mRNA, complete cds	.	.	.	.	.	.	.	.	pfam10323	7TM_GPCR_Srv	Serpentine type 7TM GPCR chemoreceptor Srv. Chemoreception is mediated in Caenorhabditis elegans by members of the seven-transmembrane G-protein-coupled receptor class (7TM GPCRs) of proteins which are of the serpentine type. Srv is a member of the Srg superfamily of chemoreceptors. Chemoperception is one of the central senses of soil nematodes like C. elegans which are otherwise 'blind' and 'dea…	.	.	.	.	.
Potri.007G145500	17	8	13.0781	141	374	238.082	0.0549308	-4.18624	1.11057e-07	5.37307e-06	down	yes	chrChr07:15480902-15481638:+	gi|224095337|ref|XP_002310378.1|	545	8e-68	hypothetical protein POPTR_0007s00370g [Populus trichocarpa]	gi|566178877|ref|XM_002310342.2|	720	0	Populus trichocarpa hypothetical protein (POPTR_0007s00370g) mRNA, complete cds	.	.	.	.	.	.	.	.	pfam10408	Ufd2P_core	Ubiquitin elongating factor core. This is the most conserved part of the core region of Ufd2P ubiquitin elongating factor or E4, running from helix alpha-11 to alpha-38. It consists of 31 helices of variable length connected by loops of variable size forming a compact unit; the helical packing pattern of the compact unit consists of five structural repeats that resemble tandem Armadillo (ARM) rep…	.	.	.	.	.
Potri.015G017400	12	4	8.38412	101	155	120.819	0.0693941	-3.84904	8.86968e-05	0.00165449	down	yes	chrChr15:1246820-1248322:-	gi|566205465|ref|XP_006374117.1|	568	9e-69	hypothetical protein POPTR_0015s01940g [Populus trichocarpa]	gi|566205464|ref|XM_006374055.1|	1283	0	Populus trichocarpa hypothetical protein (POPTR_0015s01940g) mRNA, complete cds	.	.	.	.	.	.	.	.	pfam10316	7TM_GPCR_Srbc	Serpentine type 7TM GPCR chemoreceptor Srbc. Chemoreception is mediated in Caenorhabditis elegans by members of the seven-transmembrane G-protein-coupled receptor class (7TM GPCRs) of proteins which are of the serpentine type. Srbc is a solo family amongst the superfamilies of chemoreceptors. Chemoperception is one of the central senses of soil nematodes like C. elegans which are otherwise 'blind…	.	.	.	.	.
Potri.005G205600	120	167	149.185	60	66	60.2882	2.47454	1.30716	0.00465661	0.0393889	up	yes	chrChr05:22020140-22020674:+	.	.	.	.	.	.	.	.	.	.	.	.	.	.	.	.	pfam06728	PIG-U	GPI transamidase subunit PIG-U. Many eukaryotic proteins are anchored to the cell surface via glycosylphosphatidylinositol (GPI), which is posttranslationally attached to the carboxyl-terminus by GPI transamidase. The mammalian GPI transamidase is a complex of at least four subunits, GPI8, GAA1, PIG-S, and PIG-T. PIG-U is thought to represent a fifth subunit in this complex and may be involved in…	.	.	.	.	.
Potri.013G040500	70	70	72.9183	205	264	222.94	0.327075	-1.6123	1.19845e-05	0.00030785	down	yes	chrChr13:2816206-2820242:+	gi|566199286|ref|XP_002319071.2|	1799	0	hypothetical protein POPTR_0013s03780g [Populus trichocarpa]	gi|566199285|ref|XM_002319035.2|	1293	0	Populus trichocarpa hypothetical protein (POPTR_0013s03780g) mRNA, complete cds	.	.	.	.	.	.	.	.	pfam01529	zf-DHHC	DHHC palmitoyltransferase. This family includes the well known DHHC zinc binding domain as well as three of the four conserved transmembrane regions found in this family of palmitoyltransferase enzymes.	.	.	.	.	.
Potri.002G011700	16	20	18.7251	83	46	63.4482	0.295124	-1.7606	0.00249421	0.0241989	down	yes	chrChr02:688364-691550:+	gi|566155660|ref|XP_002300656.2|	3204	0	hypothetical protein POPTR_0002s01300g [Populus trichocarpa]	gi|566155659|ref|XM_002300620.2|	2541	0	Populus trichocarpa hypothetical protein (POPTR_0002s01300g) mRNA, complete cds	.	.	.	.	.	.	.	.	pfam04782	DUF632	Protein of unknown function (DUF632). This plant protein may be a leucine zipper, but there is no experimental evidence for this.	.	.	.	.	.
Potri.002G261700	135	214	181.275	1261	227	756.141	0.239737	-2.06047	7.87234e-05	0.00151253	down	yes	chrChr02:24973453-24978374:+	gi|224065587|ref|XP_002301871.1|	5313	0	hypothetical protein POPTR_0002s26280g [Populus trichocarpa]	gi|566160071|ref|XM_002301835.2|	3391	0	Populus trichocarpa hypothetical protein (POPTR_0002s26280g) mRNA, complete cds	.	.	.	.	.	.	.	.	pfam14309	DUF4378	Domain of unknown function (DUF4378).	.	.	.	.	.
Potri.009G009500	139	185	168.463	725	246	485.598	0.346918	-1.52733	1.53367e-06	5.37869e-05	down	yes	chrChr09:1721751-1727211:+	gi|224106812|ref|XP_002314293.1|	2921	0	hypothetical protein POPTR_0009s01490g [Populus trichocarpa]	gi|566185764|ref|XM_002314257.2|	2256	0	Populus trichocarpa hypothetical protein (POPTR_0009s01490g) mRNA, complete cds	.	.	.	.	.	.	.	.	pfam04784	DUF547	Protein of unknown function, DUF547. Family of uncharacterized proteins from C. elegans and A. thaliana.	.	.	.	.	.
Potri.017G002100	97	62	83.0357	216	621	385.889	0.21518	-2.21638	2.95226e-05	0.000669369	down	yes	chrChr17:115059-115860:-	gi|566210420|ref|XP_006372298.1|	648	2e-82	hypothetical protein POPTR_0017s00330g [Populus trichocarpa]	gi|566210419|ref|XM_006372236.1|	648	0	Populus trichocarpa hypothetical protein (POPTR_0017s00330g) mRNA, complete cds	.	.	.	.	.	.	.	.	pfam15242	FAM53	Family of FAM53. The FAM53 protein family refers to a family of proteins, which bind to a transcriptional regulator that modulates cell proliferation. It is known to be highly important in neural tube development. It is found in eukaryotes and is typically between 303 and 413 amino acids in length.	.	.	.	.	.
Potri.002G239500	109	101	109.428	538	336	427.928	0.255716	-1.96739	8.69484e-10	6.43669e-08	down	yes	chrChr02:23229068-23230191:-	gi|224069693|ref|XP_002303022.1|	771	2e-99	hypothetical protein POPTR_0002s24050g [Populus trichocarpa]	gi|566159699|ref|XM_002302986.2|	853	0	Populus trichocarpa hypothetical protein (POPTR_0002s24050g) mRNA, complete cds	.	.	.	.	.	.	.	.	pfam00499	Oxidored_q3	NADH-ubiquinone/plastoquinone oxidoreductase chain 6.	.	.	.	.	.
Potri.007G049500	1	0	0.52717	32	114	66.8578	0.00788495	-6.98668	9.9708e-13	1.27635e-10	down	yes	chrChr07:4721847-4722695:-	gi|566180585|ref|XP_002310113.2|	744	3e-96	hypothetical protein POPTR_0007s10440g, partial [Populus trichocarpa]	gi|146149431|gb|AC203076.1|	849	0	Populus trichocarpa clone Pop1-41F08, complete sequence	.	.	.	.	.	.	.	.	pfam12078	DUF3557	Domain of unknown function (DUF3557). This presumed domain is functionally uncharacterized. This domain is found in eukaryotes. This domain is about 150 amino acids in length.	.	.	.	.	.
Potri.010G244100	3419	3783	3748.82	1433	1727	1506.25	2.48884	1.31547	1.23939e-06	4.47713e-05	up	yes	chrChr10:21946988-21951517:-	gi|224110100|ref|XP_002315415.1|	3557	0	hypothetical protein POPTR_0010s25030g [Populus trichocarpa]	gi|566192653|ref|XM_002315379.2|	2496	0	Populus trichocarpa hypothetical protein (POPTR_0010s25030g) mRNA, complete cds	.	.	.	.	.	.	.	.	pfam10358	NT-C2	N-terminal C2 in EEIG1 and EHBP1 proteins. This version of the C2 domain was initally identified in the vertebrate estrogen early-induced gene 1 (EEIG1), and its Drosophila ortholog required for uptake of dsRNA via the endocytotic machinery to induce RNAi silencing. It is also in C.elegans ortholog Sym-3 (SYnthetic lethal with Mec-3) and the mammalian protein EHBP1 (EH domain Binding Protein-1) t…	.	.	.	.	.
Potri.016G015500	360	553	474.311	1147	2464	1682.01	0.28199	-1.82628	5.80782e-05	0.00117541	down	yes	chrChr16:840589-842654:-	gi|566208158|ref|XP_002323166.2|	484	7e-51	hypothetical protein POPTR_0016s01720g [Populus trichocarpa]	gi|566208157|ref|XM_002323130.2|	1417	0	Populus trichocarpa hypothetical protein (POPTR_0016s01720g) mRNA, complete cds	.	.	.	.	.	.	.	.	pfam14547	Hydrophob_seed	Hydrophobic seed protein. This domain has a four-helix bundle structure. It contains four disulfide bonds, of which three function to keep the C- and N-terminal parts of the molecule in place.	.	.	.	.	.
Potri.014G108800	1	5	3.09977	230	505	342.087	0.00906135	-6.78606	4.68307e-07	1.93066e-05	down	yes	chrChr14:8528093-8528690:-	gi|224130734|ref|XP_002320914.1|	407	5e-48	hypothetical protein POPTR_0014s10440g [Populus trichocarpa]	gi|566203580|ref|XM_002320878.2|	587	0	Populus trichocarpa hypothetical protein (POPTR_0014s10440g) mRNA, complete cds	.	.	.	.	.	.	.	.	pfam00050	Kazal_1	Kazal-type serine protease inhibitor domain. Usually indicative of serine protease inhibitors. However, kazal-like domains are also seen in the extracellular part of agrins, which are not known to be protease inhibitors. Kazal domains often occur in tandem arrays. Small alpha+beta fold containing three disulphides. Alignment also includes a single domain from transporters in the OATP/PGT family.	.	.	.	.	.
Potri.016G141900	15	7	11.5092	63	94	74.1807	0.155151	-2.68826	0.000290187	0.00434673	down	yes	chrChr16:14333810-14335780:-	gi|566210345|ref|XP_002323691.2|	1310	7e-176	hypothetical protein POPTR_0016s14860g [Populus trichocarpa]	gi|566210344|ref|XM_002323655.2|	1274	0	Populus trichocarpa hypothetical protein (POPTR_0016s14860g) mRNA, complete cds	.	.	.	.	.	.	.	.	pfam05640	NKAIN	Na,K-Atpase Interacting protein. NKAIN (Na,K-Atpase INteracting) proteins are a family of evolutionary conserved transmembrane proteins that localize to neurons, that are critical for neuronal function, and that interact with the beta subunits, beta1 in vertebrates and beta in Drosophila, of Na,K-ATPase. NKAINs have highly conserved trans-membrane domains but otherwise no other characterized doma…	.	.	.	.	.
Potri.015G012500	211	283	256.842	1562	377	978.829	0.262397	-1.93018	3.31235e-09	2.19314e-07	down	yes	chrChr15:804149-807576:-	gi|224135155|ref|XP_002321997.1|	1793	0	calmodulin-binding family protein [Populus trichocarpa]	gi|566205387|ref|XM_002321961.2|	1844	0	Populus trichocarpa calmodulin-binding family protein (POPTR_0015s01480g) mRNA, complete cds	.	.	.	.	.	.	.	.	pfam13178	DUF4005	Protein of unknown function (DUF4005). This is a C-terminal region of plant IQ-containing putative calmodulin-binding proteins.	.	.	.	.	.
Potri.T099900	4	1	2.6232	315	138	224.688	0.0116748	-6.42045	8.23245e-08	4.07274e-06	down	yes	chrscaffold_143:10504-11458:+	gi|566213290|ref|XP_006373473.1|	216	2e-19	hypothetical protein POPTR_0017s14100g [Populus trichocarpa]	gi|566213289|ref|XM_006373411.1|	647	0	Populus trichocarpa hypothetical protein (POPTR_0017s14100g) mRNA, complete cds	.	.	.	.	.	.	.	.	pfam03124	EXS	EXS family. We have named this region the EXS family after (ERD1, XPR1, and SYG1). This family includes C-terminus portions from the SYG1 G-protein associated signal transduction protein from Saccharomyces cerevisiae, and sequences that are thought to be murine leukaemia virus (MLV) receptors (XPR1). N-terminus portions from these proteins are aligned in the SPX pfam03105 family. The previously n…	.	.	.	.	.
Potri.002G112600	1719	2760	2326.28	612	590	578.298	4.02264	2.00814	1.15587e-07	5.54856e-06	up	yes	chrChr02:8397219-8399717:+	gi|224063407|ref|XP_002301131.1|	2281	0	hypothetical protein POPTR_0002s11320g [Populus trichocarpa]	gi|566157454|ref|XM_002301095.2|	2009	0	Populus trichocarpa hypothetical protein (POPTR_0002s11320g) mRNA, complete cds	.	.	.	.	.	.	.	.	pfam06219	DUF1005	Protein of unknown function (DUF1005). Family of plant proteins with undetermined function.	.	.	.	.	.
Potri.008G149600	24	10	17.7973	93	249	158.054	0.112602	-3.15069	0.000406889	0.00570535	down	yes	chrChr08:10095123-10096341:-	gi|224102031|ref|XP_002312517.1|	1460	0	hypothetical protein POPTR_0008s14890g [Populus trichocarpa]	gi|566184043|ref|XM_002312481.2|	1175	0	Populus trichocarpa hypothetical protein (POPTR_0008s14890g) mRNA, complete cds	.	.	.	.	.	.	.	.	pfam11250	DUF3049	Protein of unknown function (DUF3049). This eukaryotic family of proteins has no known function.	.	.	.	.	.
Potri.007G113900	2	5	3.62694	26	78	47.881	0.0757491	-3.72263	7.8423e-07	3.0344e-05	down	yes	chrChr07:13576137-13576774:-	gi|224093298|ref|XP_002309872.1|	131	2e-07	hydroxyproline-rich glycoprotein [Populus trichocarpa]	gi|566179402|ref|XM_002309836.2|	635	0	Populus trichocarpa hydroxyproline-rich glycoprotein (POPTR_0007s03420g) mRNA, complete cds	.	.	.	.	.	.	.	.	pfam01699	Na_Ca_ex	Sodium/calcium exchanger protein. This is a family of sodium/calcium exchanger integral membrane proteins. This family covers the integral membrane regions of the proteins. Sodium/calcium exchangers regulate intracellular Ca2+ concentrations in many cells; cardiac myocytes, epithelial cells, neurons retinal rod photoreceptors and smooth muscle cells. Ca2+ is moved into or out of the cytosol depen…	.	.	.	.	.
Potri.015G079000	109	137	127.951	41	43	40.2721	3.17716	1.66774	0.0010171	0.0119517	up	yes	chrChr15:10382317-10389919:-	gi|743849680|ref|XP_011028534.1|	5004	0	PREDICTED: uncharacterized protein LOC105128518 isoform X1 [Populus euphratica]	gi|566206705|ref|XM_002322137.2|	2883	0	Populus trichocarpa hypothetical protein (POPTR_0015s09010g) mRNA, complete cds	.	.	.	.	.	.	.	.	pfam01901	DUF70	Protein of unknown function DUF70. Archaebacterial proteins of unknown function. Members of this family may be transmembrane proteins.	.	.	.	.	.
Potri.015G144200	932	1301	1160.71	2595	4385	3281.51	0.353713	-1.49935	6.16863e-06	0.0001758	down	yes	chrChr15:15000707-15002129:-	gi|566207359|ref|XP_006374622.1|	398	2e-43	hypothetical protein POPTR_0015s13110g [Populus trichocarpa]	gi|566207358|ref|XM_006374560.1|	1029	0	Populus trichocarpa hypothetical protein (POPTR_0015s13110g) mRNA, complete cds	.	.	.	.	.	.	.	.	pfam00403	HMA	Heavy-metal-associated domain.	.	.	.	.	.
Potri.001G419400	47	60	55.6482	406	286	337.221	0.16502	-2.59929	1.53501e-13	2.12427e-11	down	yes	chrChr01:44415757-44417580:-	gi|566154852|ref|XP_006370648.1|	959	5e-125	hypothetical protein POPTR_0001s44530g [Populus trichocarpa]	.	.	.	.	.	.	.	.	.	.	.	.	pfam04684	BAF1_ABF1	BAF1 / ABF1 chromatin reorganizing factor. ABF1 is a sequence-specific DNA binding protein involved in transcription activation, gene silencing and initiation of DNA replication. ABF1 is known to remodel chromatin, and it is proposed that it mediates its effects on transcription and gene expression by modifying local chromatin architecture. These functions require a conserved stretch of 20 amino …	.	.	.	.	.
Potri.008G159500	6470	6424	6716.07	1741	2930	2196.33	3.05786	1.61252	6.31335e-08	3.19011e-06	up	yes	chrChr08:10825531-10829855:-	gi|566184224|ref|XP_002312560.2|	2462	0	hypothetical protein POPTR_0008s15930g [Populus trichocarpa]	gi|566184223|ref|XM_002312524.2|	2177	0	Populus trichocarpa hypothetical protein (POPTR_0008s15930g) mRNA, complete cds	.	.	.	.	.	.	.	.	pfam09323	DUF1980	Domain of unknown function (DUF1980). Members of this family are found in a set of prokaryotic hypothetical proteins. Their exact function, has not, as yet, been defined.	.	.	.	.	.
Potri.014G115200	189	171	187.618	438	1037	684.618	0.274048	-1.8675	3.99747e-11	4.0134e-09	down	yes	chrChr14:8973877-8980204:-	gi|743791139|ref|XP_011040592.1|	1674	0	PREDICTED: uncharacterized protein LOC105136803 [Populus euphratica]	gi|566203698|ref|XM_002320915.2|	979	0	Populus trichocarpa hypothetical protein (POPTR_0014s11050g) mRNA, complete cds	.	.	.	.	.	.	.	.	pfam04750	Far-17a_AIG1	FAR-17a/AIG1-like protein. This family includes the hamster androgen-induced FAR-17a protein, and its human homologue, the AIG1 protein. The function of these proteins is unknown. This family also includes homologous regions from a number of other metazoan proteins.	.	.	.	.	.
Potri.003G171700	19	15	17.734	93	29	61.1649	0.289938	-1.78618	0.00351525	0.0318008	down	yes	chrChr03:18163664-18165084:-	gi|566163122|ref|XP_006385906.1|	432	1e-50	hypothetical protein POPTR_0003s17020g [Populus trichocarpa]	gi|156139182|gb|AC208727.1|	1229	0	Populus trichocarpa clone JGIACSB1073-D10, complete sequence	.	.	.	.	.	.	.	.	.	.	.	.	.	.	.	.
Potri.001G268400	1	0	0.52717	13	21	16.0132	0.032921	-4.92485	0.000106564	0.00192353	down	yes	chrChr01:27636186-27636711:-	gi|566151315|ref|XP_002298730.2|	288	1e-30	hypothetical protein POPTR_0001s27530g [Populus trichocarpa]	.	.	.	.	.	.	.	.	.	.	.	.	pfam00874	PRD	PRD domain. The PRD domain (for PTS Regulation Domain), is the phosphorylatable regulatory domain found in bacterial transcriptional antiterminator such as BglG, SacY and LicT, as well as in activators such as MtlR and LevR. The PRD is phosphorylated on one or two conserved histidine residues. PRD-containing proteins are involved in the regulation of catabolic operons in Gram+ and Gram- bacteria …	.	.	.	.	.
Potri.003G110700	245	219	241.837	43	108	69.9392	3.45781	1.78986	0.000421302	0.00587081	up	yes	chrChr03:13413458-13416373:+	gi|224071537|ref|XP_002303507.1|	3604	0	hypothetical protein POPTR_0003s11010g [Populus trichocarpa]	gi|566162073|ref|XM_002303471.2|	2782	0	Populus trichocarpa hypothetical protein (POPTR_0003s11010g) mRNA, complete cds	.	.	.	.	.	.	.	.	.	.	.	.	.	.	.	.
Potri.017G045900	0	0	0	6	16	10.1686	#NAME?	#NAME?	0.000387578	0.00549985	down	yes	chrChr17:3824337-3824937:+	gi|566211988|ref|XP_006373027.1|	131	1e-07	hypothetical protein POPTR_0017s07340g, partial [Populus trichocarpa]	gi|566211985|ref|XM_006372964.1|	601	0	Populus trichocarpa hypothetical protein (POPTR_0017s07320g) mRNA, complete cds	.	.	.	.	.	.	.	.	pfam03034	PSS	Phosphatidyl serine synthase. Phosphatidyl serine synthase is also known as serine exchange enzyme. This family represents eukaryotic PSS I and II which are membrane bound proteins which catalyses the replacement of the head group of a phospholipid (phosphotidylcholine or phosphotidylethanolamine) by L-serine.	.	.	.	.	.
Potri.017G047000	1	0	0.52717	5	14	8.76747	0.0601279	-4.05582	0.00480653	0.0403833	down	yes	chrChr17:3939602-3940233:+	gi|566211988|ref|XP_006373027.1|	179	4e-14	hypothetical protein POPTR_0017s07340g, partial [Populus trichocarpa]	gi|157410312|gb|AC210551.1|	578	0	Populus trichocarpa clone POP049-I23, complete sequence	.	.	.	.	.	.	.	.	pfam11117	DUF2626	Protein of unknown function (DUF2626). This family is conserved in the Bacillaceae family. Several members are named as YqgY. The function is not known.	.	.	.	.	.
Potri.010G066300	259	216	247.673	74	90	78.1429	3.16949	1.66425	5.6741e-05	0.0011575	up	yes	chrChr10:9372549-9373914:+	.	.	.	.	.	.	.	.	.	.	.	.	.	.	.	.	pfam05075	DUF684	Protein of unknown function (DUF684). This family contains several uncharacterized proteins from Caenorhabditis elegans. The GO annotation suggests that the protein is involved in nematode larval development and has a positive regulation on growth rate.	.	.	.	.	.
Potri.008G109400	2	4	3.11242	7	39	20.8184	0.149504	-2.74175	0.00274687	0.0261779	down	yes	chrChr08:6962624-6964921:-	gi|224101601|ref|XP_002312348.1|	1974	0	hypothetical protein POPTR_0008s10880g [Populus trichocarpa]	gi|566183356|ref|XM_002312312.2|	1923	0	Populus trichocarpa hypothetical protein (POPTR_0008s10880g) mRNA, complete cds	.	.	.	.	.	.	.	.	pfam06880	DUF1262	Protein of unknown function (DUF1262). This family represents a conserved region within a number of proteins of unknown function that seem to be specific to Arabidopsis thaliana. Note that some family members contain more than one copy of this region.	.	.	.	.	.
Potri.003G063400	9088	9845	9856.37	3502	3216	3238.63	3.04337	1.60567	3.25744e-07	1.3977e-05	up	yes	chrChr03:9198579-9200368:+	gi|224073724|ref|XP_002304143.1|	1956	0	hypothetical protein POPTR_0003s06210g [Populus trichocarpa]	gi|566161151|ref|XM_002304107.2|	1772	0	Populus trichocarpa hypothetical protein (POPTR_0003s06210g) mRNA, complete cds	.	.	.	.	.	.	.	.	pfam11996	DUF3491	Protein of unknown function (DUF3491). This family of proteins is functionally uncharacterized. This protein is found in bacteria. Proteins in this family are typically between 286 to 3225 amino acids in length. This protein is found associated with pfam04488. This protein is found associated with pfam04488.	.	.	.	.	.
Potri.T179500	8	7	7.819	51	30	39.7503	0.196703	-2.34591	0.000674185	0.00859432	down	yes	chrscaffold_2101:622-4433:+	gi|566255578|ref|XP_006387850.1|	663	9e-86	hypothetical protein POPTR_0523s00220g [Populus trichocarpa]	gi|566255573|ref|XM_006387786.1|	638	0	Populus trichocarpa hypothetical protein (POPTR_0523s00200g) mRNA, complete cds	.	.	.	.	.	.	.	.	pfam06682	DUF1183	Protein of unknown function (DUF1183). This family consists of several eukaryotic proteins of around 360 residues in length. The function of this family is unknown.	.	.	.	.	.
Potri.004G223500	3	6	4.66863	16	77	42.237	0.110534	-3.17744	2.8796e-05	0.000656353	down	yes	chrChr04:22976119-22977153:-	gi|566168206|ref|XP_006385029.1|	908	3e-119	hypothetical protein POPTR_0004s23220g [Populus trichocarpa]	gi|566168205|ref|XM_006384967.1|	832	0	Populus trichocarpa hypothetical protein (POPTR_0004s23220g) mRNA, complete cds	.	.	.	.	.	.	.	.	pfam05078	DUF679	Protein of unknown function (DUF679). This family contains several uncharacterized plant proteins.	.	.	.	.	.
Potri.013G066600	2434	5360	4040.96	1460	1874	1585.04	2.54943	1.35018	0.0012071	0.0137299	up	yes	chrChr13:5163720-5165128:+	gi|224123910|ref|XP_002319194.1|	364	1e-40	hypothetical protein POPTR_0013s06280g [Populus trichocarpa]	gi|566199744|ref|XM_002319158.2|	770	0	Populus trichocarpa hypothetical protein (POPTR_0013s06280g) mRNA, complete cds	.	.	.	.	.	.	.	.	pfam10326	7TM_GPCR_Str	Serpentine type 7TM GPCR chemoreceptor Str. Chemoreception is mediated in Caenorhabditis elegans by members of the seven-transmembrane G-protein-coupled receptor class (7TM GPCRs) of proteins which are of the serpentine type. Str is a member of the Str superfamily of chemoreceptors. Almost a quarter (22.5%) of str and srj family genes and pseudogenes in C. elegans appear to have been newly formed…	.	.	.	.	.
Potri.006G245200	148	185	173.207	324	554	412.581	0.419815	-1.25218	2.29408e-05	0.000539654	down	yes	chrChr06:25303138-25305790:+	gi|566178219|ref|XP_002308629.2|	1842	0	hypothetical protein POPTR_0006s26160g [Populus trichocarpa]	gi|566178218|ref|XM_002308593.2|	2080	0	Populus trichocarpa hypothetical protein (POPTR_0006s26160g) mRNA, complete cds	.	.	.	.	.	.	.	.	pfam04570	DUF581	Protein of unknown function (DUF581). Family of uncharacterized proteins.	.	.	.	.	.
Potri.018G048100	237	193	224.242	639	298	463.749	0.483541	-1.04829	0.000701269	0.00887697	down	yes	chrChr18:4566665-4568670:-	gi|566214856|ref|XP_002324201.2|	990	4e-130	MTD1 family protein [Populus trichocarpa]	gi|566214855|ref|XM_002324165.2|	1203	0	Populus trichocarpa MTD1 family protein (POPTR_0018s08410g) mRNA, complete cds	.	.	.	.	.	.	.	.	pfam01358	PARP_regulatory	Poly A polymerase regulatory subunit.	.	.	.	.	.
Potri.008G116700	151	157	160.382	30	30	28.8229	5.56441	2.47623	1.82653e-06	6.20738e-05	up	yes	chrChr08:7486910-7487491:-	gi|743784178|ref|XP_011021667.1|	231	3e-22	PREDICTED: uncharacterized protein LOC105123669 [Populus euphratica]	gi|160950792|emb|CU223542.1|	286	2e-147	Populus EST from leave	.	.	.	.	.	.	.	.	pfam08137	DVL	DVL family. This family consists of the DVL family of proteins. In a gain-of-function genetic screen for genes that influence fruit development in Arabidopsis, DEVIL (DVL) gene was identified. DVL is a small protein and overexpression of the protein results in pleiotropic phenotypes featured by shortened stature, rounder rosette leaves, clustered inflorescences, shortened pedicles, and siliques w…	.	.	.	.	.
Potri.018G025500	3	2	2.61055	20	20	19.2153	0.135858	-2.87983	0.00172111	0.018133	down	yes	chrChr18:2015981-2018070:-	gi|566213746|ref|XP_002324305.2|	2428	0	hypothetical protein POPTR_0018s01920g [Populus trichocarpa]	gi|566213751|ref|XM_006371691.1|	1461	0	Populus trichocarpa hypothetical protein (POPTR_0018s01920g) mRNA, complete cds	.	.	.	.	mll5321	53.5	1e-06	COG2844	pfam01842	ACT	ACT domain. This family of domains generally have a regulatory role. ACT domains are linked to a wide range of metabolic enzymes that are regulated by amino acid concentration. Pairs of ACT domains bind specifically to a particular amino acid leading to regulation of the linked enzyme. The ACT domain is found in: D-3-phosphoglycerate dehydrogenase EC:1.1.1.95, which is inhibited by serine. Aspart…	.	.	.	.	.
Potri.010G031700	296	368	345.386	123	98	107.164	3.22298	1.68839	5.18787e-06	0.000153313	up	yes	chrChr10:4661512-4663010:-	gi|224107183|ref|XP_002314400.1|	274	3e-26	hydroxyproline-rich glycoprotein [Populus trichocarpa]	gi|566188948|ref|XM_002314364.2|	1028	0	Populus trichocarpa hydroxyproline-rich glycoprotein (POPTR_0010s03290g) mRNA, complete cds	.	.	.	.	.	.	.	.	pfam00429	TLV_coat	ENV polyprotein (coat polyprotein).	.	.	.	.	.
Potri.007G093200	80	100	93.6256	178	340	242.362	0.386305	-1.37219	9.73794e-05	0.00179036	down	yes	chrChr07:11998311-12003623:-	gi|566179734|ref|XP_006380418.1|	1328	1e-180	hypothetical protein POPTR_0007s05430g [Populus trichocarpa]	gi|566179733|ref|XM_006380356.1|	1326	0	Populus trichocarpa hypothetical protein (POPTR_0007s05430g) mRNA, complete cds	.	.	.	.	.	.	.	.	pfam02829	3H	3H domain. This domain is predicted to be a small molecule binding domain, based on its occurrence with other domains. The domain is named after its three conserved histidine residues.	.	.	.	.	.
Potri.018G140500	13	16	15.0855	61	46	52.0004	0.290104	-1.78536	0.00323075	0.0297705	down	yes	chrChr18:16016992-16017318:-	gi|224144308|ref|XP_002325255.1|	365	3e-43	hypothetical protein POPTR_0018s13730g [Populus trichocarpa]	gi|566215714|ref|XM_002325219.2|	327	2e-170	Populus trichocarpa hypothetical protein (POPTR_0018s13730g) mRNA, complete cds	.	.	.	.	.	.	.	.	pfam14690	zf-ISL3	zinc-finger of transposase IS204/IS1001/IS1096/IS1165.	.	.	.	.	.
Potri.003G156600	62	66	66.6429	859	434	638.122	0.104436	-3.25931	7.16838e-26	3.49566e-23	down	yes	chrChr03:16907546-16911078:+	gi|743826210|ref|XP_011022744.1|	2376	0	PREDICTED: uncharacterized protein LOC105124421 [Populus euphratica]	gi|566162843|ref|XM_002303685.2|	1472	0	Populus trichocarpa hypothetical protein (POPTR_0003s15530g) mRNA, complete cds	.	.	.	.	.	.	.	.	pfam01697	Glyco_transf_92	Glycosyltransferase family 92. Members of this family act as galactosyltransferases, belonging to glycosyltransferase family 92. The aligned region contains several conserved cysteine residues and several charged residues that may be catalytic residues. This is supported by the inclusion of this family in the GT-A glycosyl transferase superfamily.	.	.	.	.	.
Potri.006G213500	710	572	668.596	286	326	292.394	2.28662	1.19322	0.000155379	0.00260992	up	yes	chrChr06:22701476-22702805:+	gi|224088573|ref|XP_002308479.1|	358	6e-39	hypothetical protein POPTR_0006s23000g [Populus trichocarpa]	gi|566177687|ref|XM_002308443.2|	1054	0	Populus trichocarpa hypothetical protein (POPTR_0006s23000g) mRNA, complete cds	.	.	.	.	.	.	.	.	pfam09713	A_thal_3526	Plant protein 1589 of unknown function (A_thal_3526). This plant-specific family of proteins is defined by an uncharacterized region 57 residues in length. It is found toward the N terminus of most proteins that contain it. Examples include at least several proteins from Arabidopsis thaliana and Oryza sativa. The function of the proteins are unknown.	.	.	.	.	.
Potri.005G120700	70	72	73.9474	175	160	161.527	0.457801	-1.12721	0.00479452	0.040327	down	yes	chrChr05:9401365-9408695:-	gi|566170975|ref|XP_006383175.1|	6493	0	trichohyalin-related family protein [Populus trichocarpa]	gi|566170974|ref|XM_006383113.1|	4900	0	Populus trichocarpa trichohyalin-related family protein (POPTR_0005s12270g) mRNA, complete cds	.	.	.	.	.	.	.	.	pfam11600	CAF-1_p150	Chromatin assembly factor 1 complex p150 subunit, N-terminal. CAF-1_p150 is a polypeptide subunit of CAF-1, which functions in depositing newly synthesized and acetylated histones H3/H4 into chromatin during DNA replication and repair. CAF-1_p150 includes the HP1 interaction site, the PEST, KER and ED interacting sites. CAF-1_p150 interacts directly with newly synthesized and acetylated histones …	.	.	.	.	.
Potri.012G103700	69	61	67.7605	197	270	221.42	0.306027	-1.70827	4.17704e-06	0.000126431	down	yes	chrChr12:12794201-12804241:-	gi|224122118|ref|XP_002318757.1|	8847	0	hypothetical protein POPTR_0012s10550g [Populus trichocarpa]	gi|566197801|ref|XM_002318721.2|	5431	0	Populus trichocarpa hypothetical protein (POPTR_0012s10550g) mRNA, complete cds	.	.	.	.	.	.	.	.	pfam13467	RHH_4	Ribbon-helix-helix domain. This short bacterial protein contains a ribbon-helix-helix domain that is likely to be DNA-binding.	.	.	.	.	.
Potri.016G056300	143	124	139.186	298	395	329.027	0.423023	-1.24119	8.54517e-05	0.00160784	down	yes	chrChr16:3722045-3723848:-	gi|224139874|ref|XP_002323319.1|	2173	0	hypothetical protein POPTR_0016s05660g [Populus trichocarpa]	gi|566208886|ref|XM_002323283.2|	1669	0	Populus trichocarpa hypothetical protein (POPTR_0016s05660g) mRNA, complete cds	.	.	.	.	.	.	.	.	pfam10725	DUF2517	Protein of unknown function (DUF2517). This family is conserved in Proteobacteria. Several members are annotated as being protein YbfA. The function is not known.	.	.	.	.	.
Potri.007G041100	708	991	883.126	368	373	355.763	2.48235	1.3117	0.00016619	0.00277031	up	yes	chrChr07:3354567-3359239:-	gi|566180751|ref|XP_006380715.1|	2832	0	hypothetical protein POPTR_0007s11280g [Populus trichocarpa]	gi|566180750|ref|XM_006380653.1|	2688	0	Populus trichocarpa hypothetical protein (POPTR_0007s11280g) mRNA, complete cds	.	.	.	.	.	.	.	.	pfam04784	DUF547	Protein of unknown function, DUF547. Family of uncharacterized proteins from C. elegans and A. thaliana.	.	.	.	.	.
Potri.005G211000	18	24	21.8375	187	98	140.466	0.155465	-2.68534	4.75244e-08	2.47046e-06	down	yes	chrChr05:22493376-22494585:+	gi|224082646|ref|XP_002306778.1|	295	4e-30	hypothetical protein POPTR_0005s23260g [Populus trichocarpa]	gi|566172841|ref|XM_002306742.2|	766	0	Populus trichocarpa hypothetical protein (POPTR_0005s23260g) mRNA, complete cds	.	.	.	.	.	.	.	.	pfam10327	7TM_GPCR_Sri	Serpentine type 7TM GPCR chemoreceptor Sri. Chemoreception is mediated in Caenorhabditis elegans by members of the seven-transmembrane G-protein-coupled receptor class (7TM GPCRs) of proteins which are of the serpentine type. Sri is part of the Str superfamily of chemoreceptors. Chemoperception is one of the central senses of soil nematodes like C. elegans which are otherwise 'blind' and 'deaf'.	.	.	.	.	.
Potri.016G051500	295	429	376.244	1068	944	971.484	0.387288	-1.36852	0.000183491	0.00300492	down	yes	chrChr16:3288567-3294165:+	gi|566208803|ref|XP_002322696.2|	3384	0	hypothetical protein POPTR_0016s05200g [Populus trichocarpa]	gi|566208802|ref|XM_002322660.2|	2750	0	Populus trichocarpa hypothetical protein (POPTR_0016s05200g) mRNA, complete cds	.	.	.	.	.	.	.	.	pfam07964	Red1	Rec10 / Red1. Rec10 / Red1 is involved in meiotic recombination and chromosome segregation during homologous chromosome formation. This protein localizes to the synaptonemal complex in S. cerevisiae and the analogous structures (linear elements) in S. pombe. This family is currently only found in fungi.	.	.	.	.	.
Potri.011G045700	3	5	4.15411	25	20	21.817	0.190407	-2.39284	0.00427013	0.0369455	down	yes	chrChr11:3885378-3887399:+	gi|566193691|ref|XP_002317233.2|	1640	0	hypothetical protein POPTR_0011s04550g [Populus trichocarpa]	gi|566193690|ref|XM_002317197.2|	1481	0	Populus trichocarpa hypothetical protein (POPTR_0011s04550g) mRNA, complete cds	.	.	.	.	.	.	.	.	pfam07948	Nairovirus_M	Nairovirus M polyprotein-like. The sequences in this family are similar to the Dugbe virus M polyprotein precursor, which includes glycoproteins G1 and G2. Both are thought to be inserted in the membrane of the Golgi complex of the infected host cell, and G1 is known to have a role in infection of vertebrate hosts.	.	.	.	.	.
Potri.008G101700	34	52	44.6788	109	131	114.412	0.390508	-1.35658	0.00290772	0.0273351	down	yes	chrChr08:6459775-6462536:-	gi|118482932|gb|ABK93379.1|	332	9e-35	unknown [Populus trichocarpa]	gi|566183239|ref|XM_002312275.2|	981	0	Populus trichocarpa hypothetical protein (POPTR_0008s10120g) mRNA, complete cds	.	.	.	.	.	.	.	.	pfam06837	Fijivirus_P9-2	Fijivirus P9-2 protein. This family consists of several Fijivirus specific P9-2 proteins from Rice black streaked dwarf virus (RBSDV) and Fiji disease virus. The function of this family is unknown.	.	.	.	.	.
Potri.011G122100	933	624	812.91	2883	2690	2684.88	0.302773	-1.72369	3.07129e-05	0.000692267	down	yes	chrChr11:14729514-14731851:+	gi|224114988|ref|XP_002316911.1|	1368	0	hypothetical protein POPTR_0011s12270g [Populus trichocarpa]	gi|566195079|ref|XM_002316875.2|	1872	0	Populus trichocarpa hypothetical protein (POPTR_0011s12270g) mRNA, complete cds	.	.	.	.	.	.	.	.	pfam12481	DUF3700	Aluminium induced protein. This domain family is found in eukaryotes, and is approximately 120 amino acids in length. There are two conserved sequence motifs: YGL and LRDR. This family is related to GATase enzyme domains.	.	.	.	.	.
Potri.013G008300	3943	4073	4174.27	1972	2334	2054.05	2.03221	1.02305	0.000144226	0.00246024	up	yes	chrChr13:524722-529123:+	gi|224122916|ref|XP_002318948.1|	2574	0	PAPA-1-like family protein [Populus trichocarpa]	gi|566198728|ref|XM_006375661.1|	2447	0	Populus trichocarpa hypothetical protein (POPTR_0013s00970g) mRNA, complete cds	.	.	.	.	.	.	.	.	pfam04795	PAPA-1	PAPA-1-like conserved region. Family of proteins with a conserved region found in PAPA-1, a PAP-1 binding protein.	.	.	.	.	.
Potri.002G128500	44	31	39.1456	112	181	137.993	0.283677	-1.81768	3.51319e-05	0.000772048	down	yes	chrChr02:9626798-9628270:+	gi|566157735|ref|XP_002301198.2|	1703	0	hypothetical protein POPTR_0002s13000g [Populus trichocarpa]	gi|566157734|ref|XM_002301162.2|	1458	0	Populus trichocarpa hypothetical protein (POPTR_0002s13000g) mRNA, complete cds	.	.	.	.	.	.	.	.	pfam07816	DUF1645	Protein of unknown function (DUF1645). These sequences are derived from a number of hypothetical plant proteins. The region in question is approximately 270 amino acids long. Some members of this family are annotated as yeast pheromone receptor proteins AR781 but no literature was found to support this.	.	.	.	.	.
Potri.002G203400	142	155	154.609	396	556	450.927	0.342869	-1.54427	1.55443e-07	7.29086e-06	down	yes	chrChr02:16565067-16566291:+	gi|566159099|ref|XP_002302720.2|	822	2e-107	hypothetical protein POPTR_0002s20470g [Populus trichocarpa]	gi|118484287|gb|EF145908.1|	707	0	Populus trichocarpa clone WS0114_D11 unknown mRNA	.	.	.	.	.	.	.	.	pfam04398	DUF538	Protein of unknown function, DUF538. This family consists of several plant proteins of unknown function.	.	.	.	.	.
Potri.015G145400	276	208	252.519	441	914	632.009	0.39955	-1.32355	0.000189847	0.00308433	down	yes	chrChr15:15078303-15083946:-	gi|224137038|ref|XP_002322478.1|	1958	0	hypothetical protein POPTR_0015s12990g [Populus trichocarpa]	gi|566207341|ref|XM_002322442.2|	2229	0	Populus trichocarpa hypothetical protein (POPTR_0015s12990g) mRNA, complete cds	.	.	.	.	.	.	.	.	pfam03283	PAE	Pectinacetylesterase.	.	.	.	.	.
Potri.016G101900	587	443	537.381	1473	922	1172.54	0.458306	-1.12562	0.00221591	0.0220743	down	yes	chrChr16:10022916-10023907:+	gi|224138858|ref|XP_002322919.1|	394	3e-44	hypothetical protein POPTR_0016s10420g [Populus trichocarpa]	gi|566209597|ref|XM_002322883.2|	873	0	Populus trichocarpa hypothetical protein (POPTR_0016s10420g) mRNA, complete cds	.	.	.	.	.	.	.	.	pfam01220	DHquinase_II	Dehydroquinase class II.	.	.	.	.	.
Potri.016G114900	122	95	113.194	232	348	273.984	0.413141	-1.27529	0.000134269	0.00232527	down	yes	chrChr16:11927748-11931348:-	gi|566209875|ref|XP_002323572.2|	2121	0	hypothetical protein POPTR_0016s12230g [Populus trichocarpa]	gi|566209874|ref|XM_002323536.2|	2196	0	Populus trichocarpa hypothetical protein (POPTR_0016s12230g) mRNA, complete cds	.	.	.	.	.	.	.	.	pfam15301	SLAIN	SLAIN motif-containing family. The SLAIN motif containing family is named after the presence of a SLAIN motif in SLAIN1. They are a family of microtubule plus-end tracking proteins.	.	.	.	.	.
Potri.010G127900	41	44	44.2529	590	288	433.847	0.102001	-3.29334	3.18126e-21	1.11062e-18	down	yes	chrChr10:14331282-14332001:+	gi|566190700|ref|XP_002314880.2|	684	9e-89	hypothetical protein POPTR_0010s13800g [Populus trichocarpa]	gi|566190699|ref|XM_002314844.2|	634	0	Populus trichocarpa hypothetical protein (POPTR_0010s13800g) mRNA, complete cds	.	.	.	.	.	.	.	.	pfam12717	Cnd1	non-SMC mitotic condensation complex subunit 1. The three non-SMC (structural maintenance of chromosomes) subunits of the mitotic condensation complex are Cnd1-3. The whole complex is essential for viability and the condensing of chromosomes in mitosis.	.	.	.	.	.
Potri.017G090100	937	941	978.122	254	382	300.406	3.256	1.7031	9.82064e-09	5.86984e-07	up	yes	chrChr17:10759042-10763461:+	gi|224141045|ref|XP_002323885.1|	2150	0	hypothetical protein POPTR_0017s12590g [Populus trichocarpa]	gi|566212960|ref|XM_002323849.2|	1722	0	Populus trichocarpa hypothetical protein (POPTR_0017s12590g) mRNA, complete cds	.	.	.	.	.	.	.	.	pfam14234	DUF4336	Domain of unknown function (DUF4336).	.	.	.	.	.
Potri.003G072200	20	15	18.2612	2	3	2.36193	7.73147	2.95074	0.00463599	0.0392685	up	yes	chrChr03:10100867-10102015:-	gi|566161298|ref|XP_002304253.2|	1089	9e-149	hypothetical protein POPTR_0003s06980g [Populus trichocarpa]	gi|566161297|ref|XM_002304217.2|	710	0	Populus trichocarpa hypothetical protein (POPTR_0003s06980g) mRNA, complete cds	.	.	.	.	.	.	.	.	pfam04525	Tub_2	Tubby C 2. The structure of this family has been solved. It comprises a 12-stranded beta barrel with a central C-terminal alpha helix. This helix is thought to be a transmembrane helix. It is structurally similar to the C-terminal domain of the Tubby protein. In plants it plays a role in defense against pathogens.	.	.	.	.	.
Potri.019G099600	22	10	16.7429	154	49	101.715	0.164607	-2.6029	0.00258694	0.0249063	down	yes	chrChr19:12941482-12942788:-	.	.	.	.	gi|566243459|ref|XM_006371490.1|	882	0	Populus trichocarpa hypothetical protein (POPTR_0019s13100g) mRNA, complete cds	.	.	.	.	.	.	.	.	pfam04720	DUF506	Protein of unknown function (DUF506). Family of uncharacterized plant proteins.	.	.	.	.	.
Potri.001G375500	2982	3243	3240.61	8451	9044	8380.57	0.386682	-1.37078	1.14323e-07	5.49646e-06	down	yes	chrChr01:39036493-39046648:+	gi|566153478|ref|XP_002298903.2|	2576	0	sodium/calcium exchanger family protein [Populus trichocarpa]	.	.	.	.	.	.	.	.	.	.	.	.	pfam01699	Na_Ca_ex	Sodium/calcium exchanger protein. This is a family of sodium/calcium exchanger integral membrane proteins. This family covers the integral membrane regions of the proteins. Sodium/calcium exchangers regulate intracellular Ca2+ concentrations in many cells; cardiac myocytes, epithelial cells, neurons retinal rod photoreceptors and smooth muscle cells. Ca2+ is moved into or out of the cytosol depen…	.	.	.	.	.
Potri.013G050900	7	4	5.74827	91	12	52.6373	0.109205	-3.19488	9.13749e-06	0.000243894	down	yes	chrChr13:3701793-3706226:-	gi|743888453|ref|XP_011038451.1|	2101	0	PREDICTED: uncharacterized protein LOC105135329 [Populus euphratica]	gi|566199469|ref|XM_002319634.2|	1328	0	Populus trichocarpa hypothetical protein (POPTR_0013s04770g) mRNA, complete cds	.	.	.	.	.	.	.	.	pfam03080	DUF239	Domain of unknown function (DUF239). This is a family of plant and bacterial proteins, a small number of which are putative carboxy-terminal peptidases.	.	.	.	.	.
Potri.001G093500	5	3	4.17941	17	34	23.8199	0.175459	-2.51079	0.00190336	0.0196094	down	yes	chrChr01:7351352-7352250:-	gi|566148234|ref|XP_002299484.2|	633	2e-79	hypothetical protein POPTR_0001s10440g [Populus trichocarpa]	.	.	.	.	.	.	.	.	.	.	.	.	pfam02414	Borrelia_orfA	Borrelia ORF-A. This protein is encoded by an open reading frame in plasmid borne DNA repeats of Borrelia species. This protein is known as ORF-A. The function of this putative protein is unknown.	.	.	.	.	.
Potri.005G011400	16	15	16.1525	140	41	90.9065	0.177683	-2.49262	1.27338e-05	0.000324654	down	yes	chrChr05:833012-833816:+	gi|566168783|ref|XP_006382368.1|	484	2e-58	hypothetical protein POPTR_0005s01490g [Populus trichocarpa]	gi|566168782|ref|XM_006382306.1|	805	0	Populus trichocarpa hypothetical protein (POPTR_0005s01490g) mRNA, complete cds	.	.	.	.	.	.	.	.	pfam00520	Ion_trans	Ion transport protein. This family contains Sodium, Potassium, Calcium ion channels. This family is 6 transmembrane helices in which the last two helices flank a loop which determines ion selectivity. In some sub-families (e.g. Na channels) the domain is repeated four times, whereas in others (e.g. K channels) the protein forms as a tetramer in the membrane. A bacterial structure of the protein i…	.	.	.	.	.
Potri.010G091800	30	42	37.4249	96	129	106.767	0.35053	-1.51239	0.0013094	0.0146441	down	yes	chrChr10:11510076-11512070:+	gi|224108093|ref|XP_002314717.1|	1568	0	hypothetical protein POPTR_0010s10190g [Populus trichocarpa]	gi|566190070|ref|XM_002314681.2|	1278	0	Populus trichocarpa hypothetical protein (POPTR_0010s10190g) mRNA, complete cds	.	.	.	.	.	.	.	.	pfam11250	DUF3049	Protein of unknown function (DUF3049). This eukaryotic family of proteins has no known function.	.	.	.	.	.
Potri.006G094300	19	20	20.3066	100	71	83.3045	0.243764	-2.03644	0.000145818	0.00248326	down	yes	chrChr06:7194694-7196542:-	gi|566175402|ref|XP_002309105.2|	830	1e-108	hypothetical protein POPTR_0006s09540g [Populus trichocarpa]	gi|566175401|ref|XM_002309069.2|	933	0	Populus trichocarpa hypothetical protein (POPTR_0006s09540g) mRNA, complete cds	.	.	.	.	.	.	.	.	pfam06521	PAR1	PAR1 protein. This family consists of several plant specific PAR1 proteins from Nicotiana tabacum and Arabidopsis thaliana. The function of this family is unknown.	.	.	.	.	.
Potri.008G001600	118	207	168.712	19	25	20.8969	8.07352	3.0132	7.04417e-07	2.75803e-05	up	yes	chrChr08:60549-63197:-	gi|566257336|ref|XP_006388541.1|	1592	0	hypothetical protein POPTR_0162s00310g [Populus trichocarpa]	gi|566257335|ref|XM_006388479.1|	603	0	Populus trichocarpa hypothetical protein (POPTR_0162s00310g) mRNA, complete cds	.	.	.	.	.	.	.	.	pfam06182	ABC2_membrane_6	ABC-2 family transporter protein. This family acts as the transmembrane domain (TMD) of ABC transporters. The family includes proteins responsible for the transport of herbicides.	.	.	.	.	.
Potri.008G179400	240	232	245.889	768	1658	1129.83	0.217634	-2.20002	6.02369e-18	1.41267e-15	down	yes	chrChr08:12239688-12240788:+	gi|224100067|ref|XP_002311729.1|	436	1e-52	hypothetical protein POPTR_0008s17950g [Populus trichocarpa]	gi|566184600|ref|XM_002311693.2|	451	0	Populus trichocarpa hypothetical protein (POPTR_0008s17950g) mRNA, complete cds	.	.	.	.	.	.	.	.	pfam06522	B12D	NADH-ubiquinone reductase complex 1 MLRQ subunit. The MLRQ subunit of mitochondrial NADH-ubiquinone reductase complex I is nuclear and is found in plants, insects, fungi and higher metazoans. It appears to act within the membrane and, in mammals, is highly expressed in muscle and neural tissue, indicative of a role in ATP generation.	.	.	.	.	.
Potri.002G155600	317	326	334.846	802	705	727.812	0.460073	-1.12007	1.60596e-05	0.000392821	down	yes	chrChr02:11721917-11724150:+	gi|566158228|ref|XP_002301337.2|	780	5e-101	C2 domain-containing family protein [Populus trichocarpa]	gi|566158227|ref|XM_002301301.2|	823	0	Populus trichocarpa C2 domain-containing family protein (POPTR_0002s15700g) mRNA, complete cds	.	.	.	.	.	.	.	.	pfam00168	C2	C2 domain.	.	.	.	.	.
Potri.013G156300	101	106	107.783	501	270	379.608	0.283933	-1.81638	5.21234e-08	2.68182e-06	down	yes	chrChr13:15893683-15894801:-	gi|566201450|ref|XP_006376554.1|	520	4e-62	hypothetical protein POPTR_0013s15230g [Populus trichocarpa]	gi|566201449|ref|XM_006376492.1|	678	0	Populus trichocarpa hypothetical protein (POPTR_0013s15230g) mRNA, complete cds	.	.	.	.	.	.	.	.	pfam04188	Mannosyl_trans2	Mannosyltransferase (PIG-V)). This is a family of eukaryotic ER membrane proteins that are involved in the synthesis of glycosylphosphatidylinositol (GPI), a glycolipid that anchors many proteins to the eukaryotic cell surface. Proteins in this family are involved in transferring the second mannose in the biosynthetic pathway of GPI.	.	.	.	.	.
Potri.006G201000	521	640	603.948	1203	1508	1290.12	0.468133	-1.09501	3.08758e-06	9.79924e-05	down	yes	chrChr06:21592954-21599076:-	gi|743906073|ref|XP_011046448.1|	3430	0	PREDICTED: uncharacterized protein LOC105141055 [Populus euphratica]	gi|566177446|ref|XM_006381870.1|	2197	0	Populus trichocarpa hypothetical protein (POPTR_0006s21530g) mRNA, complete cds	.	.	.	.	.	.	.	.	pfam12698	ABC2_membrane_3	ABC-2 family transporter protein. This family is related to the ABC-2 membrane transporter family pfam01061.	.	.	.	.	.
Potri.014G192100	517	857	713.491	243	205	216.73	3.29207	1.719	2.50831e-05	0.000584232	up	yes	chrChr14:17754886-17756102:-	gi|566205028|ref|XP_002321289.2|	487	3e-57	hypothetical protein POPTR_0014s18830g [Populus trichocarpa]	gi|158420586|gb|AC212921.1|	1211	0	Populus trichocarpa clone POP003-O05, complete sequence	.	.	.	.	.	.	.	.	pfam05007	Mannosyl_trans	Mannosyltransferase (PIG-M). PIG-M has a DXD motif. The DXD motif is found in many glycosyltransferases that utilize nucleotide sugars. It is thought that the motif is involved in the binding of a manganese ion that is required for association of the enzymes with nucleotide sugar substrates.	.	.	.	.	.
Potri.001G295800	110	128	123.847	426	210	314.157	0.394221	-1.34292	0.000115678	0.00205783	down	yes	chrChr01:30033262-30040920:-	gi|224056236|ref|XP_002298769.1|	2500	0	hypothetical protein POPTR_0001s30290g [Populus trichocarpa]	.	.	.	.	.	.	.	.	.	.	.	.	pfam04484	DUF566	Family of unknown function (DUF566). Family of related proteins that is plant specific.	.	.	.	.	.
Potri.002G073900	0	0	0	12	15	12.8504	#NAME?	#NAME?	8.98564e-05	0.00167409	down	yes	chrChr02:5108812-5110074:+	gi|566156735|ref|XP_006386332.1|	1420	0	hypothetical protein POPTR_0002s07480g [Populus trichocarpa]	gi|164519404|gb|AC216455.1|	1117	0	Populus trichocarpa clone POP032-C02, complete sequence	.	.	.	.	.	.	.	.	pfam09531	Ndc1_Nup	Nucleoporin protein Ndc1-Nup. Ndc1 is a nucleoporin protein that is a component of the Nuclear Pore Complex, and, in fungi, also of the Spindle Pole Body. It consists of six transmembrane segments, three lumenal loops, both concentrated at the N-terminus and cytoplasmic domains largely at the C-terminus, all of which are well conserved.	.	.	.	.	.
Potri.003G153800	4	3	3.65224	43	9	26.339	0.138663	-2.85034	0.00101982	0.0119766	down	yes	chrChr03:16701322-16706575:+	gi|566162808|ref|XP_006385851.1|	1153	2e-156	hypothetical protein POPTR_0003s15320g [Populus trichocarpa]	gi|566162807|ref|XM_006385789.1|	646	0	Populus trichocarpa hypothetical protein (POPTR_0003s15320g) mRNA, complete cds	.	.	.	.	.	.	.	.	.	.	.	.	.	.	.	.
Potri.002G001900	1151	1162	1204.65	601	602	577.859	2.08467	1.05982	7.27651e-05	0.00141756	up	yes	chrChr02:113129-118787:-	gi|743874810|ref|XP_011034766.1|	2630	0	PREDICTED: uncharacterized protein LOC105132777 isoform X3 [Populus euphratica]	.	.	.	.	.	.	.	.	.	.	.	.	pfam04784	DUF547	Protein of unknown function, DUF547. Family of uncharacterized proteins from C. elegans and A. thaliana.	.	.	.	.	.
Potri.018G020800	598	587	617.271	240	132	183.019	3.37271	1.75391	1.14072e-05	0.000295242	up	yes	chrChr18:1633064-1636261:-	gi|224141945|ref|XP_002324321.1|	2398	0	hypothetical protein POPTR_0018s02380g [Populus trichocarpa]	gi|566213837|ref|XM_002324285.2|	1721	0	Populus trichocarpa hypothetical protein (POPTR_0018s02380g) mRNA, complete cds	.	.	.	.	.	.	.	.	pfam12722	Hid1	High-temperature-induced dauer-formation protein. Hid1 (high-temperature-induced dauer-formation protein 1) represents proteins of approximately 800 residues long and is conserved from fungi to humans. It contains up to seven potential transmembrane domains separated by regions of low complexity. Functionally it might be involved in vesicle secretion or be an inter-cellular signalling protein or …	.	.	.	.	.
Potri.005G114100	38	27	33.9245	81	117	93.6764	0.362146	-1.46536	0.00257975	0.0248527	down	yes	chrChr05:8770549-8772396:+	gi|566170831|ref|XP_006383108.1|	1666	0	hypothetical protein POPTR_0005s11620g [Populus trichocarpa]	gi|566170830|ref|XM_006383046.1|	1482	0	Populus trichocarpa hypothetical protein (POPTR_0005s11620g) mRNA, complete cds	.	.	.	.	.	.	.	.	pfam03554	Herpes_UL73	UL73 viral envelope glycoprotein. This family groups together the viral proteins BLRF1, U46, 53, and UL73. The UL73-like envelope glycoproteins, which associates in a high molecular mass complex with its counterpart, gM, induce neutralizing antibody responses in the host. These glycoprotein are highly polymorphic, particularly in the N-terminal region.	.	.	.	.	.
Potri.014G017600	2	1	1.56886	36	7	21.8157	0.0719144	-3.79758	0.000226203	0.00356197	down	yes	chrChr14:1695843-1698766:-	gi|566201891|ref|XP_002320697.2|	480	5e-60	hypothetical protein POPTR_0014s01790g [Populus trichocarpa]	gi|566201890|ref|XM_002320661.2|	339	4e-177	Populus trichocarpa hypothetical protein (POPTR_0014s01790g) mRNA, complete cds	.	.	.	.	.	.	.	.	pfam10233	Cg6151-P	Uncharacterized conserved protein CG6151-P. This is a family of small, less than 200 residue long, proteins which are named as CG6151-P proteins that are conserved from fungi to humans. The function is unknown. The fungal members have a characteristic ICP sequence motif. Some members are annotated as putative clathrin-coated vesicle protein but this could not be defined.	.	.	.	.	.
Potri.013G131900	228	245	246.252	681	1370	957.72	0.257123	-1.95947	5.33818e-14	7.59257e-12	down	yes	chrChr13:14304400-14306166:+	gi|566201165|ref|XP_006376498.1|	190	8e-15	hypothetical protein POPTR_0013s13540g [Populus trichocarpa]	gi|566201164|ref|XM_006376436.1|	959	0	Populus trichocarpa hypothetical protein (POPTR_0013s13540g) mRNA, complete cds	.	.	.	.	.	.	.	.	pfam02949	7tm_6	7tm Odorant receptor. This family is composed of 7 transmembrane receptors, that are probably drosophila odorant receptors.	.	.	.	.	.
Potri.006G278000	602	627	639.96	367	189	274.207	2.33386	1.22272	0.000859539	0.0104664	up	yes	chrChr06:27705617-27708285:-	gi|566178774|ref|XP_006382197.1|	1236	2e-168	hypothetical protein POPTR_0006s29270g [Populus trichocarpa]	gi|566178773|ref|XM_006382135.1|	1021	0	Populus trichocarpa hypothetical protein (POPTR_0006s29270g) mRNA, complete cds	.	.	.	.	.	.	.	.	pfam04654	DUF599	Protein of unknown function, DUF599. This family includes several uncharacterized proteins.	.	.	.	.	.
Potri.010G196400	1165	1121	1190.93	123	706	374.931	3.1764	1.66739	7.52353e-06	0.000207299	up	yes	chrChr10:18967490-18970009:-	gi|566191824|ref|XP_002316250.2|	759	4e-97	hypothetical protein POPTR_0010s20370g [Populus trichocarpa]	gi|566191823|ref|XM_002316214.2|	1100	0	Populus trichocarpa hypothetical protein (POPTR_0010s20370g) mRNA, complete cds	.	.	.	.	.	.	.	.	pfam12821	DUF3815	Protein of unknown function (DUF3815). This family of membrane proteins is functionally uncharacterized.	.	.	.	.	.
Potri.014G108700	2	2	2.08338	2	33	15.5741	0.133772	-2.90215	0.00561284	0.0456305	down	yes	chrChr14:8524770-8525453:-	gi|566203579|ref|XP_006375404.1|	432	7e-51	hypothetical protein POPTR_0014s10430g, partial [Populus trichocarpa]	gi|566203578|ref|XM_006375342.1|	369	0	Populus trichocarpa hypothetical protein (POPTR_0014s10430g) mRNA, partial cds	.	.	.	.	.	.	.	.	pfam07648	Kazal_2	Kazal-type serine protease inhibitor domain. Usually indicative of serine protease inhibitors. However, kazal-like domains are also seen in the extracellular part of agrins, which are not known to be protease inhibitors. Kazal domains often occur in tandem arrays. Small alpha+beta fold containing three disulphides.	.	.	.	.	.
Potri.017G112100	3	5	4.15411	40	67	50.3215	0.0825514	-3.59856	5.40812e-07	2.18329e-05	down	yes	chrChr17:12774965-12775492:-	gi|118483734|gb|ABK93760.1|	213	9e-20	unknown [Populus trichocarpa]	gi|118483733|gb|EF145617.1|	490	0	Populus trichocarpa clone WS0112_A14 unknown mRNA	.	.	.	.	.	.	.	.	pfam08137	DVL	DVL family. This family consists of the DVL family of proteins. In a gain-of-function genetic screen for genes that influence fruit development in Arabidopsis, DEVIL (DVL) gene was identified. DVL is a small protein and overexpression of the protein results in pleiotropic phenotypes featured by shortened stature, rounder rosette leaves, clustered inflorescences, shortened pedicles, and siliques w…	.	.	.	.	.
Potri.001G366500	14	37	26.4176	241	126	180.897	0.146037	-2.7756	0.00376489	0.0335747	down	yes	chrChr01:37934050-37935458:+	gi|224056447|ref|XP_002298861.1|	1163	2e-155	hypothetical protein POPTR_0001s37520g [Populus trichocarpa]	.	.	.	.	.	.	.	.	.	.	.	.	pfam00510	COX3	Cytochrome c oxidase subunit III.	.	.	.	.	.
Potri.006G044200	0	0	0	4	12	7.3663	#NAME?	#NAME?	0.00227702	0.0225297	down	yes	chrChr06:3156089-3156502:+	gi|566174413|ref|XP_006380996.1|	483	2e-60	hypothetical protein POPTR_0006s04280g [Populus trichocarpa]	gi|566174412|ref|XM_006380934.1|	411	0	Populus trichocarpa hypothetical protein (POPTR_0006s04280g) mRNA, complete cds	.	.	.	.	.	.	.	.	pfam12128	DUF3584	Protein of unknown function (DUF3584). This protein is found in bacteria and eukaryotes. Proteins in this family are typically between 943 to 1234 amino acids in length. This family contains a P-loop motif suggesting it is a nucleotide binding protein. It may be involved in replication.	.	.	.	.	.
Potri.015G058600	355	378	381.634	129	261	182.072	2.09606	1.06768	0.0043053	0.0371904	up	yes	chrChr15:7978540-7980887:+	gi|566206303|ref|XP_006374410.1|	694	1e-87	hypothetical protein POPTR_0015s06950g [Populus trichocarpa]	gi|566206302|ref|XM_006374348.1|	690	0	Populus trichocarpa hypothetical protein (POPTR_0015s06950g) mRNA, complete cds	.	.	.	.	.	.	.	.	pfam06549	DUF1118	Protein of unknown function (DUF1118). This family consists of several hypothetical plant proteins of unknown function.	.	.	.	.	.
Potri.011G053400	0	1	0.51452	12	7	9.32712	0.0551639	-4.18013	0.00426893	0.0369455	down	yes	chrChr11:4621028-4622387:+	gi|566193850|ref|XP_006377370.1|	1175	2e-159	hypothetical protein POPTR_0011s05320g [Populus trichocarpa]	gi|566193849|ref|XM_006377308.1|	1037	0	Populus trichocarpa hypothetical protein (POPTR_0011s05320g) mRNA, complete cds	.	.	.	.	.	.	.	.	pfam00010	HLH	Helix-loop-helix DNA-binding domain.	.	.	.	.	.
Potri.009G161400	9	12	10.9188	226	36	133.455	0.0818161	-3.61147	5.39475e-11	5.24486e-09	down	yes	chrChr09:12432072-12433175:+	gi|224104871|ref|XP_002313600.1|	396	2e-44	hypothetical protein POPTR_0009s16300g [Populus trichocarpa]	gi|566188302|ref|XM_002313564.2|	746	0	Populus trichocarpa hypothetical protein (POPTR_0009s16300g) mRNA, complete cds	.	.	.	.	.	.	.	.	pfam07782	DC_STAMP	DC-STAMP-like protein. This is a family of sequences which are similar to a region of the dendritic cell-specific transmembrane protein (DC-STAMP). This is thought to be a novel receptor protein that shares no identity with other multimembrane-spanning proteins. It is thought to have seven putative transmembrane regions, two of which are found in the region featured in this family. DC-STAMP is al…	.	.	.	.	.
Potri.009G009100	455	436	464.193	172	196	175.821	2.64015	1.40062	2.68712e-05	0.000617454	up	yes	chrChr09:1589865-1590759:-	gi|566185758|ref|XP_006378954.1|	537	2e-66	hypothetical protein POPTR_0009s01450g [Populus trichocarpa]	gi|566185757|ref|XM_006378892.1|	771	0	Populus trichocarpa hypothetical protein (POPTR_0009s01450g) mRNA, complete cds	.	.	.	.	.	.	.	.	pfam00146	NADHdh	NADH dehydrogenase.	.	.	.	.	.
Potri.005G076100	415	575	514.625	77	122	93.797	5.48658	2.45591	9.85741e-10	7.22767e-08	up	yes	chrChr05:5565427-5566738:-	gi|566170065|ref|XP_002307089.2|	1018	6e-135	hypothetical protein POPTR_0005s07760g [Populus trichocarpa]	gi|566170064|ref|XM_002307053.2|	966	0	Populus trichocarpa hypothetical protein (POPTR_0005s07760g) mRNA, complete cds	.	.	.	.	.	.	.	.	pfam00168	C2	C2 domain.	.	.	.	.	.
Potri.019G029600	198	129	170.753	340	565	425.751	0.401063	-1.3181	0.00259869	0.0249979	down	yes	chrChr19:3315244-3317994:-	gi|566230654|ref|XP_006371140.1|	888	7e-117	hypothetical protein POPTR_0019s04510g [Populus trichocarpa]	gi|566230653|ref|XM_006371078.1|	1120	0	Populus trichocarpa hypothetical protein (POPTR_0019s04510g) mRNA, complete cds	.	.	.	.	.	.	.	.	pfam05571	DUF766	Protein of unknown function (DUF766). This family consists of several eukaryotic proteins of unknown function.	.	.	.	.	.
Potri.015G060900	60	39	51.6965	349	109	229.609	0.225151	-2.15104	3.51049e-05	0.000772007	down	yes	chrChr15:8346147-8347941:+	gi|743924346|ref|XP_011006296.1|	1256	1e-166	PREDICTED: uncharacterized protein LOC105112322 [Populus euphratica]	gi|566206360|ref|XM_006374375.1|	898	0	Populus trichocarpa hypothetical protein (POPTR_0015s07190g) mRNA, complete cds	.	.	.	.	.	.	.	.	pfam04894	DUF650	Archaeal protein of unknown function (DUF650). This family represents the amino terminal region of an archaeal protein of unknown function.	.	.	.	.	.
Potri.017G001400	518	528	544.741	1438	1026	1200.13	0.453902	-1.13955	4.55406e-06	0.000136631	down	yes	chrChr17:80789-82821:-	gi|566210434|ref|XP_006372305.1|	359	1e-37	hypothetical protein POPTR_0017s00400g [Populus trichocarpa]	gi|566210433|ref|XM_006372243.1|	1638	0	Populus trichocarpa hypothetical protein (POPTR_0017s00400g) mRNA, complete cds	.	.	.	.	.	.	.	.	pfam03361	Herpes_IE2_3	Herpes virus intermediate/early protein 2/3. These viral sequences are similar to UL117 protein of human and chimpanzee cytomegalovirus, and to intermediate/early proteins 2 and 3 of certain herpes viruses. UL117 is thought to be a glycoprotein that is expressed at early and late times after infection. This region is close to the C-terminus of the protein and may be a transmembrane region.	.	.	.	.	.
Potri.001G042200	3	6	4.66863	55	14	34.7853	0.134213	-2.8974	0.000271991	0.00414559	down	yes	chrChr01:3074581-3075631:-	gi|566146982|ref|XP_006368485.1|	567	2e-69	hypothetical protein POPTR_0001s03370g [Populus trichocarpa]	.	.	.	.	.	.	.	.	.	.	.	.	pfam04633	Herpes_BMRF2	Herpesvirus BMRF2 protein.	.	.	.	.	.
Potri.008G019900	1218	1193	1255.92	315	493	381.033	3.29608	1.72075	2.107e-09	1.45138e-07	up	yes	chrChr08:1051147-1053239:-	gi|224100603|ref|XP_002311942.1|	690	6e-89	hypothetical protein POPTR_0008s02080g [Populus trichocarpa]	gi|566181863|ref|XM_002311906.2|	459	0	Populus trichocarpa hypothetical protein (POPTR_0008s02080g) mRNA, complete cds	.	.	.	.	.	.	.	.	pfam04684	BAF1_ABF1	BAF1 / ABF1 chromatin reorganizing factor. ABF1 is a sequence-specific DNA binding protein involved in transcription activation, gene silencing and initiation of DNA replication. ABF1 is known to remodel chromatin, and it is proposed that it mediates its effects on transcription and gene expression by modifying local chromatin architecture. These functions require a conserved stretch of 20 amino …	.	.	.	.	.
Potri.002G094700	18	26	22.8666	114	109	107.325	0.213059	-2.23067	8.29515e-06	0.00022473	down	yes	chrChr02:6817567-6820006:+	gi|566254156|ref|XP_006387404.1|	1335	6e-179	hypothetical protein POPTR_1092s00200g [Populus trichocarpa]	gi|566157129|ref|XM_006386341.1|	1591	0	Populus trichocarpa hypothetical protein (POPTR_0002s09530g) mRNA, complete cds	.	.	.	.	.	.	.	.	pfam00476	DNA_pol_A	DNA polymerase family A.	.	.	.	.	.
Potri.002G068000	340	486	429.295	115	90	99.4775	4.31549	2.10953	2.71391e-07	1.19025e-05	up	yes	chrChr02:4616069-4616806:+	gi|224062884|ref|XP_002300918.1|	407	2e-47	hypothetical protein POPTR_0002s06860g [Populus trichocarpa]	gi|566156627|ref|XM_002300882.2|	728	0	Populus trichocarpa hypothetical protein (POPTR_0002s06860g) mRNA, complete cds	.	.	.	.	.	.	.	.	pfam09930	DUF2162	Predicted transporter (DUF2162). Members of this family of bacterial proteins are thought to be membrane transporters, but their exact function has not, as yet, been elucidated.	.	.	.	.	.
Potri.002G190800	14	35	25.3886	122	145	127.342	0.199373	-2.32646	0.00361602	0.0324923	down	yes	chrChr02:15108812-15110488:+	gi|224068650|ref|XP_002302791.1|	462	6e-56	NPR1/NIM1-interacting protein 1 [Populus trichocarpa]	gi|566158858|ref|XM_002302755.2|	560	0	Populus trichocarpa NPR1/NIM1-interacting protein 1 (POPTR_0002s19140g) mRNA, complete cds	.	.	.	.	.	.	.	.	pfam08388	GIIM	Group II intron, maturase-specific domain. This region is found mainly in various bacterial and archaeal species, but a few members of this family are expressed by fungal and chlamydomonal species. It has been implicated in the binding of intron RNA during reverse transcription and splicing.	.	.	.	.	.
Potri.006G242100	44	55	51.4941	296	160	224.49	0.229382	-2.12417	1.28375e-07	6.09571e-06	down	yes	chrChr06:25066831-25071184:-	gi|566178174|ref|XP_002309560.2|	1946	0	hypothetical protein POPTR_0006s25880g [Populus trichocarpa]	gi|566178173|ref|XM_002309524.2|	2156	0	Populus trichocarpa hypothetical protein (POPTR_0006s25880g) mRNA, complete cds	.	.	.	.	.	.	.	.	pfam01925	TauE	Sulfite exporter TauE/SafE. This is a family of integral membrane proteins where the alignment appears to contain two duplicated modules of three transmembrane helices. The proteins are involved in the transport of anions across the cytoplasmic membrane during taurine metabolizm as an exporter of sulfoacetate. This family used to be known as DUF81.	.	.	.	.	.
Potri.006G151100	164	214	196.563	61	66	60.8086	3.23249	1.69265	0.000133729	0.00231983	up	yes	chrChr06:13204839-13209506:-	gi|566176574|ref|XP_006381679.1|	2970	0	hypothetical protein POPTR_0006s15560g [Populus trichocarpa]	gi|566176573|ref|XM_006381617.1|	1818	0	Populus trichocarpa hypothetical protein (POPTR_0006s15560g) mRNA, complete cds	.	.	.	.	.	.	.	.	pfam15025	DUF4524	Domain of unknown function (DUF4524). This family of proteins is found in eukaryotes. Proteins in this family are typically between 197 and 638 amino acids in length.This is the N-terminal domain of the member proteins. The human gene is from C5orf34.	.	.	.	.	.
Potri.006G038100	2	0	1.05434	101	289	179.833	0.00586287	-7.41418	0.000238424	0.00371444	down	yes	chrChr06:2667171-2667702:+	.	.	.	.	gi|566174299|ref|XM_006380917.1|	532	0	Populus trichocarpa hypothetical protein (POPTR_0006s03640g) mRNA, complete cds	.	.	.	.	.	.	.	.	pfam08491	SE	Squalene epoxidase. This domain is found in squalene epoxidase (SE) and related proteins which are found in taxonomically diverse groups of eukaryotes and also in bacteria. SE was first cloned from Saccharomyces cerevisiae where it was named ERG1. It contains a putative FAD binding site and is a key enzyme in the sterol biosynthetic pathway. Putative transmembrane regions are found to the protein…	.	.	.	.	.
Potri.009G089800	58	52	57.3309	291	121	204.713	0.280055	-1.83622	8.66965e-06	0.000233026	down	yes	chrChr09:8277162-8284449:-	gi|743795123|ref|XP_011001820.1|	2421	0	PREDICTED: QWRF motif-containing protein 2 [Populus euphratica]	gi|566151815|ref|XM_002298733.2|	1634	0	Populus trichocarpa hypothetical protein (POPTR_0001s30290g) mRNA, complete cds	.	.	.	.	.	.	.	.	pfam04484	DUF566	Family of unknown function (DUF566). Family of related proteins that is plant specific.	.	.	.	.	.
Potri.001G061900	39	25	33.4226	106	180	134.431	0.248623	-2.00797	3.11182e-05	0.000699864	down	yes	chrChr01:4790087-4792153:-	gi|224057816|ref|XP_002299338.1|	715	1e-92	hypothetical protein POPTR_0001s13300g [Populus trichocarpa]	.	.	.	.	.	.	.	.	.	.	.	.	pfam10601	zf-LITAF-like	LITAF-like zinc ribbon domain. Members of this family display a conserved zinc ribbon structure with the motif C-XX-C- separated from the more C-terminal HX-C(P)X-C-X4-G-R motif by a variable region of usually 25-30 (hydrophobic) residues. Although it belongs to one of the zinc finger's fold groups (zinc ribbon), this particular domain was first identified in LPS-induced tumor necrosis alpha fact…	.	.	.	.	.
Potri.015G015800	1	3	2.07073	35	28	30.5438	0.0677954	-3.88267	1.05867e-05	0.000276334	down	yes	chrChr15:1100907-1101549:+	gi|743933971|ref|XP_011011302.1|	645	4e-83	PREDICTED: AP2/ERF and B3 domain-containing transcription repressor RAV2-like [Populus euphratica]	gi|158749698|gb|AC213428.1|	643	0	Populus trichocarpa clone POP094-E14, complete sequence	.	.	.	.	.	.	.	.	pfam02362	B3	B3 DNA binding domain. This is a family of plant transcription factors with various roles in development, the aligned region corresponds the B3 DNA binding domain as described in this domain is found in VP1/AB13 transcription factors. Some proteins also have a second AP2 DNA binding domain pfam00847 such as RAV1. DNA binding activity was demonstrated by.	.	.	.	.	.
Potri.006G104900	94	145	124.159	31	35	31.5453	3.93591	1.9767	0.000293902	0.00439595	up	yes	chrChr06:8097965-8098961:-	.	.	.	.	.	.	.	.	.	.	.	.	.	.	.	.	pfam05600	DUF773	Protein of unknown function (DUF773). This family contains several eukaryotic sequences which are thought to be CDK5 activator-binding proteins, however, the function of this family is unknown.	.	.	.	.	.
Potri.011G044800	10	10	10.4169	27	116	65.1368	0.159923	-2.64455	2.9228e-05	0.000663668	down	yes	chrChr11:3796759-3797326:-	gi|566193673|ref|XP_002316647.2|	308	1e-33	hypothetical protein POPTR_0011s04460g [Populus trichocarpa]	gi|566193672|ref|XM_002316611.2|	478	0	Populus trichocarpa hypothetical protein (POPTR_0011s04460g) mRNA, complete cds	.	.	.	.	.	.	.	.	pfam01079	Hint	Hint module. This is an alignment of the Hint module in the Hedgehog proteins. It does not include any Inteins which also possess the Hint module.	.	.	.	.	.
Potri.013G000200	420	727	595.468	265	274	258.566	2.30296	1.20349	0.00409846	0.0358931	up	yes	chrChr13:13425-15473:+	gi|224122784|ref|XP_002318912.1|	761	3e-95	hypothetical protein POPTR_0013s00210g [Populus trichocarpa]	gi|566198608|ref|XM_002318876.2|	1276	0	Populus trichocarpa hypothetical protein (POPTR_0013s00210g) mRNA, complete cds	.	.	.	.	.	.	.	.	pfam05007	Mannosyl_trans	Mannosyltransferase (PIG-M). PIG-M has a DXD motif. The DXD motif is found in many glycosyltransferases that utilize nucleotide sugars. It is thought that the motif is involved in the binding of a manganese ion that is required for association of the enzymes with nucleotide sugar substrates.	.	.	.	.	.
Potri.001G263900	181	129	161.791	287	843	520.605	0.310775	-1.68606	7.32587e-05	0.00142447	down	yes	chrChr01:27251358-27254180:-	gi|566151239|ref|XP_002299934.2|	1833	0	hypothetical protein POPTR_0001s27110g [Populus trichocarpa]	.	.	.	.	.	.	.	.	.	.	.	.	pfam04862	DUF642	Protein of unknown function (DUF642). This family represents a duplicated conserved region found in a number of uncharacterized plant proteins, potentially in the stem. There is a conserved CGP sequence motif.	.	.	.	.	.
Potri.006G056100	106	151	133.573	1469	144	827.821	0.161354	-2.6317	1.23698e-11	1.31496e-09	down	yes	chrChr06:4094896-4095483:-	gi|566174624|ref|XP_006381023.1|	229	6e-22	hypothetical protein POPTR_0006s05480g [Populus trichocarpa]	gi|164607230|gb|AC216543.1|	472	0	Populus trichocarpa clone POP015-B14, complete sequence	.	.	.	.	.	.	.	.	pfam00375	SDF	Sodium:dicarboxylate symporter family.	.	.	.	.	.
Potri.017G115100	20	27	24.4354	57	114	79.8667	0.305953	-1.70862	0.00102454	0.0120183	down	yes	chrChr17:13047039-13049171:+	gi|566171597|ref|XP_006383449.1|	1982	0	hypothetical protein POPTR_0005s15610g [Populus trichocarpa]	gi|566171596|ref|XM_006383387.1|	1268	0	Populus trichocarpa hypothetical protein (POPTR_0005s15610g) mRNA, complete cds	.	.	.	.	.	.	.	.	pfam12697	Abhydrolase_6	Alpha/beta hydrolase family. This family contains alpha/beta hydrolase enzymes of diverse specificity.	.	.	.	.	.
Potri.001G078200	0	0	0	7	15	10.2486	#NAME?	#NAME?	0.000379755	0.00541385	down	yes	chrChr01:6189574-6190631:-	gi|566148492|ref|XP_006368820.1|	496	7e-61	hypothetical protein POPTR_0001s11940g [Populus trichocarpa]	.	.	.	.	.	.	.	.	.	.	.	.	pfam05911	DUF869	Plant protein of unknown function (DUF869). This family consists of a number of sequences found in Arabidopsis thaliana, Oryza sativa and Lycopersicon esculentum (Tomato). The function of this family is unknown.	.	.	.	.	.
Potri.012G144600	524	422	493.365	81	108	89.7128	5.49938	2.45927	4.23543e-11	4.23846e-09	up	yes	chrChr12:15687692-15688806:-	gi|224119952|ref|XP_002318206.1|	868	5e-114	hypothetical protein POPTR_0012s12880g [Populus trichocarpa]	gi|566198210|ref|XM_002318170.2|	929	0	Populus trichocarpa hypothetical protein (POPTR_0012s12880g) mRNA, complete cds	.	.	.	.	.	.	.	.	pfam00168	C2	C2 domain.	.	.	.	.	.
Potri.010G163100	454	445	468.297	160	164	155.484	3.01187	1.59066	2.82383e-06	9.10322e-05	up	yes	chrChr10:16774544-16779526:-	gi|566191258|ref|XP_002316106.2|	2609	0	hypothetical protein POPTR_0010s17050g [Populus trichocarpa]	gi|566191257|ref|XM_002316070.2|	1990	0	Populus trichocarpa hypothetical protein (POPTR_0010s17050g) mRNA, complete cds	.	.	.	.	.	.	.	.	pfam07059	DUF1336	Protein of unknown function (DUF1336). This family represents the C-terminus (approximately 250 residues) of a number of hypothetical plant proteins of unknown function.	.	.	.	.	.
Potri.018G104300	6	8	7.27918	75	22	48.7156	0.149422	-2.74254	9.92385e-05	0.00181368	down	yes	chrChr18:13167854-13171665:+	gi|743807676|ref|XP_011018054.1|	545	1e-67	PREDICTED: uncharacterized protein LOC105121201 [Populus euphratica]	gi|160333970|gb|AC214415.1|	387	0	Populus trichocarpa clone POP031-A03, complete sequence	.	.	.	.	.	.	.	.	pfam12610	SOCS	Suppressor of cytokine signalling. This domain family is found in bacteria and eukaryotes, and is approximately 60 amino acids in length. The family is found in association with pfam07525, pfam00017. The suppressors of cytokine signaling (SOCS) family play important roles in regulating a variety of signal transduction pathways that are involved in immunity, growth and development of organisms.	.	.	.	.	.
Potri.010G179300	24	26	26.0296	45	121	76.7052	0.339346	-1.55917	0.00376849	0.0335944	down	yes	chrChr10:17809228-17810726:+	gi|566191522|ref|XP_002315113.2|	1156	9e-156	hypothetical protein POPTR_0010s18640g [Populus trichocarpa]	gi|566191521|ref|XM_002315077.2|	963	0	Populus trichocarpa hypothetical protein (POPTR_0010s18640g) mRNA, complete cds	.	.	.	.	.	.	.	.	pfam04973	NMN_transporter	Nicotinamide mononucleotide transporter. Members of this family are integral membrane proteins that are involved in transport of nicotinamide mononucleotide.	.	.	.	.	.
Potri.012G004900	24	20	22.9425	100	93	92.9934	0.246711	-2.01911	8.68218e-05	0.00162544	down	yes	chrChr12:411315-413569:-	gi|566196056|ref|XP_002317850.2|	779	1e-97	hypothetical protein POPTR_0012s00440g [Populus trichocarpa]	gi|566196055|ref|XM_002317814.2|	1034	0	Populus trichocarpa hypothetical protein (POPTR_0012s00440g) mRNA, complete cds	.	.	.	.	.	.	.	.	pfam06837	Fijivirus_P9-2	Fijivirus P9-2 protein. This family consists of several Fijivirus specific P9-2 proteins from Rice black streaked dwarf virus (RBSDV) and Fiji disease virus. The function of this family is unknown.	.	.	.	.	.
Potri.T059900	129	81	109.681	1522	451	990.605	0.110721	-3.175	2.9193e-08	1.59019e-06	down	yes	chrscaffold_61:61350-63486:-	gi|566210692|ref|XP_006372424.1|	758	7e-98	hypothetical protein POPTR_0017s01510g [Populus trichocarpa]	gi|566210691|ref|XM_006372362.1|	951	0	Populus trichocarpa hypothetical protein (POPTR_0017s01510g) mRNA, complete cds	.	.	.	.	.	.	.	.	pfam06886	TPX2	Targeting protein for Xklp2 (TPX2). This family represents a conserved region approximately 60 residues long within the eukaryotic targeting protein for Xklp2 (TPX2). Xklp2 is a kinesin-like protein localized on centrosomes throughout the cell cycle and on spindle pole microtubules during metaphase. In Xenopus, it has been shown that Xklp2 protein is required for centrosome separation and mainten…	.	.	.	.	.
Potri.002G021400	36	18	28.2395	169	438	280.838	0.100554	-3.31395	9.99743e-06	0.000264094	down	yes	chrChr02:1287681-1293219:-	gi|743851537|ref|XP_011029023.1|	2958	0	PREDICTED: uncharacterized protein LOC105128876 [Populus euphratica]	gi|566155832|ref|XM_002301938.2|	1509	0	Populus trichocarpa hypothetical protein (POPTR_0002s02300g) mRNA, partial cds	.	.	.	.	.	.	.	.	pfam05003	DUF668	Protein of unknown function (DUF668). Uncharacterized plant protein.	.	.	.	.	.
Potri.010G174200	165	143	160.559	1032	261	651.953	0.246274	-2.02166	5.63791e-12	6.32145e-10	down	yes	chrChr10:17481584-17485152:-	gi|224112331|ref|XP_002316155.1|	1954	0	hypothetical protein POPTR_0010s18140g [Populus trichocarpa]	gi|566191424|ref|XM_002316119.2|	1685	0	Populus trichocarpa hypothetical protein (POPTR_0010s18140g) mRNA, complete cds	.	.	.	.	.	.	.	.	pfam04788	DUF620	Protein of unknown function (DUF620). Family of uncharacterized proteins.	.	.	.	.	.
Potri.014G048700	0	0	0	27	1	14.49	#NAME?	#NAME?	8.22809e-05	0.00156403	down	yes	chrChr14:3891864-3902245:+	gi|743787948|ref|XP_011032256.1|	1335	9e-179	PREDICTED: uncharacterized protein LOC105131118 isoform X3 [Populus euphratica]	gi|566202552|ref|XM_006375085.1|	712	0	Populus trichocarpa hypothetical protein (POPTR_0014s04740g) mRNA, complete cds	.	.	.	.	.	.	.	.	pfam07716	bZIP_2	Basic region leucine zipper.	.	.	.	.	.
Potri.006G220700	98	86	95.9114	1148	290	725.086	0.132276	-2.91838	5.93196e-23	2.39792e-20	down	yes	chrChr06:23308153-23311190:-	gi|224092077|ref|XP_002309466.1|	962	1e-126	hypothetical protein POPTR_0006s23730g [Populus trichocarpa]	gi|566177807|ref|XM_002309430.2|	985	0	Populus trichocarpa hypothetical protein (POPTR_0006s23730g) mRNA, complete cds	.	.	.	.	.	.	.	.	pfam14995	TMEM107	Transmembrane protein. This family of proteins is found in eukaryotes. Proteins in this family are typically between 138 and 164 amino acids in length. There are two completely conserved residues (H and E) that may be functionally important and four transmembrane helices. The domains in this family vary in length from 124 to 126 amino acids. The precise function of the protein family is still unk…	.	.	.	.	.
Potri.006G253600	32	38	36.4212	820	144	490.11	0.0743123	-3.75026	4.80742e-27	2.63738e-24	down	yes	chrChr06:25868422-25873077:-	gi|566201747|ref|XP_002319997.2|	2958	0	hypothetical protein POPTR_0014s01060g [Populus trichocarpa]	gi|566201746|ref|XM_002319961.2|	907	0	Populus trichocarpa hypothetical protein (POPTR_0014s01060g) mRNA, complete cds	.	.	.	.	.	.	.	.	pfam06045	Rhamnogal_lyase	Rhamnogalacturonate lyase family. Rhamnogalacturonate lyase (EC:4.2.2.-) degrades the rhamnogalacturonan I (RG-I) backbone of pectin. This family contains mainly members from plants, but also contains the plant pathogen Erwinia chrysanthemi.	.	.	.	.	.
Potri.019G015600	18	11	15.1488	70	165	109.092	0.138862	-2.84827	6.48887e-08	3.25737e-06	down	yes	chrChr19:1724670-1725231:-	gi|566226643|ref|XP_006371067.1|	426	5e-51	hypothetical protein POPTR_0019s03180g [Populus trichocarpa]	gi|161169063|gb|AC214864.1|	562	0	Populus trichocarpa clone POP104-L09, complete sequence	.	.	.	.	.	.	.	.	pfam13518	HTH_28	Helix-turn-helix domain. This helix-turn-helix domain is often found in transposases and is likely to be DNA-binding.	.	.	.	.	.
Potri.013G022500	69	63	68.7895	129	186	149.042	0.461546	-1.11545	0.0058479	0.0470066	down	yes	chrChr13:1491366-1493085:-	gi|224125262|ref|XP_002319542.1|	758	2e-96	hypothetical protein POPTR_0013s02340g [Populus trichocarpa]	gi|566198978|ref|XM_002319506.2|	1048	0	Populus trichocarpa hypothetical protein (POPTR_0013s02340g) mRNA, complete cds	.	.	.	.	.	.	.	.	pfam11523	DUF3223	Protein of unknown function (DUF3223). This family of proteins has no known function.	.	.	.	.	.
Potri.002G173400	21	32	27.5352	118	42	79.8991	0.344625	-1.5369	0.00588057	0.0471951	down	yes	chrChr02:13227983-13234276:-	gi|743790249|ref|XP_011038446.1|	2419	0	PREDICTED: kinesin light chain 4-like isoform X1 [Populus euphratica]	gi|566203421|ref|XM_002320838.2|	1285	0	Populus trichocarpa hypothetical protein (POPTR_0014s09590g) mRNA, complete cds	.	.	.	.	MA0188	88.6	2e-17	COG0457	pfam13424	TPR_12	Tetratricopeptide repeat.	.	.	.	.	.
Potri.016G110900	20	9	15.1741	62	106	78.9452	0.19221	-2.37924	0.0019769	0.0202297	down	yes	chrChr16:11356086-11357134:-	gi|566209804|ref|XP_006373969.1|	484	3e-57	hypothetical protein POPTR_0016s11830g [Populus trichocarpa]	gi|566209803|ref|XM_006373907.1|	655	0	Populus trichocarpa hypothetical protein (POPTR_0016s11830g) mRNA, complete cds	.	.	.	.	CC3163	65.1	2e-11	COG4323	pfam06127	DUF962	Protein of unknown function (DUF962). This family consists of several eukaryotic and prokaryotic proteins of unknown function. The yeast protein YGL010W has been found to be non-essential for cell growth.	.	.	.	.	.
Potri.013G038100	697	994	878.871	397	238	311.398	2.82234	1.49689	0.002252	0.0222965	up	yes	chrChr13:2599742-2604237:-	gi|224125610|ref|XP_002319631.1|	1806	0	hypothetical protein POPTR_0013s03560g [Populus trichocarpa]	gi|118486440|gb|EF147024.1|	1510	0	Populus trichocarpa clone WS01226_F08 unknown mRNA	.	.	.	.	.	.	.	.	pfam03096	Ndr	Ndr family. This family consists of proteins from different gene families: Ndr1/RTP/Drg1, Ndr2, and Ndr3. Their similarity was previously noted. The precise molecular and cellular function of members of this family is still unknown. Yet, they are known to be involved in cellular differentiation events. The Ndr1 group was the first to be discovered. Their expression is repressed by the proto-oncog…	.	.	.	.	.
Potri.008G219800	148	201	181.44	32	101	61.1325	2.96798	1.56948	0.00568232	0.0460491	up	yes	chrChr08:18385290-18386273:+	gi|566185364|ref|XP_006380161.1|	635	2e-80	senescence-associated family protein [Populus trichocarpa]	gi|566185363|ref|XM_006380099.1|	694	0	Populus trichocarpa senescence-associated family protein (POPTR_0008s22470g) mRNA, complete cds	.	.	.	.	.	.	.	.	pfam04570	DUF581	Protein of unknown function (DUF581). Family of uncharacterized proteins.	.	.	.	.	.
Potri.015G045300	7	10	8.83539	45	61	50.2808	0.175721	-2.50864	0.000101636	0.00184762	down	yes	chrChr15:4458058-4462372:-	gi|566205704|ref|XP_002321484.2|	2462	0	hypothetical protein POPTR_0015s03860g [Populus trichocarpa]	gi|566205703|ref|XM_002321448.2|	1622	0	Populus trichocarpa hypothetical protein (POPTR_0015s03860g) mRNA, complete cds	.	.	.	.	.	.	.	.	pfam07887	Calmodulin_bind	Calmodulin binding protein-like. The members of this family are putative or actual calmodulin binding proteins expressed by various plant species. Some members are known to be involved in the induction of plant defence responses. However, their precise function in this regards is as yet unknown.	.	.	.	.	.
Potri.017G047400	1	3	2.07073	21	47	31.6266	0.0654744	-3.93293	5.76308e-06	0.000166247	down	yes	chrChr17:3959626-3960398:+	.	.	.	.	gi|566212010|ref|XM_006372972.1|	342	2e-178	Populus trichocarpa hypothetical protein (POPTR_0017s07470g) mRNA, complete cds	.	.	.	.	.	.	.	.	pfam10325	7TM_GPCR_Srz	Serpentine type 7TM GPCR chemoreceptor Srz. Chemoreception is mediated in Caenorhabditis elegans by members of the seven-transmembrane G-protein-coupled receptor class (7TM GPCRs) of proteins which are of the serpentine type. Srz is a solo families amongst the superfamilies of chemoreceptors. Chemoperception is one of the central senses of soil nematodes like C. elegans which are otherwise 'blind…	.	.	.	.	.
Potri.002G099900	449	587	538.723	257	297	264.532	2.03651	1.0261	0.00123023	0.0139414	up	yes	chrChr02:7209578-7211686:-	gi|224066979|ref|XP_002302309.1|	863	1e-108	VQ motif-containing family protein [Populus trichocarpa]	gi|566157206|ref|XM_002302273.2|	1036	0	Populus trichocarpa VQ motif-containing family protein (POPTR_0002s10010g) mRNA, complete cds	.	.	.	.	.	.	.	.	pfam05678	VQ	VQ motif. This short motif is found in a variety of plant proteins. These proteins vary greatly in length and are mostly composed of low complexity regions. They all conserve a short motif FXhVQChTG, where X is any amino acid and h is a hydrophobic amino acid. The function of this motif is uncertain, however one protein in this family has been found to bind the SigA sigma factor. It would seem pl…	.	.	.	.	.
Potri.014G176400	537	590	586.657	231	257	233.387	2.51367	1.3298	2.02463e-05	0.00048124	up	yes	chrChr14:14458197-14459679:+	gi|566204802|ref|XP_002320567.2|	1154	7e-155	hypothetical protein POPTR_0014s17490g [Populus trichocarpa]	gi|566204801|ref|XM_002320531.2|	1057	0	Populus trichocarpa hypothetical protein (POPTR_0014s17490g) mRNA, complete cds	.	.	.	.	.	.	.	.	pfam09847	DUF2074	Predicted permease (DUF2074). This domain, found in various archaeal hypothetical proteins, has no known function.	.	.	.	.	.
Potri.011G166300	127	213	176.543	921	230	580.541	0.304101	-1.71738	0.00338857	0.0308978	down	yes	chrChr11:18249448-18250349:-	gi|566195926|ref|XP_006377979.1|	656	5e-83	hypothetical protein POPTR_0011s16900g [Populus trichocarpa]	gi|566195925|ref|XM_006377917.1|	737	0	Populus trichocarpa hypothetical protein (POPTR_0011s16900g) mRNA, complete cds	.	.	.	.	.	.	.	.	pfam07217	Het-C	Heterokaryon incompatibility protein Het-C. In filamentous fungi, het loci (for heterokaryon incompatibility) are believed to regulate self/nonself-recognition during vegetative growth. As filamentous fungi grow, hyphal fusion occurs within an individual colony to form a network. Hyphal fusion can occur also between different individuals to form a heterokaryon, in which genetically distinct nucle…	.	.	.	.	.
Potri.002G218300	6	9	7.7937	37	75	52.2837	0.149066	-2.74598	2.34012e-05	0.000548803	down	yes	chrChr02:20350356-20356088:+	gi|566159336|ref|XP_006386796.1|	711	1e-92	hypothetical protein POPTR_0002s21960g [Populus trichocarpa]	gi|566159322|ref|XM_002301557.2|	655	0	Populus trichocarpa hypothetical protein (POPTR_0002s21890g) mRNA, complete cds	.	.	.	.	.	.	.	.	pfam13499	EF-hand_7	EF-hand domain pair.	.	.	.	.	.
Potri.003G061000	4	1	2.6232	248	806	484.016	0.00541965	-7.52758	8.03091e-10	6.0177e-08	down	yes	chrChr03:8852791-8853381:+	gi|566161093|ref|XP_002304154.2|	205	1e-18	hypothetical protein POPTR_0003s05970g [Populus trichocarpa]	gi|566161092|ref|XM_002304118.2|	414	0	Populus trichocarpa hypothetical protein (POPTR_0003s05970g) mRNA, complete cds	.	.	.	.	.	.	.	.	pfam08457	Sfi1	Sfi1 spindle body protein. This is a family of fungal spindle pole body proteins that play a role in spindle body duplication. They contain binding sites for calmodulin-like proteins called centrins which are present in microtubule-organizing centres.	.	.	.	.	.
Potri.001G380000	2	3	2.5979	140	312	210.257	0.0123559	-6.33866	3.4882e-27	1.98453e-24	down	yes	chrChr01:39606008-39607402:-	gi|224061357|ref|XP_002300440.1|	1366	0	hypothetical protein POPTR_0001s38900g [Populus trichocarpa]	.	.	.	.	.	.	.	.	.	.	.	.	pfam13668	Ferritin_2	Ferritin-like domain. This family contains ferritins and other ferritin-like proteins such as members of the DPS family and bacterioferritins.	.	.	.	.	.
Potri.009G109200	8	3	5.76092	78	167	114.136	0.0504743	-4.30831	8.54878e-07	3.27885e-05	down	yes	chrChr09:9406299-9406832:+	gi|566187438|ref|XP_006379223.1|	407	2e-48	hypothetical protein POPTR_0009s11240g [Populus trichocarpa]	gi|566187437|ref|XM_006379161.1|	426	0	Populus trichocarpa hypothetical protein (POPTR_0009s11240g) mRNA, complete cds	.	.	.	.	.	.	.	.	pfam02455	Hex_IIIa	Hexon-associated protein (IIIa). The major capsid protein of the adenovirus strain is also known as a hexon. This is a family of hexon-associated proteins (protein IIIa).	.	.	.	.	.
Potri.015G048400	0	0	0	6	10	7.5262	#NAME?	#NAME?	0.00219212	0.0218861	down	yes	chrChr15:5145492-5150350:-	gi|566205635|ref|XP_002321468.2|	1943	0	hypothetical protein POPTR_0015s03510g [Populus trichocarpa]	gi|566205636|ref|XM_006374109.1|	2019	0	Populus trichocarpa hypothetical protein (POPTR_0015s03510g) mRNA, complete cds	.	.	.	.	.	.	.	.	pfam10601	zf-LITAF-like	LITAF-like zinc ribbon domain. Members of this family display a conserved zinc ribbon structure with the motif C-XX-C- separated from the more C-terminal HX-C(P)X-C-X4-G-R motif by a variable region of usually 25-30 (hydrophobic) residues. Although it belongs to one of the zinc finger's fold groups (zinc ribbon), this particular domain was first identified in LPS-induced tumor necrosis alpha fact…	.	.	.	.	.
Potri.002G124600	831	1616	1269.54	465	376	407.558	3.115	1.63923	0.000134232	0.00232527	up	yes	chrChr02:9365648-9368074:+	gi|224063499|ref|XP_002301174.1|	1111	7e-143	hypothetical protein POPTR_0002s12620g [Populus trichocarpa]	gi|566157679|ref|XM_002301138.2|	1994	0	Populus trichocarpa hypothetical protein (POPTR_0002s12620g) mRNA, complete cds	.	.	.	.	.	.	.	.	pfam03168	LEA_2	Late embryogenesis abundant protein. Different types of LEA proteins are expressed at different stages of late embryogenesis in higher plant seed embryos and under conditions of dehydration stress. The function of these proteins is unknown. This family represents a group of LEA proteins that appear to be distinct from those in pfam02987. The family DUF1511, pfam07427, has now been merged into thi…	.	.	.	.	.
Potri.004G211000	4	3	3.65224	45	10	27.8201	0.131281	-2.92927	0.00064084	0.00825388	down	yes	chrChr04:21843118-21844389:-	gi|566167949|ref|XP_006384901.1|	564	2e-67	hypothetical protein POPTR_0004s22050g [Populus trichocarpa]	gi|566167948|ref|XM_006384839.1|	417	0	Populus trichocarpa hypothetical protein (POPTR_0004s22050g) mRNA, complete cds	.	.	.	.	.	.	.	.	pfam12295	Symplekin_C	Symplekin tight junction protein C terminal. This domain family is found in eukaryotes, and is approximately 180 amino acids in length. There is a single completely conserved residue P that may be functionally important. Symplekn has been localized, by light and electron microscopy, to the plaque associated with the cytoplasmic face of the tight junction-containing zone (zonula occludens) of pola…	.	.	.	.	.
Potri.016G105900	38	36	38.5552	93	109	96.3974	0.399961	-1.32207	0.00581946	0.046827	down	yes	chrChr16:10573588-10576857:-	gi|566209526|ref|XP_006373895.1|	1011	2e-133	hypothetical protein POPTR_0016s09960g [Populus trichocarpa]	gi|566209523|ref|XM_002323501.2|	1314	0	Populus trichocarpa hypothetical protein (POPTR_0016s09960g) mRNA, complete cds	.	.	.	.	.	.	.	.	pfam12906	RINGv	RING-variant domain.	.	.	.	.	.
Potri.010G110100	293	356	337.63	117	130	118.135	2.85801	1.51501	3.77768e-05	0.000821358	up	yes	chrChr10:12924486-12926922:-	gi|224111484|ref|XP_002315873.1|	717	7e-91	hypothetical protein POPTR_0010s12030g [Populus trichocarpa]	gi|566190379|ref|XM_002315837.2|	999	0	Populus trichocarpa hypothetical protein (POPTR_0010s12030g) mRNA, complete cds	.	.	.	.	.	.	.	.	pfam13282	DUF4070	Domain of unknown function (DUF4070). This is a bacterial domain often found at the C-terminus of Radical_SAM methylases.	.	.	.	.	.
Potri.015G005100	355	952	676.969	197	147	167.25	4.04765	2.01708	0.00011545	0.00205496	up	yes	chrChr15:324815-328454:+	gi|566205270|ref|XP_002321364.2|	1493	0	hypothetical protein POPTR_0015s00740g [Populus trichocarpa]	gi|566205269|ref|XM_002321328.2|	1479	0	Populus trichocarpa hypothetical protein (POPTR_0015s00740g) mRNA, complete cds	.	.	.	.	.	.	.	.	pfam10325	7TM_GPCR_Srz	Serpentine type 7TM GPCR chemoreceptor Srz. Chemoreception is mediated in Caenorhabditis elegans by members of the seven-transmembrane G-protein-coupled receptor class (7TM GPCRs) of proteins which are of the serpentine type. Srz is a solo families amongst the superfamilies of chemoreceptors. Chemoperception is one of the central senses of soil nematodes like C. elegans which are otherwise 'blind…	.	.	.	.	.
Potri.014G032200	513	411	481.906	253	222	229.42	2.10054	1.07076	0.000910704	0.0109505	up	yes	chrChr14:2662337-2662922:+	.	.	.	.	gi|158508738|gb|AC213012.1|	586	0	Populus trichocarpa clone POP011-N24, complete sequence	.	.	.	.	.	.	.	.	pfam03006	HlyIII	Haemolysin-III related. Members of this family are integral membrane proteins. This family includes a protein with hemolytic activity from Bacillus cereus. It has been proposed that YOL002c encodes a Saccharomyces cerevisiae protein that plays a key role in metabolic pathways that regulate lipid and phosphate metabolizm. In eukaryotes, members are seven-transmembrane pass molecules found to encod…	.	.	.	.	.
Potri.005G241000	18	13	16.1778	149	79	112.325	0.144027	-2.79559	1.51034e-07	7.11665e-06	down	yes	chrChr05:24708234-24710383:+	gi|566173329|ref|XP_002306940.2|	1655	0	hypothetical protein POPTR_0005s26250g [Populus trichocarpa]	gi|566173328|ref|XM_002306904.2|	1421	0	Populus trichocarpa hypothetical protein (POPTR_0005s26250g) mRNA, complete cds	.	.	.	.	.	.	.	.	pfam00314	Thaumatin	Thaumatin family.	.	.	.	.	.
Potri.006G113400	1496	922	1263.03	3587	3055	3211.96	0.393229	-1.34656	0.00295423	0.0276622	down	yes	chrChr06:8831363-8833029:-	gi|566175707|ref|XP_006381286.1|	1169	2e-156	hypothetical protein POPTR_0006s11410g [Populus trichocarpa]	gi|566175706|ref|XM_006381224.1|	1343	0	Populus trichocarpa hypothetical protein (POPTR_0006s11410g) mRNA, complete cds	.	.	.	.	.	.	.	.	pfam04525	Tub_2	Tubby C 2. The structure of this family has been solved. It comprises a 12-stranded beta barrel with a central C-terminal alpha helix. This helix is thought to be a transmembrane helix. It is structurally similar to the C-terminal domain of the Tubby protein. In plants it plays a role in defense against pathogens.	.	.	.	.	.
Potri.001G333200	704	792	778.628	3060	1745	2360.8	0.329815	-1.60027	2.55764e-11	2.61919e-09	down	yes	chrChr01:33643396-33650443:-	gi|566152644|ref|XP_002298610.2|	4978	0	hypothetical protein POPTR_0001s34080g [Populus trichocarpa]	.	.	.	.	.	.	.	.	.	.	.	.	pfam10358	NT-C2	N-terminal C2 in EEIG1 and EHBP1 proteins. This version of the C2 domain was initally identified in the vertebrate estrogen early-induced gene 1 (EEIG1), and its Drosophila ortholog required for uptake of dsRNA via the endocytotic machinery to induce RNAi silencing. It is also in C.elegans ortholog Sym-3 (SYnthetic lethal with Mec-3) and the mammalian protein EHBP1 (EH domain Binding Protein-1) t…	.	.	.	.	.
Potri.002G083400	40	42	42.6966	104	129	110.929	0.384899	-1.37745	0.00272207	0.0259955	down	yes	chrChr02:5836331-5840991:-	gi|224066825|ref|XP_002302234.1|	2946	0	hypothetical protein POPTR_0002s08400g [Populus trichocarpa]	gi|566156921|ref|XM_002302198.2|	2711	0	Populus trichocarpa hypothetical protein (POPTR_0002s08400g) mRNA, complete cds	.	.	.	.	.	.	.	.	pfam05911	DUF869	Plant protein of unknown function (DUF869). This family consists of a number of sequences found in Arabidopsis thaliana, Oryza sativa and Lycopersicon esculentum (Tomato). The function of this family is unknown.	.	.	.	.	.
Potri.003G111300	1	2	1.55621	30	3	16.9319	0.09191	-3.44363	0.00162576	0.0173306	down	yes	chrChr03:13472255-13473284:+	gi|729322246|ref|XP_010533777.1|	329	1e-32	PREDICTED: LOW QUALITY PROTEIN: 36.4 kDa proline-rich protein [Tarenaya hassleriana]	gi|566162083|ref|XM_006385665.1|	955	0	Populus trichocarpa hypothetical protein (POPTR_0003s11060g) mRNA, complete cds	.	.	.	.	.	.	.	.	.	.	.	.	.	.	.	.
Potri.004G040600	80	41	63.2689	799	1456	1057	0.0598573	-4.06233	3.40493e-09	2.24477e-07	down	yes	chrChr04:3103237-3104922:-	gi|224077142|ref|XP_002305151.1|	1355	0	hypothetical protein POPTR_0004s04070g [Populus trichocarpa]	gi|566164830|ref|XM_002305115.2|	1411	0	Populus trichocarpa hypothetical protein (POPTR_0004s04070g) mRNA, complete cds	.	.	.	.	.	.	.	.	pfam12481	DUF3700	Aluminium induced protein. This domain family is found in eukaryotes, and is approximately 120 amino acids in length. There are two conserved sequence motifs: YGL and LRDR. This family is related to GATase enzyme domains.	.	.	.	.	.
Potri.002G119400	149	196	179.394	48	88	63.7329	2.81478	1.49302	0.000936081	0.01119	up	yes	chrChr02:8966108-8967051:+	gi|566157570|ref|XP_002301153.2|	1025	2e-138	hypothetical protein POPTR_0002s12020g [Populus trichocarpa]	gi|566157569|ref|XM_002301117.2|	845	0	Populus trichocarpa hypothetical protein (POPTR_0002s12020g) mRNA, complete cds	.	.	.	.	.	.	.	.	pfam03195	DUF260	Protein of unknown function DUF260.	.	.	.	.	.
Potri.008G084100	59	71	67.634	541	135	340.967	0.198359	-2.33381	8.23812e-11	7.81146e-09	down	yes	chrChr08:5283561-5292343:+	gi|743782332|ref|XP_011016774.1|	2157	0	PREDICTED: uncharacterized protein LOC105120268 isoform X1 [Populus euphratica]	gi|566182962|ref|XM_002311254.2|	1059	0	Populus trichocarpa hypothetical protein (POPTR_0008s08370g) mRNA, complete cds	.	.	.	.	.	.	.	.	pfam01464	SLT	Transglycosylase SLT domain. This family is distantly related to pfam00062. Members are found in phages, type II, type III and type IV secretion systems.	.	.	.	.	.
Potri.002G218700	0	0	0	5	15	9.20788	#NAME?	#NAME?	0.000691966	0.00879909	down	yes	chrChr02:20382727-20383385:+	gi|566159329|ref|XP_002301594.2|	712	5e-93	hypothetical protein POPTR_0002s21920g [Populus trichocarpa]	gi|566159328|ref|XM_002301558.2|	655	0	Populus trichocarpa hypothetical protein (POPTR_0002s21920g) mRNA, complete cds	.	.	.	.	.	.	.	.	pfam13499	EF-hand_7	EF-hand domain pair.	.	.	.	.	.
Potri.009G058500	36	43	41.1025	388	319	342.388	0.120047	-3.05833	9.52969e-18	2.16867e-15	down	yes	chrChr09:6120161-6120809:+	gi|566186608|ref|XP_006379092.1|	153	1e-10	hypothetical protein POPTR_0009s06350g [Populus trichocarpa]	gi|566186607|ref|XM_006379030.1|	172	6e-84	Populus trichocarpa hypothetical protein (POPTR_0009s06350g) mRNA, complete cds	.	.	.	.	.	.	.	.	pfam13848	Thioredoxin_6	Thioredoxin-like domain.	.	.	.	.	.
Potri.013G155800	208	200	212.555	352	659	473.393	0.449004	-1.1552	6.87015e-05	0.00135523	down	yes	chrChr13:15848498-15849540:+	gi|566201443|ref|XP_002319417.2|	316	7e-33	hypothetical protein POPTR_0013s15180g [Populus trichocarpa]	gi|566201442|ref|XM_002319381.2|	805	0	Populus trichocarpa hypothetical protein (POPTR_0013s15180g) mRNA, complete cds	.	.	.	.	.	.	.	.	pfam11894	DUF3414	Protein of unknown function (DUF3414). This family of proteins are functionally uncharacterized. The family is found in eukaryotes and has a conserved LLG sequence motif.	.	.	.	.	.
Potri.009G101000	394	471	450.044	277	149	209.759	2.14553	1.10133	0.0042138	0.036694	up	yes	chrChr09:8932860-8934352:+	.	.	.	.	.	.	.	.	.	.	.	.	.	.	.	.	pfam03006	HlyIII	Haemolysin-III related. Members of this family are integral membrane proteins. This family includes a protein with hemolytic activity from Bacillus cereus. It has been proposed that YOL002c encodes a Saccharomyces cerevisiae protein that plays a key role in metabolic pathways that regulate lipid and phosphate metabolizm. In eukaryotes, members are seven-transmembrane pass molecules found to encod…	.	.	.	.	.
Potri.005G078900	30	25	28.6781	269	50	161.996	0.17703	-2.49794	1.20431e-07	5.75408e-06	down	yes	chrChr05:5816593-5817658:+	gi|566170124|ref|XP_006382911.1|	380	2e-42	hypothetical protein POPTR_0005s08070g [Populus trichocarpa]	gi|566170123|ref|XM_006382849.1|	604	0	Populus trichocarpa hypothetical protein (POPTR_0005s08070g) mRNA, complete cds	.	.	.	.	.	.	.	.	pfam08395	7tm_7	7tm Chemosensory receptor. This family includes a number of gustatory and odorant receptors mainly from insect species such as A. gambiae and D. melanogaster. They are classified as G-protein-coupled receptors (GPCRs), or seven-transmembrane receptors. They show high sequence divergence, consistent with an ancient origin for the family.	.	.	.	.	.
Potri.014G119900	13	9	11.4839	135	23	80.3774	0.142875	-2.80718	4.23055e-06	0.000127798	down	yes	chrChr14:9280369-9281638:+	gi|224128304|ref|XP_002320294.1|	1337	0	hypothetical protein POPTR_0014s11500g [Populus trichocarpa]	gi|566203777|ref|XM_002320258.2|	1074	0	Populus trichocarpa hypothetical protein (POPTR_0014s11500g) mRNA, complete cds	.	.	.	.	.	.	.	.	pfam04515	Choline_transpo	Plasma-membrane choline transporter. This family represents a high-affinity plasma-membrane choline transporter in C.elegans which is thought to be rate-limiting for ACh synthesis in cholinergic nerve terminals.	.	.	.	.	.
Potri.018G114800	33	22	28.7161	400	135	267.597	0.107311	-3.22013	9.35445e-13	1.20751e-10	down	yes	chrChr18:13969120-13969683:+	gi|566215469|ref|XP_006372139.1|	183	3e-15	hypothetical protein POPTR_0018s12270g [Populus trichocarpa]	gi|566215468|ref|XM_006372077.1|	515	0	Populus trichocarpa hypothetical protein (POPTR_0018s12270g) mRNA, complete cds	.	.	.	.	.	.	.	.	pfam10558	MTP18	Mitochondrial 18 KDa protein (MTP18). This family of proteins are mitochondrial 18KDa proteins that are often misannotated as carbonic anhydrases. It was shown that knockdown of MTP18 protein results in a cytochrome c release from mitochondria and consequently leads to apoptosis. Overexpression studies suggest that MTP18 is required for mitochondrial fission.	.	.	.	.	.
Potri.004G061100	0	0	0	12	1	6.68468	#NAME?	#NAME?	0.0060805	0.0484077	down	yes	chrChr04:4985208-4985927:+	gi|566165158|ref|XP_002305728.2|	445	1e-53	hypothetical protein POPTR_0004s05950g [Populus trichocarpa]	gi|566165157|ref|XM_002305692.2|	462	0	Populus trichocarpa hypothetical protein (POPTR_0004s05950g) mRNA, complete cds	.	.	.	.	.	.	.	.	pfam10373	EST1_DNA_bind	Est1 DNA/RNA binding domain. Est1 is a protein which recruits or activates telomerase at the site of polymerization. This is the DNA/RNA binding domain of EST1.	.	.	.	.	.
Potri.001G398700	188	235	220.02	684	482	568.199	0.387224	-1.36876	2.07041e-06	6.95921e-05	down	yes	chrChr01:41946203-41947394:+	gi|224114904|ref|XP_002316889.1|	132	5e-07	hypothetical protein POPTR_0011s11790g [Populus trichocarpa]	.	.	.	.	.	.	.	.	.	.	.	.	pfam07126	DUF1379	Protein of unknown function (DUF1379). This family consists of several hypothetical bacterial proteins of around 180 residues in length. The function of this family is unknown.	.	.	.	.	.
Potri.013G032500	1022	1161	1136.13	151	767	416.366	2.72867	1.4482	5.3037e-05	0.00109429	up	yes	chrChr13:2159121-2160783:-	gi|224125492|ref|XP_002319600.1|	1450	0	esterase/lipase/thioesterase family protein [Populus trichocarpa]	gi|566199163|ref|XM_002319564.2|	1360	0	Populus trichocarpa esterase/lipase/thioesterase family protein (POPTR_0013s03280g) mRNA, complete cds	.	.	.	.	CAC3665	79	7e-16	COG1073	pfam12697	Abhydrolase_6	Alpha/beta hydrolase family. This family contains alpha/beta hydrolase enzymes of diverse specificity.	.	.	.	.	.
Potri.004G160800	339	414	391.722	145	185	156.927	2.49621	1.31974	0.000133026	0.00230894	up	yes	chrChr04:18127691-18132214:-	gi|743884067|ref|XP_011037186.1|	1727	0	PREDICTED: uncharacterized protein LOC105134468 isoform X1 [Populus euphratica]	gi|566166926|ref|XM_002306095.2|	1266	0	Populus trichocarpa hypothetical protein (POPTR_0004s16800g) mRNA, complete cds	.	.	.	.	.	.	.	.	pfam15121	TMEM71	TMEM71 protein family. The function of this family, TMEM71, is not known, however it is predicted to be a transmembrane protein. This family of proteins is found in eukaryotes and located in the cell membrane. Proteins in this family vary between 41 and 291 amino acids in length.	.	.	.	.	.
Potri.006G068200	1352	1472	1470.11	294	581	408.861	3.59562	1.84624	1.81647e-08	1.03274e-06	up	yes	chrChr06:5099292-5101440:-	gi|224090403|ref|XP_002308981.1|	1037	2e-135	hypothetical protein POPTR_0006s06740g [Populus trichocarpa]	gi|566174890|ref|XM_002308945.2|	1402	0	Populus trichocarpa hypothetical protein (POPTR_0006s06740g) mRNA, complete cds	.	.	.	.	.	.	.	.	pfam13414	TPR_11	TPR repeat.	.	.	.	.	.
Potri.001G400200	24	27	26.5441	3	6	4.20351	6.31476	2.65873	0.00319304	0.0294795	up	yes	chrChr01:42186746-42187813:+	gi|566154012|ref|XP_006370261.1|	347	3e-39	hypothetical protein POPTR_0001s41080g [Populus trichocarpa]	.	.	.	.	.	.	.	.	.	.	.	.	pfam05337	CSF-1	Macrophage colony stimulating factor-1 (CSF-1). Colony stimulating factor 1 (CSF-1) is a homodimeric polypeptide growth factor whose primary function is to regulate the survival, proliferation, differentiation, and function of cells of the mononuclear phagocytic lineage. This lineage includes mononuclear phagocytic precursors, blood monocytes, tissue macrophages, osteoclasts, and microglia of the…	.	.	.	.	.
Potri.013G135700	864	717	824.386	346	502	401.127	2.05517	1.03926	0.000288941	0.00433651	up	yes	chrChr13:14603301-14606437:-	gi|224126721|ref|XP_002319910.1|	3163	0	hypothetical protein POPTR_0013s13930g [Populus trichocarpa]	gi|566201237|ref|XM_002319874.2|	2206	0	Populus trichocarpa hypothetical protein (POPTR_0013s13930g) mRNA, complete cds	.	.	.	.	.	.	.	.	pfam03398	Ist1	Regulator of Vps4 activity in the MVB pathway. ESCRT-I, -II, and -III are endosomal sorting complexes required for transporting proteins and carry out cargo sorting and vesicle formation in the multivesicular bodies, MVBs, pathway. These complexes are transiently recruited from the cytoplasm to the endosomal membrane where they bind transmembrane proteins previously marked for degradation by mono…	.	.	.	.	.
Potri.018G030500	591	448	542.063	245	296	257.848	2.10226	1.07194	0.00280099	0.0265757	up	yes	chrChr18:2396142-2400788:+	gi|566213652|ref|XP_002324847.2|	2279	0	hypothetical protein POPTR_0018s01440g [Populus trichocarpa]	gi|566213651|ref|XM_002324811.2|	1666	0	Populus trichocarpa hypothetical protein (POPTR_0018s01440g) mRNA, complete cds	.	.	.	.	.	.	.	.	pfam03735	ENT	ENT domain. This presumed domain is named after Emsy N Terminus (ENT). Emsy is a protein that is amplified in breast cancer and interacts with BRCA2. The N terminus of this protein is found to be similar to other vertebrate and plant proteins of unknown function. This domain has a completely conserved histidine residue that may be functionally important.	.	.	.	.	.
Potri.014G109000	1	3	2.07073	42	520	250.866	0.00825431	-6.92064	2.59906e-31	2.34848e-28	down	yes	chrChr14:8536531-8537134:-	gi|566203584|ref|XP_002320916.2|	298	7e-32	hypothetical protein POPTR_0014s10460g, partial [Populus trichocarpa]	gi|566203583|ref|XM_002320880.2|	177	9e-87	Populus trichocarpa hypothetical protein (POPTR_0014s10460g) mRNA, partial cds	.	.	.	.	.	.	.	.	pfam00050	Kazal_1	Kazal-type serine protease inhibitor domain. Usually indicative of serine protease inhibitors. However, kazal-like domains are also seen in the extracellular part of agrins, which are not known to be protease inhibitors. Kazal domains often occur in tandem arrays. Small alpha+beta fold containing three disulphides. Alignment also includes a single domain from transporters in the OATP/PGT family.	.	.	.	.	.
Potri.005G250800	30	15	23.5329	174	79	125.334	0.187761	-2.41303	0.00157589	0.0169282	down	yes	chrChr05:25325231-25326585:+	gi|224083266|ref|XP_002306974.1|	1074	6e-144	hypothetical protein POPTR_0005s27220g [Populus trichocarpa]	gi|566173496|ref|XM_002306938.2|	1076	0	Populus trichocarpa hypothetical protein (POPTR_0005s27220g) mRNA, complete cds	.	.	.	.	.	.	.	.	pfam07780	Spb1_C	Spb1 C-terminal domain. This presumed domain is found at the C-terminus of a family of FtsJ-like methyltransferases. Members of this family are involved in 60S ribosomal biogenesis.	.	.	.	.	.
Potri.003G172100	157	137	153.255	32	30	29.8636	5.13183	2.35947	5.59968e-06	0.000162296	up	yes	chrChr03:18185201-18186740:+	gi|743818856|ref|XP_011020744.1|	1906	0	PREDICTED: uncharacterized protein LOC105123012 isoform X2 [Populus euphratica]	gi|156139182|gb|AC208727.1|	1067	0	Populus trichocarpa clone JGIACSB1073-D10, complete sequence	.	.	.	.	MA1950	97.1	6e-21	COG0520	.	.	.	.	.	.	.	.
Potri.002G014200	3628	3016	3464.37	1724	1421	1522.91	2.27483	1.18576	2.87724e-05	0.000656353	up	yes	chrChr02:827265-830065:-	gi|566155699|ref|XP_006386152.1|	408	4e-44	hypothetical protein POPTR_0002s01560g [Populus trichocarpa]	gi|566155700|ref|XM_006386091.1|	702	0	Populus trichocarpa hypothetical protein (POPTR_0002s01560g) mRNA, complete cds	.	.	.	.	.	.	.	.	pfam10277	Frag1	Frag1/DRAM/Sfk1 family. This family includes Frag1, DRAM and Sfk1 proteins. Frag1 (FGF receptor activating protein 1) is a protein that is conserved from fungi to humans. There are four potential iso-prenylation sites throughout the peptide, viz CILW, CIIW and CIGL. Frag1 is a membrane-spanning protein that is ubiquitously expressed in adult tissues suggesting an important cellular function. Dram…	.	.	.	.	.
Potri.018G016500	297	258	289.316	163	123	138.988	2.08159	1.05768	0.00342655	0.0311912	up	yes	chrChr18:1292423-1293612:+	gi|566213911|ref|XP_002324926.2|	709	3e-89	VQ motif-containing family protein [Populus trichocarpa]	gi|118483940|gb|EF145725.1|	914	0	Populus trichocarpa clone WS0112_P10 unknown mRNA	.	.	.	.	.	.	.	.	pfam05678	VQ	VQ motif. This short motif is found in a variety of plant proteins. These proteins vary greatly in length and are mostly composed of low complexity regions. They all conserve a short motif FXhVQChTG, where X is any amino acid and h is a hydrophobic amino acid. The function of this motif is uncertain, however one protein in this family has been found to bind the SigA sigma factor. It would seem pl…	.	.	.	.	.
Potri.008G030200	66	47	58.9757	339	70	207.229	0.284592	-1.81303	1.7325e-05	0.000420758	down	yes	chrChr08:1670900-1671709:+	gi|743863260|ref|XP_011031601.1|	538	2e-66	PREDICTED: uncharacterized protein LOC105130685 [Populus euphratica]	gi|116734896|gb|AC184093.2|	810	0	Populus trichocarpa clone Pop1-65E3, complete sequence	.	.	.	.	.	.	.	.	pfam01476	LysM	LysM domain. The LysM (lysin motif) domain is about 40 residues long. It is found in a variety of enzymes involved in bacterial cell wall degradation. This domain may have a general peptidoglycan binding function. The structure of this domain is known.	.	.	.	.	.
Potri.017G122400	70	44	59.5408	224	558	362.307	0.164338	-2.60526	1.11553e-06	4.08479e-05	down	yes	chrChr17:13528321-13532208:-	gi|566171417|ref|XP_006383361.1|	2209	0	hypothetical protein POPTR_0005s14850g [Populus trichocarpa]	gi|566171416|ref|XM_006383299.1|	1887	0	Populus trichocarpa hypothetical protein (POPTR_0005s14850g) mRNA, complete cds	.	.	.	.	SPAC5D6.04	72.4	2e-12	COG0679	pfam03547	Mem_trans	Membrane transport protein. This family includes auxin efflux carrier proteins and other transporter proteins from all domains of life.	.	.	.	.	.
Potri.001G356200	7	3	5.23375	34	48	38.8316	0.134781	-2.89131	0.000140912	0.00241714	down	yes	chrChr01:36452350-36455983:+	gi|224056355|ref|XP_002298818.1|	1939	0	hypothetical protein POPTR_0001s36620g [Populus trichocarpa]	.	.	.	.	.	.	.	.	.	.	.	.	pfam12056	DUF3537	Protein of unknown function (DUF3537). This family of transmembrane proteins are functionally uncharacterized. This protein is found in eukaryotes. Proteins in this family are typically between 427 to 453 amino acids in length.	.	.	.	.	.
Potri.008G111000	25	14	20.3825	338	133	234.454	0.086936	-3.5239	4.26803e-08	2.23758e-06	down	yes	chrChr08:7073597-7075092:-	gi|566183382|ref|XP_006379717.1|	196	2e-14	hypothetical protein POPTR_0008s11040g [Populus trichocarpa]	gi|566183381|ref|XM_006379655.1|	955	0	Populus trichocarpa hypothetical protein (POPTR_0008s11040g) mRNA, complete cds	.	.	.	.	.	.	.	.	pfam10320	7TM_GPCR_Srsx	Serpentine type 7TM GPCR chemoreceptor Srsx. Chemoreception is mediated in Caenorhabditis elegans by members of the seven-transmembrane G-protein-coupled receptor class (7TM GPCRs) of proteins which are of the serpentine type. Srsx is a solo family amongst the superfamilies of chemoreceptors. Chemoperception is one of the central senses of soil nematodes like C. elegans which are otherwise 'blind…	.	.	.	.	.
Potri.015G045700	23	32	28.5896	120	55	86.6651	0.329886	-1.59996	0.00301582	0.0281703	down	yes	chrChr15:4549195-4552330:-	gi|224133094|ref|XP_002321480.1|	1082	2e-139	hypothetical protein POPTR_0015s03820g [Populus trichocarpa]	gi|224133093|ref|XM_002321444.1|	720	0	Populus trichocarpa hypothetical protein (POPTR_0015s03820g) mRNA, complete cds	.	.	.	.	.	.	.	.	.	.	.	.	.	.	.	.
Potri.005G211900	3	3	3.12507	52	75	60.089	0.0520074	-4.26514	4.91149e-09	3.13051e-07	down	yes	chrChr05:22566957-22568160:-	gi|224085501|ref|XP_002307597.1|	685	4e-87	protease inhibitor/seed storage/lipid transfer family protein [Populus trichocarpa]	gi|224085500|ref|XM_002307561.1|	637	0	Populus trichocarpa protease inhibitor/seed storage/lipid transfer family protein (POPTR_0005s23350g) mRNA, complete cds	.	.	.	.	.	.	.	.	pfam00234	Tryp_alpha_amyl	Protease inhibitor/seed storage/LTP family. This family is composed of trypsin-alpha amylase inhibitors, seed storage proteins and lipid transfer proteins from plants.	.	.	.	.	.
Potri.019G035500	13	19	16.6291	43	109	70.3796	0.236277	-2.08145	0.000252584	0.00388967	down	yes	chrChr19:4033805-4034637:+	.	.	.	.	gi|566231958|ref|XM_002325385.2|	407	0	Populus trichocarpa hypothetical protein (POPTR_0019s05110g) mRNA, complete cds	.	.	.	.	.	.	.	.	pfam03137	OATP	Organic Anion Transporter Polypeptide (OATP) family. This family consists of several eukaryotic Organic-Anion-Transporting Polypeptides (OATPs). Several have been identified mostly in human and rat. Different OATPs vary in tissue distribution and substrate specificity. Since the numbering of different OATPs in particular species was based originally on the order of discovery, similarly numbered O…	.	.	.	.	.
Potri.006G182400	16	13	15.1235	143	63	102.157	0.148042	-2.75592	6.50701e-07	2.57215e-05	down	yes	chrChr06:19653408-19654099:+	gi|224091807|ref|XP_002309356.1|	425	6e-50	hypothetical protein POPTR_0006s19620g [Populus trichocarpa]	gi|566177124|ref|XM_002309320.2|	692	0	Populus trichocarpa hypothetical protein (POPTR_0006s19620g) mRNA, complete cds	.	.	.	.	.	.	.	.	pfam09115	DNApol3-delta_C	DNA polymerase III, delta subunit, C terminal. Members of this family, which are predominantly found in prokaryotic DNA polymerase III, assume an alpha helical structure, with a core of five alpha helices, and an additional small helix. They are essential for the formation of the polymerase clamp loader.	.	.	.	.	.
Potri.004G103400	158	211	191.857	82	54	66.4511	2.88718	1.52966	0.000880093	0.0106629	up	yes	chrChr04:9099775-9100667:+	gi|566165898|ref|XP_006384221.1|	450	1e-52	hypothetical protein POPTR_0004s10340g [Populus trichocarpa]	gi|158631302|gb|AC213153.1|	893	0	Populus trichocarpa clone POP047-O16, complete sequence	.	.	.	.	CC3163	63.5	4e-11	COG4323	pfam06127	DUF962	Protein of unknown function (DUF962). This family consists of several eukaryotic and prokaryotic proteins of unknown function. The yeast protein YGL010W has been found to be non-essential for cell growth.	.	.	.	.	.
Potri.014G113600	5	7	6.23749	62	13	37.9873	0.164199	-2.60648	0.000563945	0.0074009	down	yes	chrChr14:8876419-8878271:-	gi|566203675|ref|XP_002320943.2|	2259	0	transferase family protein [Populus trichocarpa]	gi|566203674|ref|XM_002320907.2|	1311	0	Populus trichocarpa transferase family protein (POPTR_0014s10890g) mRNA, complete cds	Q9M6E2	218	6e-63	10-deacetylbaccatin III 10-O-acetyltransferase	.	.	.	.	pfam02458	Transferase	Transferase family. This family includes a number of transferase enzymes. These include anthranilate N-hydroxycinnamoyl/benzoyltransferase that catalyses the first committed reaction of phytoalexin biosynthesis. Deacetylvindoline 4-O-acetyltransferase EC:2.3.1.107 catalyses the last step in vindoline biosynthesis is also a member of this family. The motif HXXXD is probably part of the active site…	GO:0042617|paclitaxel biosynthetic process;	.	GO:0050643|10-deacetylbaccatin III 10-O-acetyltransferase activity;	.	.
Potri.006G210700	65	57	63.5937	493	197	343.296	0.185245	-2.4325	1.09152e-11	1.1725e-09	down	yes	chrChr06:22522052-22530620:-	gi|224091967|ref|XP_002309420.1|	5135	0	hypothetical protein POPTR_0006s22720g [Populus trichocarpa]	gi|566177637|ref|XM_002309384.2|	3431	0	Populus trichocarpa hypothetical protein (POPTR_0006s22720g) mRNA, complete cds	O23826	1476	0	125 kDa kinesin-related protein	SPAC25G10.07c	371	6e-109	COG5059	pfam00225	Kinesin	Kinesin motor domain.	GO:0007018|microtubule-based movement;	GO:0005737|cytoplasm;GO:0005871|kinesin complex;GO:0005874|microtubule;	GO:0005524|ATP binding;GO:0003777|microtubule motor activity;	.	.
Potri.009G026000	299	322	323.299	884	434	651.131	0.49652	-1.01008	0.000406197	0.00569826	down	yes	chrChr09:3699305-3705565:+	gi|566186041|ref|XP_002314206.2|	5363	0	kinesin motor family protein [Populus trichocarpa]	gi|566186040|ref|XM_002314170.2|	3418	0	Populus trichocarpa kinesin motor family protein (POPTR_0009s03110g) mRNA, complete cds	O23826	793	0	125 kDa kinesin-related protein	SPAC25G10.07c	344	8e-99	COG5059	pfam00225	Kinesin	Kinesin motor domain.	GO:0007018|microtubule-based movement;	GO:0005737|cytoplasm;GO:0005871|kinesin complex;GO:0005874|microtubule;	GO:0005524|ATP binding;GO:0003777|microtubule motor activity;	.	.
Potri.001G233700	263	333	309.981	923	532	714.585	0.433792	-1.20493	1.56411e-05	0.000383806	down	yes	chrChr01:24584518-24591244:+	gi|566150682|ref|XP_002299897.2|	5395	0	kinesin motor family protein [Populus trichocarpa]	.	.	.	.	O23826	815	0	125 kDa kinesin-related protein	SPAC25G10.07c	344	7e-99	COG5059	pfam00225	Kinesin	Kinesin motor domain.	GO:0007018|microtubule-based movement;	GO:0005737|cytoplasm;GO:0005871|kinesin complex;GO:0005874|microtubule;	GO:0005524|ATP binding;GO:0003777|microtubule motor activity;	.	.
Potri.013G103000	1	1	1.04169	13	17	14.2515	0.0730932	-3.77412	0.000994119	0.0117433	down	yes	chrChr13:11656284-11659564:+	gi|566200435|ref|XP_006376139.1|	1938	0	hypothetical protein POPTR_0013s10150g [Populus trichocarpa]	gi|566200434|ref|XM_006376077.1|	1095	0	Populus trichocarpa hypothetical protein (POPTR_0013s10150g) mRNA, complete cds	Q9XG54	566	0	12-oxophytodienoate reductase 1	all1865	320	8e-104	COG1902	pfam00724	Oxidored_FMN	NADH:flavin oxidoreductase / NADH oxidase family.	GO:0031408|oxylipin biosynthetic process;	GO:0005737|cytoplasm;	GO:0016629|12-oxophytodienoate reductase activity;GO:0010181|FMN binding;	K05894	OPR; 12-oxophytodienoic acid reductase [EC:1.3.1.42]
Potri.011G001600	405	545	493.917	271	141	203.114	2.43173	1.28198	0.00343378	0.0312201	up	yes	chrChr11:94425-95116:-	gi|743909081|ref|XP_011048012.1|	674	1e-87	PREDICTED: LOW QUALITY PROTEIN: 15.4 kDa class V heat shock protein [Populus euphratica]	gi|566260182|ref|XM_006389583.1|	191	1e-94	Populus trichocarpa hypothetical protein (POPTR_0021s00950g) mRNA, complete cds	O49710	155	2e-46	15.4 kDa class V heat shock protein	SMa1118	50.8	1e-07	COG0071	pfam00011	HSP20	Hsp20/alpha crystallin family.	.	GO:0005737|cytoplasm;	.	K13993	HSP20; HSP20 family protein
Potri.011G138900	12	7	9.92768	34	91	57.7691	0.171851	-2.54077	5.02399e-05	0.00104148	down	yes	chrChr11:16138746-16142084:-	gi|224117518|ref|XP_002317596.1|	1556	0	hypothetical protein POPTR_0011s14220g [Populus trichocarpa]	gi|566195435|ref|XM_002317560.2|	1216	0	Populus trichocarpa hypothetical protein (POPTR_0011s14220g) mRNA, complete cds	Q42670	415	2e-140	1-acyl-sn-glycerol-3-phosphate acyltransferase	HI0734	114	9e-28	COG0204	pfam01553	Acyltransferase	Acyltransferase. This family contains acyltransferases involved in phospholipid biosynthesis and other proteins of unknown function. This family also includes tafazzin, the Barth syndrome gene.	GO:0008654|phospholipid biosynthetic process;	GO:0016021|integral component of membrane;	GO:0003841|1-acylglycerol-3-phosphate O-acyltransferase activity;	.	.
Potri.011G020900	121	58	93.6297	1607	7562	4166.57	0.0224717	-5.47575	2.71721e-09	1.82665e-07	down	yes	chrChr11:1796814-1799259:+	gi|224113841|ref|XP_002316589.1|	1595	0	aminocyclopropane carboxylate oxidase family protein [Populus trichocarpa]	gi|566193001|ref|XM_002316553.2|	1369	0	Populus trichocarpa aminocyclopropane carboxylate oxidase family protein (POPTR_0011s00970g) mRNA, complete cds	P31237	541	0	1-aminocyclopropane-1-carboxylate oxidase	PA4191	99.8	4e-22	COG3491	pfam03171	2OG-FeII_Oxy	2OG-Fe(II) oxygenase superfamily. This family contains members of the 2-oxoglutarate (2OG) and Fe(II)-dependent oxygenase superfamily. This family includes the C-terminal of prolyl 4-hydroxylase alpha subunit. The holoenzyme has the activity EC:1.14.11.2 catalyzing the reaction: Procollagen L-proline + 2-oxoglutarate + O2 <=> procollagen trans- 4-hydroxy-L-proline + succinate + CO2. The full enzy…	GO:0009693|ethylene biosynthetic process;GO:0009835|fruit ripening;	.	GO:0009815|1-aminocyclopropane-1-carboxylate oxidase activity;GO:0031418|L-ascorbic acid binding;GO:0046872|metal ion binding;GO:0016706|oxidoreductase activity, acting on paired donors, with incorporation or reduction of molecular oxygen, 2-oxoglutarate as one donor, and incorporation of one atom each of oxygen into both donors;	.	.
Potri.014G159000	875	757	850.766	1205	4978	2819.37	0.301757	-1.72854	6.51664e-13	8.59246e-11	down	yes	chrChr14:12420438-12422342:+	gi|224129046|ref|XP_002320487.1|	1559	0	1-aminocyclopropane-1-carboxylate oxidase family protein [Populus trichocarpa]	gi|224129045|ref|XM_002320451.1|	1242	0	Populus trichocarpa 1-aminocyclopropane-1-carboxylate oxidase family protein (POPTR_0014s15710g) mRNA, complete cds	Q9MB94	122	4e-39	1-aminocyclopropane-1-carboxylate oxidase	PA4191	93.6	3e-20	COG3491	pfam03171	2OG-FeII_Oxy	2OG-Fe(II) oxygenase superfamily. This family contains members of the 2-oxoglutarate (2OG) and Fe(II)-dependent oxygenase superfamily. This family includes the C-terminal of prolyl 4-hydroxylase alpha subunit. The holoenzyme has the activity EC:1.14.11.2 catalyzing the reaction: Procollagen L-proline + 2-oxoglutarate + O2 <=> procollagen trans- 4-hydroxy-L-proline + succinate + CO2. The full enzy…	GO:0009693|ethylene biosynthetic process;GO:0009835|fruit ripening;	.	GO:0009815|1-aminocyclopropane-1-carboxylate oxidase activity;GO:0031418|L-ascorbic acid binding;GO:0046872|metal ion binding;GO:0016706|oxidoreductase activity, acting on paired donors, with incorporation or reduction of molecular oxygen, 2-oxoglutarate as one donor, and incorporation of one atom each of oxygen into both donors;	K05933	E1.14.17.4; aminocyclopropanecarboxylate oxidase [EC:1.14.17.4]
Potri.006G151600	118	39	82.2723	583	936	715.588	0.114972	-3.12065	4.39406e-05	0.000932926	down	yes	chrChr06:13269431-13270832:-	gi|224091345|ref|XP_002309227.1|	1619	0	1-aminocyclopropane-1-carboxylate oxidase family protein [Populus trichocarpa]	gi|566176580|ref|XM_002309191.2|	1034	0	Populus trichocarpa 1-aminocyclopropane-1-carboxylate oxidase family protein (POPTR_0006s15610g) mRNA, complete cds	Q9ZUN4	444	5e-154	1-aminocyclopropane-1-carboxylate oxidase 1	PA4191	107	2e-25	COG3491	pfam03171	2OG-FeII_Oxy	2OG-Fe(II) oxygenase superfamily. This family contains members of the 2-oxoglutarate (2OG) and Fe(II)-dependent oxygenase superfamily. This family includes the C-terminal of prolyl 4-hydroxylase alpha subunit. The holoenzyme has the activity EC:1.14.11.2 catalyzing the reaction: Procollagen L-proline + 2-oxoglutarate + O2 <=> procollagen trans- 4-hydroxy-L-proline + succinate + CO2. The full enzy…	GO:0071398|cellular response to fatty acid;GO:0071281|cellular response to iron ion;GO:0071732|cellular response to nitric oxide;GO:0051365|cellular response to potassium ion starvation;GO:0006952|defense response;GO:0009693|ethylene biosynthetic process;	.	GO:0009815|1-aminocyclopropane-1-carboxylate oxidase activity;GO:0031418|L-ascorbic acid binding;GO:0046872|metal ion binding;GO:0016706|oxidoreductase activity, acting on paired donors, with incorporation or reduction of molecular oxygen, 2-oxoglutarate as one donor, and incorporation of one atom each of oxygen into both donors;	K05933	E1.14.17.4; aminocyclopropanecarboxylate oxidase [EC:1.14.17.4]
Potri.002G078600	37	16	27.7376	972	150	571.847	0.0485053	-4.36571	8.02156e-06	0.000219038	down	yes	chrChr02:5424011-5425953:+	gi|224062999|ref|XP_002300962.1|	1664	0	1-aminocyclopropane-1-carboxylate oxidase family protein [Populus trichocarpa]	gi|224062998|ref|XM_002300926.1|	1313	0	Populus trichocarpa 1-aminocyclopropane-1-carboxylate oxidase family protein (POPTR_0002s07880g) mRNA, complete cds	Q0WPW4	456	4e-157	1-aminocyclopropane-1-carboxylate oxidase 5	PA0147	117	1e-28	COG3491	pfam03171	2OG-FeII_Oxy	2OG-Fe(II) oxygenase superfamily. This family contains members of the 2-oxoglutarate (2OG) and Fe(II)-dependent oxygenase superfamily. This family includes the C-terminal of prolyl 4-hydroxylase alpha subunit. The holoenzyme has the activity EC:1.14.11.2 catalyzing the reaction: Procollagen L-proline + 2-oxoglutarate + O2 <=> procollagen trans- 4-hydroxy-L-proline + succinate + CO2. The full enzy…	GO:0006952|defense response;GO:0009693|ethylene biosynthetic process;	.	GO:0009815|1-aminocyclopropane-1-carboxylate oxidase activity;GO:0031418|L-ascorbic acid binding;GO:0046872|metal ion binding;GO:0016706|oxidoreductase activity, acting on paired donors, with incorporation or reduction of molecular oxygen, 2-oxoglutarate as one donor, and incorporation of one atom each of oxygen into both donors;	K05933	E1.14.17.4; aminocyclopropanecarboxylate oxidase [EC:1.14.17.4]
Potri.008G165400	2	4	3.11242	52	5	29.2605	0.106369	-3.23285	0.000229116	0.00360231	down	yes	chrChr08:11270638-11274764:+	gi|566184338|ref|XP_006379886.1|	2009	0	hypothetical protein POPTR_0008s16530g [Populus trichocarpa]	gi|566184335|ref|XM_006379823.1|	2382	0	Populus trichocarpa hypothetical protein (POPTR_0008s16530g) mRNA, complete cds	Q84MB3	438	2e-145	1-aminocyclopropane-1-carboxylate oxidase homolog 1	PA4191	114	3e-27	COG3491	pfam03171	2OG-FeII_Oxy	2OG-Fe(II) oxygenase superfamily. This family contains members of the 2-oxoglutarate (2OG) and Fe(II)-dependent oxygenase superfamily. This family includes the C-terminal of prolyl 4-hydroxylase alpha subunit. The holoenzyme has the activity EC:1.14.11.2 catalyzing the reaction: Procollagen L-proline + 2-oxoglutarate + O2 <=> procollagen trans- 4-hydroxy-L-proline + succinate + CO2. The full enzy…	.	.	GO:0046872|metal ion binding;GO:0016706|oxidoreductase activity, acting on paired donors, with incorporation or reduction of molecular oxygen, 2-oxoglutarate as one donor, and incorporation of one atom each of oxygen into both donors;	.	.
Potri.007G007800	6	4	5.2211	14	49	28.8649	0.180881	-2.46689	0.00155651	0.0167493	down	yes	chrChr07:572086-574036:+	gi|224097212|ref|XP_002310878.1|	2454	0	1-aminocyclopropane-1-carboxylic acid synthase family protein [Populus trichocarpa]	gi|224097211|ref|XM_002310842.1|	1404	0	Populus trichocarpa 1-aminocyclopropane-1-carboxylic acid synthase family protein (POPTR_0007s14640g) mRNA, complete cds	P37821	756	0	1-aminocyclopropane-1-carboxylate synthase	aq_1969	114	1e-26	COG0436	pfam00155	Aminotran_1_2	Aminotransferase class I and II.	GO:0042218|1-aminocyclopropane-1-carboxylate biosynthetic process;GO:0009693|ethylene biosynthetic process;GO:0009835|fruit ripening;	.	GO:0016847|1-aminocyclopropane-1-carboxylate synthase activity;GO:0042803|protein homodimerization activity;GO:0030170|pyridoxal phosphate binding;	.	.
Potri.003G132300	13	12	13.0275	261	179	214.646	0.0606928	-4.04233	1.89713e-18	4.7003e-16	down	yes	chrChr03:15174904-15178324:-	gi|566162433|ref|XP_002304518.2|	2599	0	1-aminocyclopropane-1-carboxylate synthase family protein [Populus trichocarpa]	gi|566162432|ref|XM_002304482.2|	1434	0	Populus trichocarpa 1-aminocyclopropane-1-carboxylate synthase family protein (POPTR_0003s132201g) mRNA, complete cds	P31531	730	0	1-aminocyclopropane-1-carboxylate synthase	Cj0762c	107	9e-25	COG0436	pfam00155	Aminotran_1_2	Aminotransferase class I and II.	GO:0009693|ethylene biosynthetic process;GO:0009835|fruit ripening;	.	GO:0016847|1-aminocyclopropane-1-carboxylate synthase activity;GO:0030170|pyridoxal phosphate binding;	K01762	ACS; 1-aminocyclopropane-1-carboxylate synthase [EC:4.4.1.14]
Potri.002G163700	2	5	3.62694	20	64	38.5931	0.0939789	-3.41152	1.33473e-05	0.00033861	down	yes	chrChr02:12373282-12376283:-	gi|7576444|dbj|BAA94600.1|	2543	0	1-aminocyclopropane-1-carboxylate synthase [Populus x canadensis]	gi|7576443|dbj|AB033503.1|	1706	0	Populus euramericana peacs-2 mRNA for 1-aminocyclopropane-1-carboxylate synthase, complete cds	Q9MB95	723	0	1-aminocyclopropane-1-carboxylate synthase 1	aq_1969	112	9e-26	COG0436	pfam00155	Aminotran_1_2	Aminotransferase class I and II.	GO:0009693|ethylene biosynthetic process;GO:0009835|fruit ripening;	.	GO:0016847|1-aminocyclopropane-1-carboxylate synthase activity;GO:0030170|pyridoxal phosphate binding;	.	.
Potri.002G093300	236	162	207.764	646	1393	949.636	0.218783	-2.19243	9.79408e-07	3.66222e-05	down	yes	chrChr02:6675726-6679967:+	gi|224063203|ref|XP_002301039.1|	1861	0	hypothetical protein POPTR_0002s09390g [Populus trichocarpa]	gi|566157099|ref|XM_002301003.2|	1673	0	Populus trichocarpa hypothetical protein (POPTR_0002s09390g) mRNA, complete cds	Q6MEW4	297	2e-96	2,3-bisphosphoglycerate-dependent phosphoglycerate mutase	CPn0863	257	9e-80	COG0588	pfam00300	His_Phos_1	Histidine phosphatase superfamily (branch 1). The histidine phosphatase superfamily is so named because catalysis centres on a conserved His residue that is transiently phosphorylated during the catalytic cycle. Other conserved residues contribute to a 'phosphate pocket' and interact with the phospho group of substrate before, during and after its transfer to the His residue. Structure and sequen…	GO:0006094|gluconeogenesis;GO:0006096|glycolytic process;	.	GO:0046538|2,3-bisphosphoglycerate-dependent phosphoglycerate mutase activity;	K01834	PGAM, gpmA; 2,3-bisphosphoglycerate-dependent phosphoglycerate mutase [EC:5.4.2.11]
Potri.006G113300	2530	2374	2555.21	4553	6990	5447.62	0.469051	-1.09218	6.42326e-06	0.000181208	down	yes	chrChr06:8818016-8823052:-	gi|566175705|ref|XP_006381285.1|	2980	0	2 family protein [Populus trichocarpa]	gi|566175704|ref|XM_006381223.1|	2397	0	Populus trichocarpa 2 family protein (POPTR_0006s11400g) mRNA, complete cds	P35493	1048	0	2,3-bisphosphoglycerate-independent phosphoglycerate mutase	MA4007	311	5e-95	COG0696	pfam01676	Metalloenzyme	Metalloenzyme superfamily. This family includes phosphopentomutase and 2,3-bisphosphoglycerate-independent phosphoglycerate mutase. This family is also related to pfam00245. The alignment contains the most conserved residues that are probably involved in metal binding and catalysis.	GO:0006007|glucose catabolic process;GO:0006096|glycolytic process;	GO:0005737|cytoplasm;	GO:0030145|manganese ion binding;GO:0004619|phosphoglycerate mutase activity;	.	.
Potri.012G127500	271	93	190.713	803	1399	1033.97	0.184447	-2.43872	0.000545056	0.00719606	down	yes	chrChr12:14516562-14517551:-	gi|224120250|ref|XP_002318283.1|	887	8e-117	21K protein precursor [Populus trichocarpa]	gi|566198499|ref|XM_002318247.2|	970	0	Populus trichocarpa 21K protein precursor (POPTR_0012s14560g) mRNA, complete cds	P17407	210	4e-65	21 kDa protein	.	.	.	.	pfam04043	PMEI	Plant invertase/pectin methylesterase inhibitor. This domain inhibits pectin methylesterases (PMEs) and invertases through formation of a non-covalent 1:1 complex. It has been implicated in the regulation of fruit development, carbohydrate metabolizm and cell wall extension. It may also be involved in inhibiting microbial pathogen PMEs. It has been observed that it is often expressed as a large i…	.	.	GO:0004857|enzyme inhibitor activity;GO:0030599|pectinesterase activity;	.	.
Potri.015G128700	1372	2043	1774.44	4023	4404	4032.94	0.439987	-1.18447	0.00169723	0.0179306	down	yes	chrChr15:14042637-14043724:-	gi|224136750|ref|XP_002322406.1|	926	3e-122	21K protein precursor [Populus trichocarpa]	gi|566207608|ref|XM_002322370.2|	850	0	Populus trichocarpa 21K protein precursor (POPTR_0015s14640g) mRNA, complete cds	P17407	208	5e-64	21 kDa protein	.	.	.	.	pfam04043	PMEI	Plant invertase/pectin methylesterase inhibitor. This domain inhibits pectin methylesterases (PMEs) and invertases through formation of a non-covalent 1:1 complex. It has been implicated in the regulation of fruit development, carbohydrate metabolizm and cell wall extension. It may also be involved in inhibiting microbial pathogen PMEs. It has been observed that it is often expressed as a large i…	.	.	GO:0004857|enzyme inhibitor activity;GO:0030599|pectinesterase activity;	.	.
Potri.015G128300	6	6	6.25014	21	167	84.4754	0.0739877	-3.75657	7.12155e-09	4.36703e-07	down	yes	chrChr15:14020411-14021514:-	gi|566207614|ref|XP_002322405.2|	960	3e-127	ripening-related family protein [Populus trichocarpa]	gi|566207613|ref|XM_002322369.2|	1077	0	Populus trichocarpa ripening-related family protein (POPTR_0015s14680g) mRNA, complete cds	P17407	160	2e-45	21 kDa protein	.	.	.	.	pfam04043	PMEI	Plant invertase/pectin methylesterase inhibitor. This domain inhibits pectin methylesterases (PMEs) and invertases through formation of a non-covalent 1:1 complex. It has been implicated in the regulation of fruit development, carbohydrate metabolizm and cell wall extension. It may also be involved in inhibiting microbial pathogen PMEs. It has been observed that it is often expressed as a large i…	.	.	GO:0004857|enzyme inhibitor activity;GO:0030599|pectinesterase activity;	.	.
Potri.019G006900	8	2	5.2464	443	1295	800.844	0.00655109	-7.25405	4.29213e-07	1.77953e-05	down	yes	chrChr19:827285-833444:+	.	.	.	.	gi|566225242|ref|XM_006370943.1|	777	0	Populus trichocarpa truncated Kunitz trypsin inhibitor family protein (POPTR_0019s02560g) mRNA, complete cds	P32765	63.2	1e-10	21 kDa seed protein	.	.	.	.	pfam00197	Kunitz_legume	Trypsin and protease inhibitor.	.	.	GO:0004866|endopeptidase inhibitor activity;	.	.
Potri.019G011000	9	2	5.77357	359	872	570.842	0.0101141	-6.62749	5.51514e-06	0.000160603	down	yes	chrChr19:1336150-1336941:+	gi|566225243|ref|XP_006371005.1|	952	9e-128	truncated Kunitz trypsin inhibitor family protein [Populus trichocarpa]	gi|566225242|ref|XM_006370943.1|	786	0	Populus trichocarpa truncated Kunitz trypsin inhibitor family protein (POPTR_0019s02560g) mRNA, complete cds	P32765	60.8	7e-10	21 kDa seed protein	.	.	.	.	pfam00197	Kunitz_legume	Trypsin and protease inhibitor.	.	.	GO:0004866|endopeptidase inhibitor activity;	.	.
Potri.011G131800	376	422	415.343	81	140	103.806	4.00116	2.00042	7.13723e-08	3.57117e-06	up	yes	chrChr11:15689717-15690714:+	gi|224115184|ref|XP_002316966.1|	1060	3e-144	hypothetical protein POPTR_0011s13520g [Populus trichocarpa]	gi|566195306|ref|XM_002316930.2|	718	0	Populus trichocarpa hypothetical protein (POPTR_0011s13520g) mRNA, complete cds	Q9FIT9	226	2e-72	21.7 kDa class VI heat shock protein	.	.	.	.	pfam00011	HSP20	Hsp20/alpha crystallin family.	.	GO:0005737|cytoplasm;	.	.	.
Potri.005G231600	7	5	6.26279	41	52	44.2357	0.141578	-2.82033	4.45836e-05	0.000943317	down	yes	chrChr05:24019301-24021234:+	gi|743910612|ref|XP_011048822.1|	1168	4e-157	PREDICTED: transmembrane protein 136 [Populus euphratica]	gi|566173171|ref|XM_002307643.2|	424	0	Populus trichocarpa 26S proteasome AAA-ATPase subunit family protein (POPTR_0005s25320g) mRNA, complete cds	Q9SEI3	52.8	3e-06	26S protease regulatory subunit 10B homolog A	.	.	.	.	pfam03798	TRAM_LAG1_CLN8	TLC domain.	GO:0030433|ER-associated ubiquitin-dependent protein catabolic process;GO:1901800|positive regulation of proteasomal protein catabolic process;GO:0045899|positive regulation of RNA polymerase II transcriptional preinitiation complex assembly;	GO:0005618|cell wall;GO:0005829|cytosol;GO:0031597|cytosolic proteasome complex;GO:0031595|nuclear proteasome complex;GO:0005634|nucleus;GO:0000502|proteasome complex;	GO:0005524|ATP binding;GO:0036402|proteasome-activating ATPase activity;GO:0017025|TBP-class protein binding;	K03064	PSMC6, RPT4; 26S proteasome regulatory subunit T4
Potri.006G219400	186	165	182.949	373	409	374.219	0.488883	-1.03244	0.000629948	0.00813504	down	yes	chrChr06:23178510-23183039:+	gi|224088703|ref|XP_002308516.1|	1516	0	hydrolase family protein [Populus trichocarpa]	gi|566177788|ref|XM_002308480.2|	1610	0	Populus trichocarpa hydrolase family protein (POPTR_0006s23600g) mRNA, complete cds	B2JQW2	77	3e-14	2-hydroxy-6-oxononadienedioate/2-hydroxy-6-oxononatrienedioate hydrolase	TVN0975	63.2	1e-10	COG0596	pfam12697	Abhydrolase_6	Alpha/beta hydrolase family. This family contains alpha/beta hydrolase enzymes of diverse specificity.	GO:0019380|3-phenylpropionate catabolic process;	GO:0005737|cytoplasm;	GO:0052823|2-hydroxy-6-oxonona-2,4,7-trienedioate hydrolase activity;GO:0018771|2-hydroxy-6-oxonona-2,4-dienedioate hydrolase activity;	K05714	mhpC; 2-hydroxy-6-oxonona-2,4-dienedioate hydrolase [EC:3.7.1.14]
Potri.004G094600	710	779	775.102	2295	2094	2116.43	0.366231	-1.44917	2.19784e-10	1.87561e-08	down	yes	chrChr04:8079697-8084304:+	gi|224079379|ref|XP_002305843.1|	2983	0	hypothetical protein POPTR_0004s09350g [Populus trichocarpa]	gi|566165725|ref|XM_002305807.2|	2375	0	Populus trichocarpa hypothetical protein (POPTR_0004s09350g) mRNA, complete cds	Q9LF46	904	0	2-hydroxyacyl-CoA lyase	Rv0118c	443	3e-144	COG0028	pfam00205	TPP_enzyme_M	Thiamine pyrophosphate enzyme, central domain. The central domain of TPP enzymes contains a 2-fold Rossman fold.	.	GO:0005829|cytosol;	GO:0016831|carboxy-lyase activity;GO:0000287|magnesium ion binding;GO:0030976|thiamine pyrophosphate binding;	K12261	HACL1; 2-hydroxyacyl-CoA lyase 1 [EC:4.1.-.-]
Potri.009G105100	3	1	2.09603	21	27	22.8185	0.0918568	-3.44447	0.000180058	0.00295656	down	yes	chrChr09:9181880-9183612:+	gi|566187367|ref|XP_002313842.2|	1647	0	hypothetical protein POPTR_0009s10800g [Populus trichocarpa]	gi|156627639|gb|AC209222.1|	1434	0	Populus trichocarpa clone POP017-E23, complete sequence	Q5NUF4	280	3e-88	2-hydroxyisoflavanone dehydratase	Rv1400c	78.6	3e-15	COG0657	pfam07859	Abhydrolase_3	alpha/beta hydrolase fold. This catalytic domain is found in a very wide range of enzymes.	GO:0009813|flavonoid biosynthetic process;GO:0009717|isoflavonoid biosynthetic process;GO:0046287|isoflavonoid metabolic process;	.	GO:0033987|2-hydroxyisoflavanone dehydratase activity;GO:0052689|carboxylic ester hydrolase activity;	.	.
Potri.009G104600	11	9	10.4296	20	66	39.474	0.264213	-1.92022	0.00446534	0.0381809	down	yes	chrChr09:9157154-9158411:-	gi|224103551|ref|XP_002313101.1|	1606	0	hypothetical protein POPTR_0009s10750g [Populus trichocarpa]	gi|566187360|ref|XM_002313065.2|	1255	0	Populus trichocarpa hypothetical protein (POPTR_0009s10750g) mRNA, complete cds	Q5NUF4	248	8e-77	2-hydroxyisoflavanone dehydratase	AF1716	75.5	2e-14	COG0657	pfam07859	Abhydrolase_3	alpha/beta hydrolase fold. This catalytic domain is found in a very wide range of enzymes.	GO:0009813|flavonoid biosynthetic process;GO:0009717|isoflavonoid biosynthetic process;GO:0046287|isoflavonoid metabolic process;	.	GO:0033987|2-hydroxyisoflavanone dehydratase activity;GO:0052689|carboxylic ester hydrolase activity;	.	.
Potri.004G143200	69	79	77.0218	728	356	535.604	0.143804	-2.79783	1.25396e-18	3.23731e-16	down	yes	chrChr04:16671526-16672874:-	gi|566166611|ref|XP_006384434.1|	1587	0	hypothetical protein POPTR_0004s15050g [Populus trichocarpa]	gi|157426997|gb|AC210654.1|	1271	0	Populus trichocarpa clone POP059-H12, complete sequence	Q5NUF4	210	2e-62	2-hydroxyisoflavanone dehydratase	SSO2521	79	2e-15	COG0657	pfam07859	Abhydrolase_3	alpha/beta hydrolase fold. This catalytic domain is found in a very wide range of enzymes.	GO:0009813|flavonoid biosynthetic process;GO:0009717|isoflavonoid biosynthetic process;GO:0046287|isoflavonoid metabolic process;	.	GO:0033987|2-hydroxyisoflavanone dehydratase activity;GO:0052689|carboxylic ester hydrolase activity;	.	.
Potri.001G083400	2	5	3.62694	10	32	19.2966	0.187958	-2.41152	0.00571904	0.0462369	down	yes	chrChr01:6577749-6581487:+	gi|566148401|ref|XP_002297946.2|	2671	0	hydrolase family protein [Populus trichocarpa]	.	.	.	.	P19076	57.8	9e-08	2-hydroxymuconate semialdehyde hydrolase	.	.	.	.	pfam12697	Abhydrolase_6	Alpha/beta hydrolase family. This family contains alpha/beta hydrolase enzymes of diverse specificity.	GO:0043640|benzoate catabolic process via hydroxylation;	.	GO:0018775|2-hydroxymuconate-semialdehyde hydrolase activity;GO:0052689|carboxylic ester hydrolase activity;	K10216	dmpD, xylF; 2-hydroxymuconate-semialdehyde hydrolase [EC:3.7.1.9]
[truncated: 2,278 more rows]

## Sheet: BdoA_Ph vs Control_P
Supplementary Datasets 2. DEGs and their functional annotations in stems of poplar infected with pathogen Botryosphaeria and Valsa. B: BdoA_Ph vs Ctrl_Ph.
gene	AP_normalize	CKP_normalize	FoldChange	Log2FoldChange	pval	padj	Up/Down	Significant	Position	NR:Seq-id	NR:Score	NR:Evalue	NR:Description	NT:Seq-id	NT:Score	NT:Evalue	NT:Description	Uniprot:UniProtKB-AC	Uniprot:Score	Uniprot:Evalue	Uniprot:Description	COG:gene	COG:Score	COG:Eval	COG:num	Pfam:pfam_ID	Pfam:pfam_Name	Pfam:pfam_Description	Up/Down	GO:biological_process	GO:cellular_component	GO:molecular_function	KEGG:KO	KEGG:Description
[truncated: 376 more rows]

## Sheet: VsoC_Xy vs Control_Xy
Supplementary Datasets 2. DEGs and their functional annotations in stems of poplar infected with pathogen Botryosphaeria and Valsa. A: VsoC_Xy vs Ctrl_Xy.
[truncated: 1,536 more rows]

## Sheet: VsoC_Ph vs Control_Ph
Supplementary Datasets 2. DEGs and their functional annotations in stems of poplar infected with pathogen Botryosphaeria and Valsa. A: VsoC_Ph vs Ctrl_Ph.
[truncated: 1,119 more rows]
