# Supplementary material for: Fungal canker pathogens trigger carbon starvation by inhibiting carbon metabolism in poplar stems
Source: Sci Rep. 2019 Jul 12;9:10111. doi: 10.1038/s41598-019-46635-5 (PMC6626041; doi:10.1038/s41598-019-46635-5)
Supplement: Supplementary file 4 — Supplementary Dataset 3 [file 41598_2019_46635_MOESM4_ESM.xlsx]

## Sheet: 1343 Co-Expressd (CE) genes
Supplementary Datasets 3. Co-expressed DEGs in poplar infected with canker pathogens. A: 1343 co-expressed DE genes.
Query Gene	Bdo_Ph	Bdo_Xy	Vso_Ph	Vso_Xy	Bdo_Ph	Bdo_Xy	Vso_Ph	Vso_Xy	Query_GeneName	geneID	NR:Seq-id	NR:Score	NR:Evalue	NR:Description	Uniprot:UniProtKB-AC	Uniprot:Score	Uniprot:Evalue	Uniprot:Description	COG:gene	COG:Score	COG:Eval	COG:num	Pfam:pfam_ID	Pfam:pfam_Name	Pfam:pfam_Description	GO:biological_process	GO:cellular_component	GO:molecular_function	KEGG:KO	KEGG:Description
Potri.017G042800	-1.53231	-1.64937	-1.95223	-4.47058	down	down	down	down	Potri.017G042800	Potri.017G042800.v3.0	gi|224140703|ref|XP_002323718.1|	939	0	hypothetical protein POPTR_0017s07030g [Populus trichocarpa]	tr|Q66PF2|URT1_FRAAN	390	3.68444e-132	Putative UDP-rhamnose:rhamnosyltransferase 1 OS=Fragaria ananassa (Strawberry) PE=2 SV=1	--	--	--	--	PF00201.13	UDPGT	and UDP-glucosyl transferase	metabolic process (GO:0008152);flavonoid metabolic process (GO:0009812);single-organism metabolic process (GO:0044710);	cytosol (GO:0005829);	UDP-glycosyltransferase activity (GO:0008194);transferase activity, transferring hexosyl groups (GO:0016758);	--	--
Potri.014G104200	2.44961	1.76472	3.14437	1.82784	up	up	up	up	Potri.014G104200	Potri.014G104200.v3.0	gi|224128033|ref|XP_002320224.1|	879	0	CBL-interacting protein kinase 9 [Populus trichocarpa]	tr|Q9MAM1|CIPK9_ARATH	684	0	CBL-interacting serine/threonine-protein kinase 9 OS=Arabidopsis thaliana (Mouse-ear cress) PE=1 SV=2	YDR477w_1	267	4e-85	[RTKL]	PF00069.20	Pkinase	kinase domain	cytokinesis by cell plate formation (GO:0000911);protein phosphorylation (GO:0006468);signal transduction (GO:0007165);response to nutrient (GO:0007584);response to cold (GO:0009409);response to wounding (GO:0009611);response to salt stress (GO:0009651);response to ethylene (GO:0009723);response to cytokinin (GO:0009735);abscisic acid-activated signaling pathway (GO:0009738);response to glucose (…	nucleus (GO:0005634);mitochondrion (GO:0005739);cytosol (GO:0005829);plasma membrane (GO:0005886);plastid (GO:0009536);plant-type vacuole membrane (GO:0009705);cytoplasmic membrane-bounded vesicle (GO:0016023);	protein serine/threonine kinase activity (GO:0004674);ATP binding (GO:0005524);identical protein binding (GO:0042802);	--	--
Potri.011G047300	-2.68895	-6.33953	-7.87867	-7.04864	down	down	down	down	Potri.011G047300	Potri.011G047300.v3.0	gi|224113975|ref|XP_002316632.1|	1227	0	hypothetical protein POPTR_0011s04710g [Populus trichocarpa]	tr|P43309|PPO_MALDO	789	0	Polyphenol oxidase, chloroplastic (Precursor) OS=Malus domestica (Apple) PE=2 SV=1	--	--	--	--	PF12143.3	PPO1_KFDV	of unknown function (DUF_B2219)	pigment biosynthetic process (GO:0046148);oxidation-reduction process (GO:0055114);(+)-3'-hydroxylarreatricin biosynthetic process (GO:1901708);(+)-larreatricin metabolic process (GO:1901709);	vacuolar lumen (GO:0005775);chloroplast (GO:0009507);thylakoid (GO:0009579);	catechol oxidase activity (GO:0004097);monophenol monooxygenase activity (GO:0004503);copper ion binding (GO:0005507);aureusidin synthase activity (GO:0033793);metal ion binding (GO:0046872);	--	--
Potri.003G134600	-1.4572	-4.04202	-2.52013	-4.62848	down	down	down	down	Potri.003G134600	Potri.003G134600.v3.0	gi|270271282|gb|ACZ67171.1|	370	7.6598e-131	plant disease resistance response protein, partial [Populus deltoides]	tr|P13240|DR206_PEA	284	4.1915e-99	Disease resistance response protein 206 (Precursor) GN=PI206 OS=Pisum sativum (Garden pea) PE=2 SV=2	--	--	--	--	PF03018.9	Dirigent	protein	acetyl-CoA metabolic process (GO:0006084);defense response (GO:0006952);response to biotic stimulus (GO:0009607);cytokinin-activated signaling pathway (GO:0009736);sterol biosynthetic process (GO:0016126);brassinosteroid biosynthetic process (GO:0016132);regulation of catalytic activity (GO:0050790);(-)-pinoresinol biosynthetic process (GO:1901599);	apoplast (GO:0048046);	guiding stereospecific synthesis activity (GO:0042349);	--	--
Potri.001G017500	-1.84953	-3.85139	-3.12305	-3.60058	down	down	down	down	Potri.001G017500	Potri.001G017500.v3.0	gi|224057499|ref|XP_002299240.1|	745	0	polygalacturonase inhibitor-like family protein [Populus trichocarpa]	tr|Q00874|DR100_ARATH	427	9.54921e-150	DNA-damage-repair/toleration protein DRT100 (Precursor) OS=Arabidopsis thaliana (Mouse-ear cress) PE=2 SV=2	alr0124_1	76.6	1e-14	[S]	PF13855.1	LRR_8	rich repeat	ion transport (GO:0006811);defense response (GO:0006952);signal transduction (GO:0007165);epidermis development (GO:0008544);response to bacterium (GO:0009617);post-embryonic development (GO:0009791);cellular component organization (GO:0016043);phosphorylation (GO:0016310);macromolecule modification (GO:0043412);primary metabolic process (GO:0044238);cellular macromolecule metabolic process (GO:0…	plasma membrane (GO:0005886);intracellular membrane-bounded organelle (GO:0043231);cytoplasmic part (GO:0044444);	catalytic activity (GO:0003824);binding (GO:0005488);kinase activity (GO:0016301);2-alkenal reductase [NAD(P)] activity (GO:0032440);	--	--
Potri.018G114800	-1.99776	-3.22013	-1.71951	-3.43277	down	down	down	down	Potri.018G114800	Potri.018G114800.v3.0	gi|566215469|ref|XP_006372139.1|	124	1.10212e-36	hypothetical protein POPTR_0018s12270g [Populus trichocarpa]	tr|P21997|SSGP_VOLCA	63	2.07529e-13	Sulfated surface glycoprotein 185 (Precursor) OS=Volvox carteri (Green alga) PE=1 SV=1	--	--	--	--	--	--	--	defense response to insect (GO:0002213);chitin catabolic process (GO:0006032);flower development (GO:0009908);cellular component organization (GO:0016043);cell differentiation (GO:0030154);cellular macromolecule metabolic process (GO:0044260);organ development (GO:0048513);regulation of cellular process (GO:0050794);negative regulation of developmental process (GO:0051093);regulation of multicell…	extracellular region (GO:0005576);plant-type cell wall (GO:0009505);plasmodesma (GO:0009506);	chitinase activity (GO:0004568);protein binding (GO:0005515);	--	--
Potri.010G234700	-1.65001	-1.6201	-1.33042	-1.84131	down	down	down	down	Potri.010G234700	Potri.010G234700.v3.0	gi|566192489|ref|XP_002316514.2|	1456	0	CTR1-like protein kinase [Populus trichocarpa]	tr|Q05609|CTR1_ARATH	724	0	Serine/threonine-protein kinase CTR1 GN=CTR1 OS=Arabidopsis thaliana (Mouse-ear cress) PE=1 SV=1	SPBC1D7.05c	134	1e-33	[RTKL]	PF07714.12	Pkinase_Tyr	tyrosine kinase	transition metal ion transport (GO:0000041);activation of MAPKK activity (GO:0000186);defense response to oomycetes (GO:0002229);immune effector process (GO:0002252);protein N-linked glycosylation (GO:0006487);anion transport (GO:0006820);cell death (GO:0008219);response to water deprivation (GO:0009414);anatomical structure morphogenesis (GO:0009653);gibberellin biosynthetic process (GO:0009686)…	nucleolus (GO:0005730);early endosome (GO:0005769);endoplasmic reticulum membrane (GO:0005789);trans-Golgi network (GO:0005802);cytosol (GO:0005829);	MAP kinase kinase kinase activity (GO:0004709);protein binding (GO:0005515);ATP binding (GO:0005524);	0	K14510
Potri.019G069500	-5.85906	-5.89906	-5.85807	-4.71919	down	down	down	down	Potri.019G069500	Potri.019G069500.v3.0	gi|566238875|ref|XP_006371391.1|	2986	0	hypothetical protein POPTR_0019s09760g [Populus trichocarpa]	tr|O23530|SNC1_ARATH	558	1.06431e-174	Protein SUPPRESSOR OF npr1-1, CONSTITUTIVE 1 OS=Arabidopsis thaliana (Mouse-ear cress) PE=1 SV=3	alr0124_1	122	3e-28	[S]	PF00931.17	NB-ARC	domain	signal transduction (GO:0007165);response to virus (GO:0009615);response to ozone (GO:0010193);cellular metabolic process (GO:0044237);innate immune response (GO:0045087);	mitochondrion (GO:0005739);plasmodesma (GO:0009506);plastid stroma (GO:0009532);chloroplast envelope (GO:0009941);membrane (GO:0016020);	protein binding (GO:0005515);	--	--
Potri.001G411800	1.75256	1.5197	3.32765	4.45114	up	up	up	up	Potri.001G411800	Potri.001G411800.v3.0	gi|566154292|ref|XP_006370401.1|	422	1.27275e-150	hypothetical protein POPTR_0001s42270g [Populus trichocarpa]	tr|Q9LSQ6|PBP1_ARATH	151	4.7914e-47	Calcium-binding protein PBP1 GN=F24B18.11 OS=Arabidopsis thaliana (Mouse-ear cress) PE=1 SV=1	--	--	--	--	PF13833.1	EF-hand_8	domain pair	protein folding (GO:0006457);response to water deprivation (GO:0009414);ethylene biosynthetic process (GO:0009693);response to ethylene (GO:0009723);response to auxin (GO:0009733);abscisic acid-activated signaling pathway (GO:0009738);response to jasmonic acid (GO:0009753);response to cyclopentenone (GO:0010583);hyperosmotic salinity response (GO:0042538);regulation of hydrolase activity (GO:0051…	extracellular region (GO:0005576);nucleus (GO:0005634);cytosol (GO:0005829);plasmodesma (GO:0009506);	copper ion binding (GO:0005507);calcium ion binding (GO:0005509);protein binding (GO:0005515);enzyme regulator activity (GO:0030234);	--	--
Potri.002G092100	-1.19465	-2.17726	-1.29626	-2.82922	down	down	down	down	Potri.002G092100	Potri.002G092100.v3.0	gi|224063191|ref|XP_002301033.1|	1102	0	hypothetical protein POPTR_0002s09270g [Populus trichocarpa]	tr|Q9LX20|ASPL1_ARATH	520	0	Aspartic proteinase-like protein 1 (Precursor) GN=At5g10080 OS=Arabidopsis thaliana (Mouse-ear cress) PE=1 SV=1	--	--	--	--	PF14543.1	TAXi_N	inhibitor N-terminal	proteolysis (GO:0006508);defense response (GO:0006952);response to organic substance (GO:0010033);cellular metabolic process (GO:0044237);primary metabolic process (GO:0044238);single-organism metabolic process (GO:0044710);regulation of cellular process (GO:0050794);response to other organism (GO:0051707);cellular response to stimulus (GO:0051716);organic substance metabolic process (GO:0071704)…	extracellular region (GO:0005576);intracellular membrane-bounded organelle (GO:0043231);cytoplasmic part (GO:0044444);anchored component of plasma membrane (GO:0046658);	aspartic-type endopeptidase activity (GO:0004190);hydrolase activity (GO:0016787);	--	--
Potri.006G019200	-1.35285	-2.34924	-1.67006	-2.53684	down	down	down	down	Potri.006G019200	Potri.006G019200.v3.0	gi|118486749|gb|ABK95210.1|	451	3.67169e-162	unknown [Populus trichocarpa]	--	--	--	--	--	--	--	--	PF00403.21	HMA	domain	metal ion transport (GO:0030001);	0	metal ion binding (GO:0046872);	--	--
Potri.002G019700	-1.54079	-2.77299	-1.3992	-3.28318	down	down	down	down	Potri.002G019700	Potri.002G019700.v3.0	gi|224065789|ref|XP_002301962.1|	520	0	hypothetical protein POPTR_0002s02120g [Populus trichocarpa]	--	--	--	--	--	--	--	--	PF15365.1	PNRC	nuclear receptor coactivator	--	--	--	--	--
Potri.002G178000	-1.03662	-4.03482	-1.00454	-5.65579	down	down	down	down	Potri.002G178000	Potri.002G178000.v3.0	gi|566158602|ref|XP_002301436.2|	1058	0	fatty acid elongase 3-ketoacyl-CoA synthase 1 family protein [Populus trichocarpa]	tr|Q9MAM3|KCS1_ARATH	808	0	3-ketoacyl-CoA synthase 1 GN=T25K16.11 OS=Arabidopsis thaliana (Mouse-ear cress) PE=2 SV=1	--	--	--	--	PF08392.7	FAE1_CUT1_RppA	III polyketide synthase-like protein	very long-chain fatty acid metabolic process (GO:0000038);sulfur amino acid metabolic process (GO:0000096);polysaccharide biosynthetic process (GO:0000271);acetyl-CoA metabolic process (GO:0006084);glycine catabolic process (GO:0006546);unsaturated fatty acid biosynthetic process (GO:0006636);oxidoreduction coenzyme metabolic process (GO:0006733);vitamin metabolic process (GO:0006766);calcium ion…	extracellular region (GO:0005576);nucleus (GO:0005634);endoplasmic reticulum (GO:0005783);chloroplast (GO:0009507);membrane (GO:0016020);cytosolic ribosome (GO:0022626);	fatty acid elongase activity (GO:0009922);	0	K15397
Potri.004G235400	2.64078	2.65827	3.18919	3.06423	up	up	up	up	Potri.004G235400	Potri.004G235400.v3.0	gi|566168460|ref|XP_006385155.1|	950	0	cytochrome P450 family protein [Populus trichocarpa]	tr|Q949P1|ABAH1_ARATH	765	0	Abscisic acid 8&apos;-hydroxylase 1 GN=CYP707A1 OS=Arabidopsis thaliana (Mouse-ear cress) PE=2 SV=1	slr0574	228	2e-68	[Q]	PF00067.17	p450	P450	steroid biosynthetic process (GO:0006694);response to UV (GO:0009411);response to water deprivation (GO:0009414);unidimensional cell growth (GO:0009826);flower development (GO:0009908);response to red light (GO:0010114);response to chitin (GO:0010200);regulation of hormone levels (GO:0010817);cell differentiation (GO:0030154);small molecule biosynthetic process (GO:0044283);external encapsulating…	extracellular region (GO:0005576);endoplasmic reticulum membrane (GO:0005789);chloroplast (GO:0009507);integral component of membrane (GO:0016021);cytoplasmic membrane-bounded vesicle (GO:0016023);	iron ion binding (GO:0005506);electron carrier activity (GO:0009055);(+)-abscisic acid 8'-hydroxylase activity (GO:0010295);oxygen binding (GO:0019825);heme binding (GO:0020037);	0	K09843
Potri.014G091800	1.57261	1.33682	2.17996	2.73327	up	up	up	up	Potri.014G091800	Potri.014G091800.v3.0	gi|224130426|ref|XP_002320834.1|	948	0	hypothetical protein POPTR_0014s08750g [Populus trichocarpa]	tr|Q3EBF7|SLD2_ARATH	734	0	Delta(8)-fatty-acid desaturase 2 GN=SLD2 OS=Arabidopsis thaliana (Mouse-ear cress) PE=1 SV=1	--	--	--	--	PF00487.19	FA_desaturase	acid desaturase	glucose catabolic process (GO:0006007);fatty acid biosynthetic process (GO:0006633);sphingolipid metabolic process (GO:0006665);lateral root formation (GO:0010311);electron transport chain (GO:0022900);defense response to bacterium (GO:0042742);alkane biosynthetic process (GO:0043447);oxidation-reduction process (GO:0055114);organic cyclic compound biosynthetic process (GO:1901362);	endoplasmic reticulum (GO:0005783);cytosol (GO:0005829);chloroplast outer membrane (GO:0009707);stromule (GO:0010319);integral component of membrane (GO:0016021);	iron ion binding (GO:0005506);protein binding (GO:0005515);nitrate reductase activity (GO:0008940);oxidoreductase activity, acting on paired donors, with oxidation of a pair of donors resulting in the reduction of molecular oxygen to two molecules of water (GO:0016717);heme binding (GO:0020037);oxidoreductase activity, acting on other nitrogenous compounds as donors, with NAD or NADP as acceptor …	0	K13076
Potri.003G192500	1.67682	1.84321	1.58436	3.07152	up	up	up	up	Potri.003G192500	Potri.003G192500.v3.0	gi|566163504|ref|XP_002303952.2|	805	0	hypothetical protein POPTR_0003s19170g [Populus trichocarpa]	tr|Q9FL41|WTR38_ARATH	547	0	WAT1-related protein At5g07050 GN=At5g07050 OS=Arabidopsis thaliana (Mouse-ear cress) PE=2 SV=1	PAE1328	68.9	2e-12	[GER]	PF00892.15	EamA	transporter family	Golgi to vacuole transport (GO:0006896);response to abiotic stimulus (GO:0009628);auxin-activated signaling pathway (GO:0009734);unidimensional cell growth (GO:0009826);plant-type secondary cell wall biogenesis (GO:0009834);tissue development (GO:0009888);root morphogenesis (GO:0010015);mRNA modification (GO:0016556);glucosinolate biosynthetic process (GO:0019761);amino acid export (GO:0032973);a…	extracellular region (GO:0005576);plasma membrane (GO:0005886);cell cortex (GO:0005938);chloroplast (GO:0009507);plant-type vacuole membrane (GO:0009705);membrane (GO:0016020);	protein binding (GO:0005515);L-amino acid efflux transmembrane transporter activity (GO:0034639);	--	--
Potri.012G055700	-3.32615	-3.55987	-3.77921	-2.18484	down	down	down	down	Potri.012G055700	Potri.012G055700.v3.0	gi|224118802|ref|XP_002317910.1|	543	0	basic helix-loop-helix family protein [Populus trichocarpa]	tr|Q8GWK7|BEE3_ARATH	233	1.25372e-76	Transcription factor BEE 3 GN=F25P22.25 OS=Arabidopsis thaliana (Mouse-ear cress) PE=2 SV=1	--	--	--	--	PF00010.21	HLH	DNA-binding domain	regulation of transcription, DNA-templated (GO:0006355);fatty acid catabolic process (GO:0009062);jasmonic acid metabolic process (GO:0009694);gibberellic acid mediated signaling pathway (GO:0009740);response to jasmonic acid (GO:0009753);plant-type cell wall modification (GO:0009827);pollen tube growth (GO:0009860);positive regulation of flower development (GO:0009911);seed dormancy process (GO:…	nucleus (GO:0005634);	DNA binding (GO:0003677);sequence-specific DNA binding transcription factor activity (GO:0003700);protein dimerization activity (GO:0046983);	--	--
Potri.008G010600	-1.03238	-1.55781	-1.10814	-2.11625	down	down	down	down	Potri.008G010600	Potri.008G010600.v3.0	gi|566181681|ref|XP_002310957.2|	980	0	hypothetical protein POPTR_0008s01110g [Populus trichocarpa]	tr|Q94BZ1|ZIFL1_ARATH	668	0	Protein ZINC INDUCED FACILITATOR-LIKE 1 GN=ZIFL1 OS=Arabidopsis thaliana (Mouse-ear cress) PE=2 SV=1	YCR023c	125	7e-30	[GEPR]	PF07690.11	MFS_1	Facilitator Superfamily	response to water deprivation (GO:0009414);gravitropism (GO:0009630);basipetal auxin transport (GO:0010540);root development (GO:0048364);transmembrane transport (GO:0055085);response to karrikin (GO:0080167);regulation of stomatal closure (GO:0090333);	plasma membrane (GO:0005886);plant-type vacuole membrane (GO:0009705);integral component of membrane (GO:0016021);	potassium ion antiporter activity (GO:0022821);	--	--
Potri.004G019900	1.85833	2.45724	3.16434	3.30191	up	up	up	up	Potri.004G019900	Potri.004G019900.v3.0	gi|566164445|ref|XP_002305598.2|	805	0	hypothetical protein POPTR_0004s01930g [Populus trichocarpa]	tr|Q94B38|GPT2_ARATH	624	0	Glucose-6-phosphate/phosphate translocator 2, chloroplastic (Precursor) GN=GPT2 OS=Arabidopsis thaliana (Mouse-ear cress) PE=2 SV=2	--	--	--	--	PF03151.11	TPT	Transporter family	glucose catabolic process (GO:0006007);purine nucleobase transport (GO:0006863);vacuole organization (GO:0007033);gamete generation (GO:0007276);embryo sac development (GO:0009553);response to nematode (GO:0009624);photosynthetic acclimation (GO:0009643);response to sucrose (GO:0009744);response to glucose (GO:0009749);embryo development (GO:0009790);regulation of photosynthesis (GO:0010109);poll…	mitochondrion (GO:0005739);vacuolar membrane (GO:0005774);chloroplast (GO:0009507);chloroplast thylakoid (GO:0009534);chloroplast envelope (GO:0009941);integral component of membrane (GO:0016021);plastid membrane (GO:0042170);	inorganic phosphate transmembrane transporter activity (GO:0005315);nucleotide-sugar transmembrane transporter activity (GO:0005338);triose-phosphate:phosphate antiporter activity (GO:0009670);phosphoglycerate transmembrane transporter activity (GO:0015120);phosphoenolpyruvate:phosphate antiporter activity (GO:0015121);glucose-6-phosphate transmembrane transporter activity (GO:0015152);antiporter…	0	K15283
Potri.008G050700	-2.80765	-4.40732	-4.36076	-4.90923	down	down	down	down	Potri.008G050700	Potri.008G050700.v3.0	gi|224098284|ref|XP_002311146.1|	478	2.54233e-171	Gamma-tonoplast intrinsic protein 3 [Populus trichocarpa]	tr|O82598|TIP13_ARATH	414	4.70842e-148	Aquaporin TIP1-3, N-terminally processed GN=TIP1-3 OS=Arabidopsis thaliana (Mouse-ear cress) PE=1 SV=1	MTH103	107	3e-27	[G]	PF00230.15	MIP	intrinsic protein	glycolytic process (GO:0006096);polyamine catabolic process (GO:0006598);calcium ion transport (GO:0006816);iron ion transport (GO:0006826);water transport (GO:0006833);autophagy (GO:0006914);hyperosmotic response (GO:0006972);Golgi organization (GO:0007030);response to desiccation (GO:0009269);response to cold (GO:0009409);response to salt stress (GO:0009651);phenylpropanoid metabolic process (G…	protein storage vacuole (GO:0000326);endoplasmic reticulum (GO:0005783);plasma membrane (GO:0005886);plant-type vacuole membrane (GO:0009705);chloroplast envelope (GO:0009941);integral component of membrane (GO:0016021);central vacuole (GO:0042807);columella (GO:0043674);	methylammonium transmembrane transporter activity (GO:0015200);urea transmembrane transporter activity (GO:0015204);water channel activity (GO:0015250);ammonium transmembrane transporter activity (GO:0051739);	0	K09873
Potri.006G122400	-3.4258	#NAME?	-6.65841	-4.03362	down	down	down	down	Potri.006G122400	Potri.006G122400.v3.0	gi|566175911|ref|XP_006381386.1|	1163	0	hypothetical protein POPTR_0006s12430g [Populus trichocarpa]	--	--	--	--	--	--	--	--	PF06813.8	Nodulin-like	0	transmembrane transport (GO:0055085);	integral component of membrane (GO:0016021);	0	--	--
Potri.009G167800	2.46498	2.192	3.30264	2.63145	up	up	up	up	Potri.009G167800	Potri.009G167800.v3.0	gi|566188388|ref|XP_002312800.2|	734	0	hypothetical protein POPTR_0009s16900g [Populus trichocarpa]	tr|Q9SII5|EXOL5_ARATH	554	0	Protein EXORDIUM-like 5 (Precursor) GN=EXL5 OS=Arabidopsis thaliana (Mouse-ear cress) PE=2 SV=1	--	--	--	--	PF04674.7	Phi_1	protein 1 conserved region	response to hypoxia (GO:0001666);microtubule nucleation (GO:0007020);response to mechanical stimulus (GO:0009612);growth (GO:0040007);response to chemical (GO:0042221);response to karrikin (GO:0080167);	extracellular region (GO:0005576);Golgi apparatus (GO:0005794);plant-type cell wall (GO:0009505);plasmodesma (GO:0009506);	catalytic activity (GO:0003824);	--	--
Potri.001G213300	5.53628	3.1202	6.16876	3.51594	up	up	up	up	Potri.001G213300	Potri.001G213300.v3.0	gi|743922690|ref|XP_011005419.1|	960	0	PREDICTED: lysosomal Pro-X carboxypeptidase-like [Populus euphratica]	tr|Q1PF50|EDA2_ARATH	113	9.14723e-27	Probable serine protease EDA2 (Precursor) GN=EDA2 OS=Arabidopsis thaliana (Mouse-ear cress) PE=2 SV=2	--	--	--	--	PF05577.7	Peptidase_S28	carboxypeptidase S28	proteolysis (GO:0006508);	0	carboxypeptidase activity (GO:0004180);serine-type peptidase activity (GO:0008236);	0	K01285
Potri.002G124600	1.38728	1.63923	2.42088	3.14667	up	up	up	up	Potri.002G124600	Potri.002G124600.v3.0	gi|224063499|ref|XP_002301174.1|	639	0	hypothetical protein POPTR_0002s12620g [Populus trichocarpa]	--	--	--	--	--	--	--	--	PF03168.8	LEA_2	embryogenesis abundant protein	0	plasma membrane (GO:0005886);	0	--	--
Potri.014G049600	-2.73359	-4.40238	-2.35015	-4.64308	down	down	down	down	Potri.014G049600	Potri.014G049600.v3.0	gi|566202579|ref|XP_006375159.1|	389	4.16239e-138	hypothetical protein POPTR_0014s04850g [Populus trichocarpa]	tr|Q96316|BCB3_ARATH	164	3.35668e-51	Uclacyanin-3 (Precursor) GN=UCC3 OS=Arabidopsis thaliana (Mouse-ear cress) PE=2 SV=1	--	--	--	--	PF02298.12	Cu_bind_like	domain	primary metabolic process (GO:0044238);cellular biosynthetic process (GO:0044249);secondary metabolite biosynthetic process (GO:0044550);single-organism process (GO:0044699);response to stimulus (GO:0050896);organic cyclic compound biosynthetic process (GO:1901362);	plasmodesma (GO:0009506);cytoplasmic membrane-bounded vesicle (GO:0016023);anchored component of plasma membrane (GO:0046658);	copper ion binding (GO:0005507);	--	--
Potri.011G043300	2.08545	1.43946	2.90972	3.14209	up	up	up	up	Potri.011G043300	Potri.011G043300.v3.0	gi|224114057|ref|XP_002316655.1|	1284	0	calmodulin-binding protein 60-C [Populus trichocarpa]	--	--	--	--	--	--	--	--	PF07887.6	Calmodulin_bind	binding protein-like	--	--	--	--	--
Potri.002G113400	-1.51617	-1.23297	-2.22188	-2.00165	down	down	down	down	Potri.002G113400	Potri.002G113400.v3.0	gi|224067146|ref|XP_002302378.1|	538	0	hypothetical protein POPTR_0002s11410g [Populus trichocarpa]	tr|P46604|HAT22_ARATH	273	4.80344e-92	Homeobox-leucine zipper protein HAT22 GN=HAT22 OS=Arabidopsis thaliana (Mouse-ear cress) PE=1 SV=1	SPAC32A11.03c	55.5	6e-08	[K]	PF00046.24	Homeobox	domain	regulation of transcription, DNA-templated (GO:0006355);cell proliferation (GO:0008283);response to xenobiotic stimulus (GO:0009410);photomorphogenesis (GO:0009640);shade avoidance (GO:0009641);auxin-activated signaling pathway (GO:0009734);response to cytokinin (GO:0009735);unidimensional cell growth (GO:0009826);root morphogenesis (GO:0010015);shoot system morphogenesis (GO:0010016);red or far-…	histone acetyltransferase complex (GO:0000123);nucleus (GO:0005634);plasmodesma (GO:0009506);	transcription regulatory region sequence-specific DNA binding (GO:0000976);sequence-specific DNA binding transcription factor activity (GO:0003700);H3 histone acetyltransferase activity (GO:0010484);protein homodimerization activity (GO:0042803);sequence-specific DNA binding (GO:0043565);protein self-association (GO:0043621);	0	K09338
Potri.015G033900	-1.40835	-2.09714	-1.59812	-2.64195	down	down	down	down	Potri.015G033900	Potri.015G033900.v3.0	gi|566205903|ref|XP_006374215.1|	1587	0	hypothetical protein POPTR_0015s05090g [Populus trichocarpa]	tr|Q9LD37|CNG20_ARATH	915	0	Probable cyclic nucleotide-gated ion channel 20, chloroplastic (Precursor) GN=MKP6.28 OS=Arabidopsis thaliana (Mouse-ear cress) PE=2 SV=1	--	--	--	--	--	--	--	MAPK cascade (GO:0000165);protein targeting to membrane (GO:0006612);ion transport (GO:0006811);potassium ion transport (GO:0006813);calcium ion transport (GO:0006816);cellular calcium ion homeostasis (GO:0006874);detection of biotic stimulus (GO:0009595);response to nematode (GO:0009624);salicylic acid biosynthetic process (GO:0009697);pollen tube growth (GO:0009860);systemic acquired resistance…	chloroplast (GO:0009507);integral component of membrane (GO:0016021);apical plasma membrane (GO:0016324);	intracellular cyclic nucleotide activated cation channel activity (GO:0005221);inward rectifier potassium channel activity (GO:0005242);calmodulin binding (GO:0005516);cyclic nucleotide binding (GO:0030551);	0	K05391
Potri.015G026300	-2.22686	-5.70973	-2.80137	-5.53757	down	down	down	down	Potri.015G026300	Potri.015G026300.v3.0	gi|566206067|ref|XP_006374297.1|	1748	0	hypothetical protein POPTR_0015s05780g [Populus trichocarpa]	tr|Q9FLV4|Y5248_ARATH	1127	0	G-type lectin S-receptor-like serine/threonine-protein kinase At5g24080 (Precursor) GN=At5g24080 OS=Arabidopsis thaliana (Mouse-ear cress) PE=2 SV=1	YOR231w	89	1e-17	[RTKL]	PF00069.20	Pkinase	kinase domain	protein phosphorylation (GO:0006468);multicellular organismal process (GO:0032501);single-organism process (GO:0044699);recognition of pollen (GO:0048544);	membrane (GO:0016020);cell part (GO:0044464);	protein kinase activity (GO:0004672);protein serine/threonine kinase activity (GO:0004674);binding (GO:0005488);ATP binding (GO:0005524);	--	--
Potri.009G141600	2.33462	1.42525	3.90646	3.76886	up	up	up	up	Potri.009G141600	Potri.009G141600.v3.0	gi|224105083|ref|XP_002313680.1|	593	0	no apical meristem family protein [Populus trichocarpa]	tr|Q9ZVH0|FEZ_ARATH	184	1.52927e-55	Protein FEZ GN=T2P11.6 OS=Arabidopsis thaliana (Mouse-ear cress) PE=2 SV=1	--	--	--	--	PF02365.10	NAM	apical meristem (NAM) protein	MAPK cascade (GO:0000165);trehalose biosynthetic process (GO:0005992);regulation of transcription, DNA-templated (GO:0006355);proline biosynthetic process (GO:0006561);protein targeting to membrane (GO:0006612);regulation of cell size (GO:0008361);response to cold (GO:0009409);response to water deprivation (GO:0009414);response to light stimulus (GO:0009416);response to wounding (GO:0009611);resp…	nucleus (GO:0005634);	DNA binding (GO:0003677);sequence-specific DNA binding transcription factor activity (GO:0003700);protein histidine kinase binding (GO:0043424);protein heterodimerization activity (GO:0046982);	--	--
Potri.007G127000	-2.92951	-3.21989	-2.6916	-4.34376	down	down	down	down	Potri.007G127000	Potri.007G127000.v3.0	gi|566179162|ref|XP_002309814.2|	1080	0	hypothetical protein POPTR_0007s02120g [Populus trichocarpa]	tr|Q9SIQ7|CDPKO_ARATH	755	0	Calcium-dependent protein kinase 24 GN=CPK24 OS=Arabidopsis thaliana (Mouse-ear cress) PE=2 SV=1	SPACUNK12.02c	195	6e-57	[RTKL]	PF00069.20	Pkinase	kinase domain	MAPK cascade (GO:0000165);protein phosphorylation (GO:0006468);N-terminal protein myristoylation (GO:0006499);protein targeting to membrane (GO:0006612);nucleotide transport (GO:0006862);ER to Golgi vesicle-mediated transport (GO:0006888);membrane fusion (GO:0006944);response to cold (GO:0009409);response to water deprivation (GO:0009414);response to wounding (GO:0009611);response to mechanical s…	nucleus (GO:0005634);endoplasmic reticulum membrane (GO:0005789);cytosol (GO:0005829);plasma membrane (GO:0005886);plasmodesma (GO:0009506);	calmodulin-dependent protein kinase activity (GO:0004683);calcium-dependent protein kinase C activity (GO:0004698);calcium ion binding (GO:0005509);ATP binding (GO:0005524);protein phosphatase binding (GO:0019903);	0	K13412
Potri.004G106600	-2.68435	-4.25612	-3.86826	-5.48647	down	down	down	down	Potri.004G106600	Potri.004G106600.v3.0	gi|566165951|ref|XP_002305292.2|	1037	0	hypothetical protein POPTR_0004s10630g [Populus trichocarpa]	tr|Q9LSF8|C82G1_ARATH	531	0	Cytochrome P450 82G1 GN=CYP82G1 OS=Arabidopsis thaliana (Mouse-ear cress) PE=1 SV=1	Rv3685c	105	1e-23	[Q]	PF00067.17	p450	P450	response to UV (GO:0009411);response to organic substance (GO:0010033);response to zinc ion (GO:0010043);terpene biosynthetic process (GO:0046246);oxidation-reduction process (GO:0055114);cellular response to iron ion (GO:0071281);	chloroplast (GO:0009507);	iron ion binding (GO:0005506);electron carrier activity (GO:0009055);flavonoid 3'-monooxygenase activity (GO:0016711);oxygen binding (GO:0019825);heme binding (GO:0020037);4,8,12-trimethyltrideca-1,3,7,11-tetraene synthase activity (GO:0097007);(3E)-4,8-dimethyl-1,3,7-nonatriene synthase activity (GO:0097008);	0	K17961
Potri.011G041600	-1.10818	-5.13861	-1.08565	-5.42379	down	down	down	down	Potri.011G041600	Potri.011G041600.v3.0	gi|566193618|ref|XP_002316667.2|	768	0	hypothetical protein POPTR_0011s04120g [Populus trichocarpa]	tr|Q8GWP0|MYB39_ARATH	223	5.48185e-70	Transcription factor MYB39 GN=dl4925c OS=Arabidopsis thaliana (Mouse-ear cress) PE=2 SV=1	ECU11g1690	114	4e-29	[KAD]	PF00249.26	Myb_DNA-binding	DNA-binding domain	tryptophan biosynthetic process (GO:0000162);defense response to insect (GO:0002213);polyamine catabolic process (GO:0006598);oligopeptide transport (GO:0006857);purine nucleobase transport (GO:0006863);response to water deprivation (GO:0009414);response to wounding (GO:0009611);response to salt stress (GO:0009651);induced systemic resistance (GO:0009682);response to auxin (GO:0009733);response t…	nucleus (GO:0005634);plasmodesma (GO:0009506);	DNA binding (GO:0003677);chromatin binding (GO:0003682);sequence-specific DNA binding transcription factor activity (GO:0003700);kinase activity (GO:0016301);	0	K09422
Potri.004G161500	1.557	1.02924	2.48684	2.35369	up	up	up	up	Potri.004G161500	Potri.004G161500.v3.0	gi|566166936|ref|XP_002305457.2|	664	0	hypothetical protein POPTR_0004s16860g [Populus trichocarpa]	tr|Q9FH57|GATA5_ARATH	246	6.65446e-80	GATA transcription factor 5 GN=GATA5 OS=Arabidopsis thaliana (Mouse-ear cress) PE=2 SV=1	--	--	--	--	PF00320.22	GATA	zinc finger	regulation of transcription, DNA-templated (GO:0006355);circadian rhythm (GO:0007623);response to light stimulus (GO:0009416);response to cytokinin (GO:0009735);gibberellic acid mediated signaling pathway (GO:0009740);negative regulation of flower development (GO:0009910);negative regulation of seed germination (GO:0010187);regulation of chlorophyll biosynthetic process (GO:0010380);	nucleus (GO:0005634);	sequence-specific DNA binding transcription factor activity (GO:0003700);binding (GO:0005488);transcription regulatory region DNA binding (GO:0044212);	--	--
Potri.006G037800	-2.54194	-2.69833	-3.28624	-4.67633	down	down	down	down	Potri.006G037800	Potri.006G037800.v3.0	gi|566174294|ref|XP_006380976.1|	268	3.2562e-92	hypothetical protein POPTR_0006s03610g, partial [Populus trichocarpa]	tr|C7SFP6|ARGOS_BRARP	68	1.31468e-15	Protein AUXIN-REGULATED GENE INVOLVED IN ORGAN SIZE GN=ARGOS OS=Brassica rapa subsp. pekinensis (Chinese cabbage) PE=2 SV=2	--	--	--	--	--	--	--	positive regulation of cell proliferation (GO:0008284);brassinosteroid mediated signaling pathway (GO:0009742);positive regulation of cell growth (GO:0030307);positive regulation of organ growth (GO:0046622);post-embryonic organ development (GO:0048569);regulation of developmental growth (GO:0048638);regulation of cell division (GO:0051302);cellular response to auxin stimulus (GO:0071365);cellula…	nucleus (GO:0005634);mitochondrion (GO:0005739);endoplasmic reticulum (GO:0005783);membrane (GO:0016020);	0	--	--
Potri.001G456400	-2.78936	-3.59995	-3.29791	-3.20025	down	down	down	down	Potri.001G456400	Potri.001G456400.v3.0	gi|566155158|ref|XP_006370750.1|	794	0	hypothetical protein POPTR_0001s46060g [Populus trichocarpa]	--	--	--	--	YBR287w	81.6	4e-16	[R]	PF03547.13	Mem_trans	transport protein	transmembrane transport (GO:0055085);	integral component of membrane (GO:0016021);	0	--	--
Potri.005G201200	3.13586	2.54603	4.94878	6.30727	up	up	up	up	Potri.005G201200	Potri.005G201200.v3.0	gi|566172686|ref|XP_002306736.2|	607	0	xyloglucan endo-1 family protein [Populus trichocarpa]	tr|Q38911|XTH15_ARATH	420	2.36383e-149	Probable xyloglucan endotransglucosylase/hydrolase protein 15 (Precursor) OS=Arabidopsis thaliana (Mouse-ear cress) PE=1 SV=1	CAC2807	71.2	1e-13	[G]	PF00722.16	Glyco_hydro_16	hydrolases family 16	cellular glucan metabolic process (GO:0006073);response to heat (GO:0009408);response to cold (GO:0009409);response to wounding (GO:0009611);response to mechanical stimulus (GO:0009612);plant-type cell wall organization (GO:0009664);response to auxin (GO:0009733);response to brassinosteroid (GO:0009741);xylem development (GO:0010089);response to chitin (GO:0010200);xyloglucan metabolic process (G…	cell wall (GO:0005618);Golgi apparatus (GO:0005794);plant-type cell wall (GO:0009505);chloroplast (GO:0009507);apoplast (GO:0048046);	hydrolase activity, hydrolyzing O-glycosyl compounds (GO:0004553);xyloglucan:xyloglucosyl transferase activity (GO:0016762);xyloglucan-specific endo-beta-1,4-glucanase activity (GO:0033946);xyloglucan endotransglucosylase activity (GO:0080039);	0	K08235
Potri.006G049200	-1.75355	-2.22274	-2.35931	-2.19192	down	down	down	down	Potri.006G049200	Potri.006G049200.v3.0	gi|224086976|ref|XP_002308023.1|	451	2.26687e-161	Heat Stress Transcription Factor family protein [Populus trichocarpa]	tr|O22230|HSFB3_ARATH	225	2.88287e-74	Heat stress transcription factor B-3 GN=T32G6.21 OS=Arabidopsis thaliana (Mouse-ear cress) PE=2 SV=1	SPAC2E12.02.02	81.6	4e-17	[K]	PF00447.12	HSF_DNA-bind	DNA-binding	transcription, DNA-templated (GO:0006351);regulation of transcription, DNA-templated (GO:0006355);response to stress (GO:0006950);signal transduction (GO:0007165);toxin catabolic process (GO:0009407);response to heat (GO:0009408);response to abiotic stimulus (GO:0009628);response to chitin (GO:0010200);regulation of cellular metabolic process (GO:0031323);cellular protein metabolic process (GO:00…	nucleus (GO:0005634);	DNA binding (GO:0003677);sequence-specific DNA binding transcription factor activity (GO:0003700);sequence-specific DNA binding (GO:0043565);	0	K09419
Potri.008G164400	-1.60242	-1.21179	-1.51922	-1.58001	down	down	down	down	Potri.008G164400	Potri.008G164400.v3.0	gi|224099905|ref|XP_002311669.1|	1495	0	ethylene receptor family protein [Populus trichocarpa]	tr|Q0WPQ2|ETR2_ARATH	895	0	Ethylene receptor 2 GN=ETR2 OS=Arabidopsis thaliana (Mouse-ear cress) PE=1 SV=2	CC3102_1	88.2	1e-17	[T]	PF00072.19	Response_reg	regulator receiver domain	response to molecule of bacterial origin (GO:0002237);regulation of transcription, DNA-templated (GO:0006355);response to heat (GO:0009408);response to insect (GO:0009625);response to salt stress (GO:0009651);cytokinin metabolic process (GO:0009690);detection of ethylene stimulus (GO:0009727);response to auxin (GO:0009733);abscisic acid-activated signaling pathway (GO:0009738);response to gibbere…	endoplasmic reticulum membrane (GO:0005789);	phosphorelay sensor kinase activity (GO:0000155);phosphorelay response regulator activity (GO:0000156);protein histidine kinase activity (GO:0004673);protein serine/threonine kinase activity (GO:0004674);ATP binding (GO:0005524);enzyme binding (GO:0019899);signaling receptor activity (GO:0038023);identical protein binding (GO:0042802);ethylene binding (GO:0051740);	0	K14509
Potri.002G098600	1.90567	1.86892	3.64155	4.58086	up	up	up	up	Potri.002G098600	Potri.002G098600.v3.0	gi|118483881|gb|ABK93831.1|	652	0	unknown [Populus trichocarpa]	tr|Q9ZPE7|EXO_ARATH	455	7.66161e-161	Protein EXORDIUM (Precursor) GN=EXO OS=Arabidopsis thaliana (Mouse-ear cress) PE=2 SV=1	--	--	--	--	PF04674.7	Phi_1	protein 1 conserved region	response to hypoxia (GO:0001666);response to mechanical stimulus (GO:0009612);response to brassinosteroid (GO:0009741);pollen exine formation (GO:0010584);sterol biosynthetic process (GO:0016126);sexual reproduction (GO:0019953);growth (GO:0040007);response to arsenic-containing substance (GO:0046685);defense response to fungus (GO:0050832);	extracellular region (GO:0005576);Golgi apparatus (GO:0005794);cytosol (GO:0005829);plant-type cell wall (GO:0009505);plasmodesma (GO:0009506);chloroplast (GO:0009507);membrane (GO:0016020);	transferase activity, transferring acyl groups (GO:0016746);hydrolase activity, acting on ester bonds (GO:0016788);	--	--
Potri.001G225800	-2.89949	-4.92416	-4.97521	-4.6556	down	down	down	down	Potri.001G225800	Potri.001G225800.v3.0	gi|224054226|ref|XP_002298154.1|	204	7.30226e-68	cysteine protease inhibitor family protein [Populus trichocarpa]	tr|Q06445|CYTI_VIGUN	140	6.215e-45	Cysteine proteinase inhibitor OS=Vigna unguiculata (Cowpea) PE=3 SV=1	--	--	--	--	PF00031.16	Cystatin	domain	proteolysis (GO:0006508);defense response (GO:0006952);response to abiotic stimulus (GO:0009628);negative regulation of peptidase activity (GO:0010466);	extracellular region (GO:0005576);plastid (GO:0009536);cytoplasmic membrane-bounded vesicle (GO:0016023);	cysteine-type endopeptidase inhibitor activity (GO:0004869);peptidase activity (GO:0008233);cobalt ion binding (GO:0050897);	--	--
Potri.014G090500	-1.31309	-1.79758	-1.49563	-2.10423	down	down	down	down	Potri.014G090500	Potri.014G090500.v3.0	gi|224130402|ref|XP_002320828.1|	716	0	ketopantoate hydroxymethyltransferase family protein [Populus trichocarpa]	tr|O82357|PANB1_ARATH	594	0	3-methyl-2-oxobutanoate hydroxymethyltransferase 1, mitochondrial (Precursor) GN=T3F17.24 OS=Arabidopsis thaliana (Mouse-ear cress) PE=1 SV=1	Rv2225	244	2e-78	[H]	PF02548.10	Pantoate_transf	hydroxymethyltransferase	pantothenate biosynthetic process (GO:0015940);methylation (GO:0032259);	mitochondrion (GO:0005739);chloroplast (GO:0009507);	3-methyl-2-oxobutanoate hydroxymethyltransferase activity (GO:0003864);methyltransferase activity (GO:0008168);zinc ion binding (GO:0008270);cobalt ion binding (GO:0050897);	0	K00606
Potri.009G075400	1.58453	-1.10778	1.70575	2.2542	up	down	up	up	Potri.009G075400	Potri.009G075400.v3.0	gi|743795951|ref|XP_011003691.1|	1386	0	PREDICTED: probable inactive receptor-like protein kinase At3g56050 [Populus euphratica]	tr|C0LGQ4|MRH1_ARATH	531	0	Probable LRR receptor-like serine/threonine-protein kinase MRH1 (Precursor) GN=MRH1 OS=Arabidopsis thaliana (Mouse-ear cress) PE=2 SV=1	PA0074_1	70.9	4e-12	[RTKL]	PF07714.12	Pkinase_Tyr	tyrosine kinase	cell morphogenesis (GO:0000902);cellular protein modification process (GO:0006464);defense response (GO:0006952);signal transduction (GO:0007165);post-embryonic development (GO:0009791);cellular biosynthetic process (GO:0044249);post-embryonic organ development (GO:0048569);developmental growth (GO:0048589);reproductive structure development (GO:0048608);root hair cell differentiation (GO:0048765…	plasma membrane (GO:0005886);	binding (GO:0005488);kinase activity (GO:0016301);	--	--
Potri.008G193000	1.82786	1.47445	1.94585	1.67776	up	up	up	up	Potri.008G193000	Potri.008G193000.v3.0	gi|566184930|ref|XP_002312699.2|	480	2.95467e-172	hypothetical protein POPTR_0008s19730g [Populus trichocarpa]	tr|O82798|ARR4_ARATH	227	1.74041e-74	Two-component response regulator ARR4 GN=T10O24.8 OS=Arabidopsis thaliana (Mouse-ear cress) PE=1 SV=1	CC3075_2	64.7	2e-12	[T]	PF00072.19	Response_reg	regulator receiver domain	phosphorelay signal transduction system (GO:0000160);regulation of transcription, DNA-templated (GO:0006355);protein targeting to membrane (GO:0006612);cytokinin-activated signaling pathway (GO:0009736);gibberellic acid mediated signaling pathway (GO:0009740);embryo development ending in seed dormancy (GO:0009793);positive regulation of flavonoid biosynthetic process (GO:0009963);regulation of se…	nucleus (GO:0005634);cytoplasm (GO:0005737);	phosphorelay response regulator activity (GO:0000156);protein serine/threonine kinase activity (GO:0004674);protein binding (GO:0005515);	0	K14492
Potri.003G148400	-1.6634	-3.36908	-2.83412	-3.68636	down	down	down	down	Potri.003G148400	Potri.003G148400.v3.0	gi|566162696|ref|XP_002303700.2|	1290	0	hypothetical protein POPTR_0003s14820g [Populus trichocarpa]	tr|Q9ZU51|RHA2B_ARATH	47	3.62057e-06	Probable E3 ubiquitin-protein ligase RHA2B GN=RHA2B OS=Arabidopsis thaliana (Mouse-ear cress) PE=1 SV=2	YPO3007	79.7	8e-15	[R]	PF14624.1	Vwaint	/ Hh protein intein-like	0	0	metal ion binding (GO:0046872);	--	--
Potri.006G210700	#N/A	-2.4325	-1.43961	-3.32665	#N/A	down	down	down	Potri.006G210700	Potri.006G210700.v3.0	gi|224091967|ref|XP_002309420.1|	1934	0	hypothetical protein POPTR_0006s22720g [Populus trichocarpa]	tr|O23826|K125_TOBAC	1500	0	125 kDa kinesin-related protein GN=TKRP125 OS=Nicotiana tabacum (Common tobacco) PE=1 SV=1	SPAC25G10.07c	417	1e-128	[Z]	PF00225.18	Kinesin	motor domain	cell morphogenesis involved in differentiation (GO:0000904);phragmoplast assembly (GO:0000914);DNA replication (GO:0006260);cellular protein modification process (GO:0006464);microtubule-based movement (GO:0007018);post-embryonic morphogenesis (GO:0009886);organ morphogenesis (GO:0009887);flower development (GO:0009908);epidermal cell differentiation (GO:0009913);RNA metabolic process (GO:0016070…	kinesin complex (GO:0005871);microtubule (GO:0005874);phragmoplast (GO:0009524);intracellular membrane-bounded organelle (GO:0043231);	microtubule motor activity (GO:0003777);ATP binding (GO:0005524);microtubule binding (GO:0008017);plus-end-directed microtubule motor activity (GO:0008574);ATPase activity (GO:0016887);	0	K10398
Potri.019G069600	#N/A	-1.05338	-1.39986	-1.97552	#N/A	down	down	down	Potri.019G069600	Potri.019G069600.v3.0	gi|566239037|ref|XP_006371402.1|	2087	0	hypothetical protein POPTR_0019s09880g [Populus trichocarpa]	tr|Q40392|TMVRN_NICGU	546	9.48843e-174	TMV resistance protein N GN=N OS=Nicotiana glutinosa (Tobacco) PE=1 SV=1	RSp0875	94.7	1e-18	[S]	PF00931.17	NB-ARC	domain	signal transduction (GO:0007165);cellular metabolic process (GO:0044237);innate immune response (GO:0045087);response to other organism (GO:0051707);	mitochondrion (GO:0005739);plasmodesma (GO:0009506);plastid stroma (GO:0009532);membrane (GO:0016020);chloroplast part (GO:0044434);	binding (GO:0005488);	--	--
Potri.006G053200	#N/A	-2.17904	-1.48215	-3.23126	#N/A	down	down	down	Potri.006G053200	Potri.006G053200.v3.0	gi|566174575|ref|XP_002308960.2|	552	0	hypothetical protein POPTR_0006s05180g [Populus trichocarpa]	tr|P93788|REMO_SOLTU	91	2.72685e-22	Remorin OS=Solanum tuberosum (Potato) PE=1 SV=1	--	--	--	--	PF03763.8	Remorin_C	C-terminal region	0	vacuole (GO:0005773);plasma membrane (GO:0005886);plasmodesma (GO:0009506);	protein binding (GO:0005515);	--	--
Potri.009G149700	#N/A	-1.17319	-1.30191	-2.37667	#N/A	down	down	down	Potri.009G149700	Potri.009G149700.v3.0	gi|224103023|ref|XP_002312893.1|	1095	0	glycosyl transferase family 2 family protein [Populus trichocarpa]	tr|Q9FNI7|CSLA2_ARATH	917	0	Glucomannan 4-beta-mannosyltransferase 2 GN=CSLA2 OS=Arabidopsis thaliana (Mouse-ear cress) PE=2 SV=1	AGl3021	99	6e-21	[M]	PF13641.1	Glyco_tranf_2_3	like family 2	calcium ion transport (GO:0006816);Golgi organization (GO:0007030);DNA mediated transformation (GO:0009294);response to bacterium (GO:0009617);response to salt stress (GO:0009651);cytokinin-activated signaling pathway (GO:0009736);cell wall biogenesis (GO:0042546);	Golgi membrane (GO:0000139);nucleus (GO:0005634);integral component of membrane (GO:0016021);cytoplasmic membrane-bounded vesicle (GO:0016023);	cellulose synthase activity (GO:0016759);cellulose synthase (UDP-forming) activity (GO:0016760);glucomannan 4-beta-mannosyltransferase activity (GO:0047259);mannan synthase activity (GO:0051753);	0	K13680
Potri.014G148900	#N/A	2.17583	1.26338	2.35612	#N/A	up	up	up	Potri.014G148900	Potri.014G148900.v3.0	gi|224128880|ref|XP_002320444.1|	1057	0	hypothetical protein POPTR_0014s14650g [Populus trichocarpa]	tr|Q9FJL4|BH078_ARATH	302	2.84179e-96	Transcription factor bHLH78 GN=K15N18.2 OS=Arabidopsis thaliana (Mouse-ear cress) PE=2 SV=1	YGR159c	58.2	3e-08	POORLY CHARACTERIZED	PF00010.21	HLH	DNA-binding domain	regulation of transcription, DNA-templated (GO:0006355);gibberellic acid mediated signaling pathway (GO:0009740);positive regulation of flower development (GO:0009911);seed dormancy process (GO:0010162);cellular component organization (GO:0016043);monocarboxylic acid metabolic process (GO:0032787);stamen development (GO:0048443);petal morphogenesis (GO:0048446);root hair cell development (GO:0080…	nucleus (GO:0005634);	DNA binding (GO:0003677);sequence-specific DNA binding transcription factor activity (GO:0003700);protein dimerization activity (GO:0046983);	--	--
Potri.001G451900	#N/A	-3.83551	-5.27329	-2.98269	#N/A	down	down	down	Potri.001G451900	Potri.001G451900.v3.0	gi|224061517|ref|XP_002300519.1|	731	0	hypothetical protein POPTR_0001s45610g [Populus trichocarpa]	tr|P24397|HY6H_HYONI	228	3.59896e-72	Hyoscyamine 6-dioxygenase GN=H6H OS=Hyoscyamus niger (Black henbane) PE=1 SV=1	PA0147	119	4e-30	[R]	PF03171.15	2OG-FeII_Oxy	oxygenase superfamily	response to auxin (GO:0009733);coumarin biosynthetic process (GO:0009805);flavonoid biosynthetic process (GO:0009813);response to iron(III) ion (GO:0010041);response to UV-B (GO:0010224);hydrogen peroxide-mediated programmed cell death (GO:0010421);detection of bacterium (GO:0016045);pigment biosynthetic process (GO:0046148);oxidation-reduction process (GO:0055114);response to karrikin (GO:008016…	0	iron ion binding (GO:0005506);2'-deoxymugineic-acid 2'-dioxygenase activity (GO:0033760);flavonol synthase activity (GO:0045431);naringenin 3-dioxygenase activity (GO:0045486);	0	K06892
Potri.008G094200	#N/A	-2.55063	-2.18908	-2.57762	#N/A	down	down	down	Potri.008G094200	Potri.008G094200.v3.0	gi|224098950|ref|XP_002311330.1|	1060	0	hydroxyisourate hydrolase family protein [Populus trichocarpa]	tr|Q9FZE0|BGL40_ARATH	788	0	Beta-glucosidase 40 (Precursor) GN=BGLU40 OS=Arabidopsis thaliana (Mouse-ear cress) PE=2 SV=1	BH1923	333	1e-109	[G]	PF00232.13	Glyco_hydro_1	hydrolase family 1	carbohydrate metabolic process (GO:0005975);lignin biosynthetic process (GO:0009809);carbohydrate catabolic process (GO:0016052);	mitochondrion (GO:0005739);plant-type cell wall (GO:0009505);chloroplast (GO:0009507);cytoplasmic membrane-bounded vesicle (GO:0016023);cytosolic ribosome (GO:0022626);apoplast (GO:0048046);	glucan exo-1,3-beta-glucosidase activity (GO:0004338);beta-galactosidase activity (GO:0004565);beta-mannosidase activity (GO:0004567);zinc ion binding (GO:0008270);beta-glucosidase activity (GO:0008422);beta-D-fucosidase activity (GO:0033907);protein homodimerization activity (GO:0042803);glucan endo-1,3-beta-D-glucosidase activity (GO:0042973);amygdalin beta-glucosidase activity (GO:0047668);bet…	0	K01188
Potri.010G131500	#N/A	-5.43502	-2.82098	-5.26583	#N/A	down	down	down	Potri.010G131500	Potri.010G131500.v3.0	gi|224108561|ref|XP_002314892.1|	199	6.44439e-66	hypothetical protein POPTR_0010s14140g [Populus trichocarpa]	tr|Q8LAD7|IDA_ARATH	56	2.79033e-12	Protein IDA (Precursor) GN=IDA OS=Arabidopsis thaliana (Mouse-ear cress) PE=2 SV=1	--	--	--	--	--	--	--	response to ethylene (GO:0009723);lateral root morphogenesis (GO:0010102);floral organ abscission (GO:0010227);regulation of gene expression (GO:0010468);pectin catabolic process (GO:0045490);	extracellular region (GO:0005576);	0	--	--
Potri.010G074300	#N/A	-2.08471	-1.55235	-2.17657	#N/A	down	down	down	Potri.010G074300	Potri.010G074300.v3.0	gi|224111018|ref|XP_002315717.1|	1500	0	ethylene receptor family protein [Populus trichocarpa]	tr|Q0WPQ2|ETR2_ARATH	907	0	Ethylene receptor 2 GN=ETR2 OS=Arabidopsis thaliana (Mouse-ear cress) PE=1 SV=2	CC3102_1	92.8	4e-19	[T]	PF00072.19	Response_reg	regulator receiver domain	response to molecule of bacterial origin (GO:0002237);regulation of transcription, DNA-templated (GO:0006355);response to heat (GO:0009408);response to insect (GO:0009625);response to salt stress (GO:0009651);cytokinin metabolic process (GO:0009690);detection of ethylene stimulus (GO:0009727);response to auxin (GO:0009733);abscisic acid-activated signaling pathway (GO:0009738);response to gibbere…	endoplasmic reticulum membrane (GO:0005789);	phosphorelay sensor kinase activity (GO:0000155);phosphorelay response regulator activity (GO:0000156);protein histidine kinase activity (GO:0004673);protein serine/threonine kinase activity (GO:0004674);ATP binding (GO:0005524);enzyme binding (GO:0019899);signaling receptor activity (GO:0038023);identical protein binding (GO:0042802);ethylene binding (GO:0051740);	0	K14509
Potri.018G045100	#N/A	-1.20154	-1.46833	-1.92891	#N/A	down	down	down	Potri.018G045100	Potri.018G045100.v3.0	gi|743924608|ref|XP_011006428.1|	1665	0	PREDICTED: homeobox-leucine zipper protein ATHB-8-like [Populus euphratica]	tr|Q39123|ATHB8_ARATH	1367	0	Homeobox-leucine zipper protein ATHB-8 GN=T16I18.90 OS=Arabidopsis thaliana (Mouse-ear cress) PE=1 SV=1	--	--	--	--	PF08670.6	MEKHLA	domain	regulation of transcription, DNA-templated (GO:0006355);cellular response to nitrogen starvation (GO:0006995);sister chromatid cohesion (GO:0007062);reciprocal meiotic recombination (GO:0007131);cell adhesion (GO:0007155);positive regulation of cell proliferation (GO:0008284);photomorphogenesis (GO:0009640);response to auxin (GO:0009733);seed germination (GO:0009845);embryonic pattern specificati…	nucleus (GO:0005634);	sequence-specific DNA binding transcription factor activity (GO:0003700);protein binding (GO:0005515);sequence-specific DNA binding (GO:0043565);	0	K09338
Potri.009G063300	#N/A	-3.62747	-2.40028	-3.82426	#N/A	down	down	down	Potri.009G063300	Potri.009G063300.v3.0	gi|566186687|ref|XP_006379103.1|	729	0	hypothetical protein POPTR_0009s06780g [Populus trichocarpa]	tr|Q9ZRF1|MTDH_FRAAN	617	0	Probable mannitol dehydrogenase GN=CAD OS=Fragaria ananassa (Strawberry) PE=2 SV=1	SMc00680	351	1e-119	[R]	PF08240.7	ADH_N	dehydrogenase GroES-like domain	defense response to insect (GO:0002213);gluconeogenesis (GO:0006094);glycolytic process (GO:0006096);glutathione biosynthetic process (GO:0006750);amino acid transport (GO:0006865);toxin catabolic process (GO:0009407);response to heat (GO:0009408);response to bacterium (GO:0009617);plant-type hypersensitive response (GO:0009626);response to salt stress (GO:0009651);indole phytoalexin biosynthetic…	mitochondrion (GO:0005739);chloroplast stroma (GO:0009570);	glutamate-cysteine ligase activity (GO:0004357);zinc ion binding (GO:0008270);aryl-alcohol dehydrogenase (NAD+) activity (GO:0018456);cinnamyl-alcohol dehydrogenase activity (GO:0045551);mannitol dehydrogenase activity (GO:0046029);aryl-alcohol dehydrogenase (NADP+) activity (GO:0047681);geraniol dehydrogenase activity (GO:0047924);	0	K00083
Potri.001G213500	#N/A	3.70837	5.17296	4.31515	#N/A	up	up	up	Potri.001G213500	Potri.001G213500.v3.0	gi|743922690|ref|XP_011005419.1|	958	0	PREDICTED: lysosomal Pro-X carboxypeptidase-like [Populus euphratica]	tr|Q1PF50|EDA2_ARATH	114	2.74732e-27	Probable serine protease EDA2 (Precursor) GN=EDA2 OS=Arabidopsis thaliana (Mouse-ear cress) PE=2 SV=2	--	--	--	--	PF05577.7	Peptidase_S28	carboxypeptidase S28	proteolysis (GO:0006508);	0	carboxypeptidase activity (GO:0004180);serine-type peptidase activity (GO:0008236);	0	K01285
Potri.011G022800	#N/A	1.69734	1.30407	2.07286	#N/A	up	up	up	Potri.011G022800	Potri.011G022800.v3.0	gi|566192973|ref|XP_002316594.2|	753	0	hypothetical protein POPTR_0011s00780g [Populus trichocarpa]	tr|Q2MHE4|HT1_ARATH	614	0	Serine/threonine-protein kinase HT1 GN=HT1 OS=Arabidopsis thaliana (Mouse-ear cress) PE=1 SV=1	YJL095w	132	7e-33	[RTKL]	PF07714.12	Pkinase_Tyr	tyrosine kinase	response to molecule of bacterial origin (GO:0002237);regulation of response to biotic stimulus (GO:0002831);protein phosphorylation (GO:0006468);cell death (GO:0008219);detection of chemical stimulus (GO:0009593);detection of biotic stimulus (GO:0009595);response to abiotic stimulus (GO:0009628);gibberellin biosynthetic process (GO:0009686);response to ethylene (GO:0009723);response to sucrose (…	nucleus (GO:0005634);endoplasmic reticulum membrane (GO:0005789);cell periphery (GO:0071944);	protein serine/threonine kinase activity (GO:0004674);protein binding (GO:0005515);ATP binding (GO:0005524);transmembrane receptor protein kinase activity (GO:0019199);ion binding (GO:0043167);carbohydrate derivative binding (GO:0097367);	--	--
Potri.012G055600	#N/A	-2.00937	-1.14335	-3.93169	#N/A	down	down	down	Potri.012G055600	Potri.012G055600.v3.0	gi|224121290|ref|XP_002318546.1|	678	0	hypothetical protein POPTR_0012s05200g [Populus trichocarpa]	tr|Q9LDE1|MY108_ARATH	226	5.37457e-72	Transcription factor MYB108 GN=F5E6.18 OS=Arabidopsis thaliana (Mouse-ear cress) PE=1 SV=1	ECU11g1690	118	4e-31	[KAD]	PF00249.26	Myb_DNA-binding	DNA-binding domain	cell fate specification (GO:0001708);polyamine catabolic process (GO:0006598);oligopeptide transport (GO:0006857);metabolic process (GO:0008152);toxin catabolic process (GO:0009407);response to water deprivation (GO:0009414);response to wounding (GO:0009611);response to fungus (GO:0009620);jasmonic acid biosynthetic process (GO:0009695);response to ethylene (GO:0009723);response to auxin (GO:0009…	nucleus (GO:0005634);	DNA binding (GO:0003677);chromatin binding (GO:0003682);sequence-specific DNA binding transcription factor activity (GO:0003700);catalytic activity (GO:0003824);protein binding (GO:0005515);	0	K09422
Potri.007G002500	#N/A	-1.19557	-1.34266	-1.60699	#N/A	down	down	down	Potri.007G002500	Potri.007G002500.v3.0	gi|224095121|ref|XP_002310349.1|	1614	0	beta-Amyrin synthase family protein [Populus trichocarpa]	tr|A8CDT2|BAS_BRUGY	1428	0	Beta-amyrin synthase GN=BAS OS=Bruguiera gymnorhiza (Burma mangrove) PE=1 SV=1	YHR072w	415	1e-134	[I]	PF00432.16	Prenyltrans	and squalene oxidase repeat	tricyclic triterpenoid biosynthetic process (GO:0010263);tetracyclic triterpenoid biosynthetic process (GO:0010686);sterol biosynthetic process (GO:0016126);pentacyclic triterpenoid biosynthetic process (GO:0019745);cuticle development (GO:0042335);root development (GO:0048364);thalianol metabolic process (GO:0080003);	nucleus (GO:0005634);	marneral synthase activity (GO:0034074);arabidiol synthase activity (GO:0034075);lupeol synthase activity (GO:0042299);beta-amyrin synthase activity (GO:0042300);alpha-amyrin synthase activity (GO:0042561);thalianol synthase activity (GO:0051746);baruol synthase activity (GO:0080011);camelliol C synthase activity (GO:0090438);	0	K15813
Potri.007G127700	#N/A	-3.61595	-2.82415	-6.01466	#N/A	down	down	down	Potri.007G127700	Potri.007G127700.v3.0	gi|224095696|ref|XP_002310439.1|	557	0	hypothetical protein POPTR_0007s02050g [Populus trichocarpa]	tr|Q9FFI5|NAC86_ARATH	89	2.5662e-20	NAC domain-containing protein 86 {ECO:0000312|EMBL:AED92405.1} OS=Arabidopsis thaliana (Mouse-ear cress) PE=2 SV=1	--	--	--	--	PF02365.10	NAM	apical meristem (NAM) protein	regulation of transcription, DNA-templated (GO:0006355);signal transduction (GO:0007165);response to temperature stimulus (GO:0009266);response to salt stress (GO:0009651);anatomical structure morphogenesis (GO:0009653);response to abscisic acid (GO:0009737);response to salicylic acid (GO:0009751);regulation of flower development (GO:0009909);leaf senescence (GO:0010150);developmental process (GO…	cell part (GO:0044464);	DNA binding (GO:0003677);protein binding (GO:0005515);	--	--
Potri.010G133300	#N/A	-3.2568	-3.13638	-7.32651	#N/A	down	down	down	Potri.010G133300	Potri.010G133300.v3.0	gi|224108589|ref|XP_002314901.1|	286	2.49832e-99	hypothetical protein POPTR_0010s14330g [Populus trichocarpa]	tr|Q9SI09|XERIC_ARATH	70	5.3847e-16	Probable E3 ubiquitin-protein ligase XERICO GN=XERICO OS=Arabidopsis thaliana (Mouse-ear cress) PE=1 SV=1	--	--	--	--	PF13639.1	zf-RING_2	finger domain	RNA methylation (GO:0001510);protein complex assembly (GO:0006461);nucleocytoplasmic transport (GO:0006913);cell proliferation (GO:0008283);pyrimidine ribonucleotide biosynthetic process (GO:0009220);response to salt stress (GO:0009651);abscisic acid metabolic process (GO:0009687);ethylene biosynthetic process (GO:0009693);response to gibberellin (GO:0009739);positive regulation of abscisic acid-…	nucleolus (GO:0005730);vacuole (GO:0005773);Golgi apparatus (GO:0005794);plasma membrane (GO:0005886);chloroplast (GO:0009507);cytosolic large ribosomal subunit (GO:0022625);	ubiquitin-protein transferase activity (GO:0004842);protein binding (GO:0005515);5S rRNA binding (GO:0008097);zinc ion binding (GO:0008270);	0	K16282
Potri.T093800	#N/A	-3.45519	-1.41622	-2.56909	#N/A	down	down	down	Potri.T093800	Potri.T093800.v3.0	gi|566215159|ref|XP_002325076.2|	918	0	hypothetical protein POPTR_0018s10450g [Populus trichocarpa]	tr|Q94CG0|CIPKL_ARATH	511	0	CBL-interacting serine/threonine-protein kinase 21 GN=MUA2.22 OS=Arabidopsis thaliana (Mouse-ear cress) PE=1 SV=1	YDR477w_1	257	5e-81	[RTKL]	PF00069.20	Pkinase	kinase domain	cytokinesis by cell plate formation (GO:0000911);protein phosphorylation (GO:0006468);signal transduction (GO:0007165);response to nutrient (GO:0007584);response to salt stress (GO:0009651);response to ethylene (GO:0009723);abscisic acid-activated signaling pathway (GO:0009738);response to glucose (GO:0009749);potassium ion import (GO:0010107);stomatal movement (GO:0010118);response to nitrate (G…	nucleus (GO:0005634);mitochondrion (GO:0005739);cytosol (GO:0005829);plasma membrane (GO:0005886);plastid (GO:0009536);plant-type vacuole membrane (GO:0009705);cytoplasmic membrane-bounded vesicle (GO:0016023);	protein serine/threonine kinase activity (GO:0004674);calmodulin-dependent protein kinase activity (GO:0004683);protein tyrosine kinase activity (GO:0004713);ATP binding (GO:0005524);identical protein binding (GO:0042802);	--	--
Potri.002G236800	#N/A	-1.48808	-1.31722	-1.77929	#N/A	down	down	down	Potri.002G236800	Potri.002G236800.v3.0	gi|566159652|ref|XP_002301756.2|	1076	0	hypothetical protein POPTR_0002s23800g [Populus trichocarpa]	tr|Q9S702|AK3_ARATH	795	0	Aspartokinase 3, chloroplastic (Precursor) OS=Arabidopsis thaliana (Mouse-ear cress) PE=1 SV=1	MK0109	273	4e-85	[E]	PF00696.23	AA_kinase	acid kinase family	aspartate family amino acid biosynthetic process (GO:0009067);	chloroplast stroma (GO:0009570);	aspartate kinase activity (GO:0004072);oxidoreductase activity (GO:0016491);	0	K00928
Potri.002G065600	#N/A	-3.31137	-4.42199	-3.68143	#N/A	down	down	down	Potri.002G065600	Potri.002G065600.v3.0	gi|224066615|ref|XP_002302164.1|	912	0	hypothetical protein POPTR_0002s06620g [Populus trichocarpa]	tr|Q9FGF8|ABR1_ARATH	186	3.56789e-54	Ethylene-responsive transcription factor ABR1 GN=MVP7.8 OS=Arabidopsis thaliana (Mouse-ear cress) PE=2 SV=1	--	--	--	--	PF00847.15	AP2	domain	MAPK cascade (GO:0000165);response to hypoxia (GO:0001666);respiratory burst involved in defense response (GO:0002679);regulation of transcription, DNA-templated (GO:0006355);protein targeting to membrane (GO:0006612);amino acid transport (GO:0006865);response to cold (GO:0009409);response to water deprivation (GO:0009414);ethylene biosynthetic process (GO:0009693);response to auxin (GO:0009733);…	nucleus (GO:0005634);nucleolus (GO:0005730);	DNA binding (GO:0003677);sequence-specific DNA binding transcription factor activity (GO:0003700);	--	--
Potri.T061100	#N/A	1.48625	1.18842	1.91666	#N/A	up	up	up	Potri.T061100	Potri.T061100.v3.0	gi|566210726|ref|XP_006372441.1|	1641	0	kinase family protein [Populus trichocarpa]	tr|Q9FLW0|Y5241_ARATH	1073	0	Probable receptor-like protein kinase At5g24010 (Precursor) GN=At5g24010 OS=Arabidopsis thaliana (Mouse-ear cress) PE=1 SV=1	BH2504_1	91.3	6e-19	[RTKL]	PF12819.2	Malectin_like	protein of the ER	transition metal ion transport (GO:0000041);glucose catabolic process (GO:0006007);protein phosphorylation (GO:0006468);response to osmotic stress (GO:0006970);sister chromatid cohesion (GO:0007062);reciprocal meiotic recombination (GO:0007131);response to external stimulus (GO:0009605);brassinosteroid mediated signaling pathway (GO:0009742);post-embryonic development (GO:0009791);plant-type cell…	plasmodesma (GO:0009506);chloroplast (GO:0009507);apical plasma membrane (GO:0016324);filiform apparatus (GO:0043680);pollen tube tip (GO:0090404);	protein kinase activity (GO:0004672);protein serine/threonine kinase activity (GO:0004674);non-membrane spanning protein tyrosine kinase activity (GO:0004715);ATP binding (GO:0005524);	--	--
Potri.005G112700	#N/A	-1.14416	-6.59166	-2.58273	#N/A	down	down	down	Potri.005G112700	Potri.005G112700.v3.0	gi|566170803|ref|XP_006383094.1|	623	0	hypothetical protein POPTR_0005s11490g [Populus trichocarpa]	tr|O80327|TLP1_PYRPY	270	6.28437e-91	Thaumatin-like protein 1 (Precursor) GN=TL1 OS=Pyrus pyrifolia (Chinese pear) PE=1 SV=1	--	--	--	--	PF00314.12	Thaumatin	family	MAPK cascade (GO:0000165);respiratory burst involved in defense response (GO:0002679);protein targeting to membrane (GO:0006612);membrane fusion (GO:0006944);detection of biotic stimulus (GO:0009595);response to virus (GO:0009615);salicylic acid biosynthetic process (GO:0009697);systemic acquired resistance, salicylic acid mediated signaling pathway (GO:0009862);jasmonic acid mediated signaling p…	cell wall (GO:0005618);vacuole (GO:0005773);apoplast (GO:0048046);	0	--	--
Potri.002G002100	#N/A	1.82964	2.20689	3.60159	#N/A	up	up	up	Potri.002G002100	Potri.002G002100.v3.0	gi|224065623|ref|XP_002301889.1|	419	2.86992e-149	hypothetical protein POPTR_0002s00420g [Populus trichocarpa]	--	--	--	--	--	--	--	--	PF14009.1	DUF4228	of unknown function (DUF4228)	proline transport (GO:0015824);response to stimulus (GO:0050896);	nucleus (GO:0005634);	0	--	--
Potri.013G041900	#N/A	-4.29637	-5.46199	-5.29405	#N/A	down	down	down	Potri.013G041900	Potri.013G041900.v3.0	gi|743888850|ref|XP_011038567.1|	405	1.0613e-144	PREDICTED: pathogenesis-related protein PR-4-like isoform X3 [Populus euphratica]	tr|P02877|HEVE_HEVBR	305	6.5651e-107	Win-like protein (Precursor) GN=HEV1 OS=Hevea brasiliensis (Para rubber tree) PE=1 SV=2	--	--	--	--	PF00967.12	Barwin	family	carbohydrate metabolic process (GO:0005975);chitin catabolic process (GO:0006032);response to virus (GO:0009615);systemic acquired resistance (GO:0009627);response to salt stress (GO:0009651);response to ethylene (GO:0009723);defense response to fungus, incompatible interaction (GO:0009817);response to nitrate (GO:0010167);nitrate transport (GO:0015706);cell wall macromolecule catabolic process (…	plant-type vacuole (GO:0000325);extracellular region (GO:0005576);cell wall (GO:0005618);cytoplasmic membrane-bounded vesicle (GO:0016023);	ribonuclease activity (GO:0004540);chitinase activity (GO:0004568);chitin binding (GO:0008061);	--	--
Potri.002G112600	#N/A	2.00814	1.33476	2.8721	#N/A	up	up	up	Potri.002G112600	Potri.002G112600.v3.0	gi|224063407|ref|XP_002301131.1|	914	0	hypothetical protein POPTR_0002s11320g [Populus trichocarpa]	--	--	--	--	--	--	--	--	PF06219.7	DUF1005	of unknown function (DUF1005)	--	--	--	--	--
Potri.004G149000	#N/A	-2.13787	-2.0678	-3.87624	#N/A	down	down	down	Potri.004G149000	Potri.004G149000.v3.0	gi|224077780|ref|XP_002305405.1|	972	0	allene oxide synthase family protein [Populus trichocarpa]	tr|P48417|CP74_LINUS	531	0	Allene oxide synthase, chloroplastic (Precursor) GN=CYP74A OS=Linum usitatissimum (Flax) PE=1 SV=1	--	--	--	--	PF00067.17	p450	P450	fatty acid biosynthetic process (GO:0006633);oxylipin metabolic process (GO:0031407);response to stimulus (GO:0050896);oxidation-reduction process (GO:0055114);	membrane (GO:0016020);chloroplast part (GO:0044434);	monooxygenase activity (GO:0004497);iron ion binding (GO:0005506);electron carrier activity (GO:0009055);oxidoreductase activity (GO:0016491);oxidoreductase activity, acting on paired donors, with incorporation or reduction of molecular oxygen (GO:0016705);lyase activity (GO:0016829);hydro-lyase activity (GO:0016836);heme binding (GO:0020037);metal ion binding (GO:0046872);	0	K01723
Potri.012G081300	#N/A	-3.88785	-1.18121	-5.00738	#N/A	down	down	down	Potri.012G081300	Potri.012G081300.v3.0	gi|224119358|ref|XP_002318052.1|	659	0	hypothetical protein POPTR_0012s08280g [Populus trichocarpa]	tr|Q9FM03|DOF56_ARATH	261	1.45762e-85	Dof zinc finger protein DOF5.6 GN=DOF5.6 OS=Arabidopsis thaliana (Mouse-ear cress) PE=2 SV=2	--	--	--	--	PF02701.10	zf-Dof	domain, zinc finger	guard cell differentiation (GO:0010052);procambium histogenesis (GO:0010067);phloem or xylem histogenesis (GO:0010087);stomatal movement (GO:0010118);response to chitin (GO:0010200);positive regulation of transcription, DNA-templated (GO:0045893);regulation of cell wall pectin metabolic process (GO:1902066);	nucleus (GO:0005634);	DNA binding (GO:0003677);sequence-specific DNA binding transcription factor activity (GO:0003700);zinc ion binding (GO:0008270);sequence-specific DNA binding (GO:0043565);	--	--
Potri.012G034900	#N/A	-5.69745	-1.78575	-4.94209	#N/A	down	down	down	Potri.012G034900	Potri.012G034900.v3.0	gi|566196170|ref|XP_006376612.1|	1561	0	kinase family protein [Populus trichocarpa]	tr|Q9FLV4|Y5248_ARATH	1005	0	G-type lectin S-receptor-like serine/threonine-protein kinase At5g24080 (Precursor) GN=At5g24080 OS=Arabidopsis thaliana (Mouse-ear cress) PE=2 SV=1	YOR231w	92	1e-18	[RTKL]	PF00069.20	Pkinase	kinase domain	protein phosphorylation (GO:0006468);single-organism process (GO:0044699);recognition of pollen (GO:0048544);	membrane (GO:0016020);cell part (GO:0044464);	protein kinase activity (GO:0004672);protein serine/threonine kinase activity (GO:0004674);binding (GO:0005488);ATP binding (GO:0005524);	--	--
Potri.012G033500	#N/A	-2.2762	-1.73003	-3.81608	#N/A	down	down	down	Potri.012G033500	Potri.012G033500.v3.0	gi|743915956|ref|XP_011001944.1|	2854	0	PREDICTED: ABC transporter C family member 10-like [Populus euphratica]	tr|Q9LYS2|AB10C_ARATH	1942	0	ABC transporter C family member 10 GN=F17J16.190 OS=Arabidopsis thaliana (Mouse-ear cress) PE=2 SV=2	YDR135c	723	0	[V]	PF00005.22	ABC_tran	transporter	ATP catabolic process (GO:0006200);cellular aromatic compound metabolic process (GO:0006725);response to stress (GO:0006950);response to light stimulus (GO:0009416);post-embryonic development (GO:0009791);cellular component organization (GO:0016043);response to chemical (GO:0042221);small molecule metabolic process (GO:0044281);single-organism cellular process (GO:0044763);single-organism develop…	plant-type vacuole (GO:0000325);vacuolar membrane (GO:0005774);Golgi apparatus (GO:0005794);plasmodesma (GO:0009506);integral component of membrane (GO:0016021);apoplast (GO:0048046);	protein binding (GO:0005515);ATP binding (GO:0005524);chlorophyll catabolite transmembrane transporter activity (GO:0010290);glutathione S-conjugate-exporting ATPase activity (GO:0015431);2-alkenal reductase [NAD(P)] activity (GO:0032440);ATPase activity, coupled to transmembrane movement of substances (GO:0042626);	--	--
Potri.011G044800	#N/A	-2.64455	-1.68243	-4.78904	#N/A	down	down	down	Potri.011G044800	Potri.011G044800.v3.0	gi|566193673|ref|XP_002316647.2|	125	1.07338e-37	hypothetical protein POPTR_0011s04460g [Populus trichocarpa]	--	--	--	--	--	--	--	--	--	--	--	--	--	--	--	--
Potri.016G054900	#N/A	-2.14937	-1.32413	-1.58497	#N/A	down	down	down	Potri.016G054900	Potri.016G054900.v3.0	gi|224138030|ref|XP_002322712.1|	2201	0	cellulose synthase family protein [Populus trichocarpa]	tr|Q941L0|CESA3_ARATH	1802	0	Cellulose synthase A catalytic subunit 3 [UDP-forming] GN=At5g05170 OS=Arabidopsis thaliana (Mouse-ear cress) PE=1 SV=2	alr3757	97.4	8e-20	[M]	PF03552.9	Cellulose_synt	synthase	cell morphogenesis (GO:0000902);glycolytic process (GO:0006096);calcium ion transport (GO:0006816);water transport (GO:0006833);Golgi organization (GO:0007030);response to temperature stimulus (GO:0009266);response to fructose (GO:0009750);multidimensional cell growth (GO:0009825);plant-type primary cell wall biogenesis (GO:0009833);plant-type secondary cell wall biogenesis (GO:0009834);salicylic…	endosome (GO:0005768);Golgi apparatus (GO:0005794);trans-Golgi network (GO:0005802);plasma membrane (GO:0005886);chloroplast (GO:0009507);integral component of membrane (GO:0016021);	zinc ion binding (GO:0008270);cellulose synthase (UDP-forming) activity (GO:0016760);	0	K10999
Potri.007G022300	#N/A	-4.18524	-3.72944	-6.08827	#N/A	down	down	down	Potri.007G022300	Potri.007G022300.v3.0	gi|224094827|ref|XP_002310254.1|	216	1.4854e-72	hypothetical protein POPTR_0007s13160g [Populus trichocarpa]	--	--	--	--	--	--	--	--	--	--	--	--	--	--	--	--
Potri.017G143000	#N/A	1.4415	1.30153	2.01485	#N/A	up	up	up	Potri.017G143000	Potri.017G143000.v3.0	gi|566210726|ref|XP_006372441.1|	1647	0	kinase family protein [Populus trichocarpa]	tr|Q9FLW0|Y5241_ARATH	1080	0	Probable receptor-like protein kinase At5g24010 (Precursor) GN=At5g24010 OS=Arabidopsis thaliana (Mouse-ear cress) PE=1 SV=1	YAR019c	94	8e-19	[RTKL]	PF12819.2	Malectin_like	protein of the ER	transition metal ion transport (GO:0000041);glucose catabolic process (GO:0006007);protein phosphorylation (GO:0006468);response to osmotic stress (GO:0006970);sister chromatid cohesion (GO:0007062);reciprocal meiotic recombination (GO:0007131);response to external stimulus (GO:0009605);brassinosteroid mediated signaling pathway (GO:0009742);post-embryonic development (GO:0009791);plant-type cell…	plasmodesma (GO:0009506);chloroplast (GO:0009507);apical plasma membrane (GO:0016324);filiform apparatus (GO:0043680);pollen tube tip (GO:0090404);	protein kinase activity (GO:0004672);protein serine/threonine kinase activity (GO:0004674);non-membrane spanning protein tyrosine kinase activity (GO:0004715);ATP binding (GO:0005524);	--	--
Potri.003G089800	#N/A	-5.02274	-1.95565	-4.53642	#N/A	down	down	down	Potri.003G089800	Potri.003G089800.v3.0	gi|743848350|ref|XP_011028211.1|	727	0	PREDICTED: NAC domain-containing protein 86 [Populus euphratica]	tr|Q9FFI5|NAC86_ARATH	231	1.6358e-71	NAC domain-containing protein 86 {ECO:0000312|EMBL:AED92405.1} OS=Arabidopsis thaliana (Mouse-ear cress) PE=2 SV=1	--	--	--	--	PF02365.10	NAM	apical meristem (NAM) protein	regulation of transcription, DNA-templated (GO:0006355);response to temperature stimulus (GO:0009266);response to water deprivation (GO:0009414);response to bacterium (GO:0009617);response to fungus (GO:0009620);abscisic acid-activated signaling pathway (GO:0009738);response to jasmonic acid (GO:0009753);multidimensional cell growth (GO:0009825);plant-type secondary cell wall biogenesis (GO:00098…	nucleus (GO:0005634);	DNA binding (GO:0003677);sequence-specific DNA binding transcription factor activity (GO:0003700);protein heterodimerization activity (GO:0046982);	--	--
Potri.005G227600	#N/A	2.71013	2.06948	3.99627	#N/A	up	up	up	Potri.005G227600	Potri.005G227600.v3.0	gi|224085674|ref|XP_002307659.1|	946	0	hypothetical protein POPTR_0005s24920g [Populus trichocarpa]	tr|Q5PP26|PII2_ARATH	191	8.23017e-56	Piriformospora indica-insensitive protein 2 (Precursor) GN=PII-2 OS=Arabidopsis thaliana (Mouse-ear cress) PE=2 SV=1	alr0124_1	88.6	4e-18	[S]	PF12799.2	LRR_4	Rich repeats (2 copies)	regulation of cell growth (GO:0001558);response to molecule of bacterial origin (GO:0002237);cellular protein modification process (GO:0006464);signal transduction (GO:0007165);plant-type cell wall organization (GO:0009664);hormone-mediated signaling pathway (GO:0009755);pollen tube growth (GO:0009860);polarity specification of adaxial/abaxial axis (GO:0009944);leaf morphogenesis (GO:0009965);sto…	mitochondrion (GO:0005739);membrane (GO:0016020);apical plasma membrane (GO:0016324);anchored component of membrane (GO:0031225);	binding (GO:0005488);kinase activity (GO:0016301);2-alkenal reductase [NAD(P)] activity (GO:0032440);	--	--
Potri.013G154700	#N/A	-3.87817	-2.66615	-3.25543	#N/A	down	down	down	Potri.013G154700	Potri.013G154700.v3.0	gi|224124736|ref|XP_002319409.1|	539	0	expansin S1 precursor family protein [Populus trichocarpa]	tr|O22874|EXPA8_ARATH	434	1.87079e-156	Expansin-A8 (Precursor) GN=T2P4.4 OS=Arabidopsis thaliana (Mouse-ear cress) PE=2 SV=1	--	--	--	--	PF01357.16	Pollen_allerg_1	allergen	syncytium formation (GO:0006949);plant-type cell wall organization (GO:0009664);response to gibberellin (GO:0009739);unidimensional cell growth (GO:0009826);plant-type cell wall loosening (GO:0009828);plant-type cell wall modification involved in multidimensional cell growth (GO:0009831);response to red light (GO:0010114);regulation of stomatal movement (GO:0010119);response to arsenic-containing…	extracellular region (GO:0005576);cytosol (GO:0005829);plant-type cell wall (GO:0009505);plasmodesma (GO:0009506);chloroplast (GO:0009507);membrane (GO:0016020);cytoplasmic membrane-bounded vesicle (GO:0016023);	structural constituent of cell wall (GO:0005199);	--	--
Potri.016G079000	#N/A	-5.31895	#NAME?	-6.73973	#N/A	down	down	down	Potri.016G079000	Potri.016G079000.v3.0	gi|566209278|ref|XP_006373842.1|	142	4.12373e-44	hypothetical protein POPTR_0016s07990g [Populus trichocarpa]	tr|Q6XNP7|HPI_HEVBR	79	1.00183e-21	Protease inhibitor HPI OS=Hevea brasiliensis (Para rubber tree) PE=1 SV=2	--	--	--	--	PF00280.13	potato_inhibit	inhibitor I family	response to stress (GO:0006950);response to wounding (GO:0009611);	0	serine-type endopeptidase inhibitor activity (GO:0004867);	--	--
Potri.019G083000	#N/A	1.58374	1.45961	2.00913	#N/A	up	up	up	Potri.019G083000	Potri.019G083000.v3.0	gi|566240579|ref|XP_002325552.2|	1315	0	ABC transporter family protein [Populus trichocarpa]	tr|Q84TH5|AB25G_ARATH	809	0	ABC transporter G family member 25 GN=F17M19.11 OS=Arabidopsis thaliana (Mouse-ear cress) PE=2 SV=1	YCR011c_2	192	2e-55	[V]	PF01061.19	ABC2_membrane	type transporter	ATP catabolic process (GO:0006200);metabolic process (GO:0008152);response to water deprivation (GO:0009414);response to abscisic acid (GO:0009737);cellular process (GO:0009987);transpiration (GO:0010148);abscisic acid transport (GO:0080168);	plasma membrane (GO:0005886);chloroplast envelope (GO:0009941);	ATP binding (GO:0005524);molybdate transmembrane-transporting ATPase activity (GO:0015412);ATPase activity, coupled to transmembrane movement of substances (GO:0042626);	--	--
Potri.014G087700	#N/A	1.52523	1.19388	3.30473	#N/A	up	up	up	Potri.014G087700	Potri.014G087700.v3.0	gi|566203236|ref|XP_002320813.2|	355	1.3929e-125	brassinosteroid-responsive ring-H2 family protein [Populus trichocarpa]	tr|Q9SUS5|RHA1B_ARATH	115	2.04841e-33	E3 ubiquitin-protein ligase RHA1B GN=RHA1B OS=Arabidopsis thaliana (Mouse-ear cress) PE=2 SV=1	--	--	--	--	PF13639.1	zf-RING_2	finger domain	response to stress (GO:0006950);response to abiotic stimulus (GO:0009628);response to brassinosteroid (GO:0009741);response to chitin (GO:0010200);protein ubiquitination (GO:0016567);cellular cation homeostasis (GO:0030003);response to cadmium ion (GO:0046686);divalent metal ion transport (GO:0070838);	nucleus (GO:0005634);	ubiquitin-protein transferase activity (GO:0004842);binding (GO:0005488);zinc ion binding (GO:0008270);ligase activity (GO:0016874);	--	--
Potri.001G388900	#N/A	-4.7885	-2.46359	-5.25971	#N/A	down	down	down	Potri.001G388900	Potri.001G388900.v3.0	gi|566153746|ref|XP_006370128.1|	1200	0	hypothetical protein POPTR_0001s39950g [Populus trichocarpa]	tr|P43309|PPO_MALDO	624	0	Polyphenol oxidase, chloroplastic (Precursor) OS=Malus domestica (Apple) PE=2 SV=1	--	--	--	--	PF12143.3	PPO1_KFDV	of unknown function (DUF_B2219)	pigment biosynthetic process (GO:0046148);oxidation-reduction process (GO:0055114);(+)-3'-hydroxylarreatricin biosynthetic process (GO:1901708);(+)-larreatricin metabolic process (GO:1901709);	vacuolar lumen (GO:0005775);plastid (GO:0009536);	catechol oxidase activity (GO:0004097);copper ion binding (GO:0005507);aureusidin synthase activity (GO:0033793);metal ion binding (GO:0046872);hydroquinone:oxygen oxidoreductase activity (GO:0052716);	--	--
Potri.011G089700	#N/A	-7.22471	-7.88401	-9.48861	#N/A	down	down	down	Potri.011G089700	Potri.011G089700.v3.0	gi|224116598|ref|XP_002317343.1|	721	0	hypothetical protein POPTR_0011s09200g [Populus trichocarpa]	tr|Q9FIA1|GDL87_ARATH	381	1.39838e-131	GDSL esterase/lipase At5g55050 (Precursor) GN=At5g55050 OS=Arabidopsis thaliana (Mouse-ear cress) PE=2 SV=1	--	--	--	--	PF00657.17	Lipase_GDSL	Lipase/Acylhydrolase	lipid metabolic process (GO:0006629);response to salt stress (GO:0009651);response to organic substance (GO:0010033);response to inorganic substance (GO:0010035);proline transport (GO:0015824);cellular metabolic process (GO:0044237);primary metabolic process (GO:0044238);organic substance metabolic process (GO:0071704);response to oxygen-containing compound (GO:1901700);	extracellular region (GO:0005576);chloroplast (GO:0009507);	carboxylic ester hydrolase activity (GO:0004091);lipase activity (GO:0016298);hydrolase activity, acting on ester bonds (GO:0016788);	--	--
Potri.014G019300	#N/A	-4.68718	-3.26352	-5.10012	#N/A	down	down	down	Potri.014G019300	Potri.014G019300.v3.0	gi|566201921|ref|XP_006374842.1|	821	0	hypothetical protein POPTR_0014s01950g [Populus trichocarpa]	tr|Q6PQJ9|5BPOR_DIGLA	575	0	3-oxo-Delta(4,5)-steroid 5-beta-reductase OS=Digitalis lanata (Grecian foxglove) PE=1 SV=1	--	--	--	--	PF01370.16	Epimerase	dependent epimerase/dehydratase family	steroid metabolic process (GO:0008202);response to wounding (GO:0009611);xylem and phloem pattern formation (GO:0010051);monoterpenoid biosynthetic process (GO:0016099);oxidation-reduction process (GO:0055114);	cytosol (GO:0005829);	nucleotide binding (GO:0000166);protein homodimerization activity (GO:0042803);delta4-3-oxosteroid 5beta-reductase activity (GO:0047787);coenzyme binding (GO:0050662);	--	--
Potri.002G021500	#N/A	-1.99697	-1.13243	-2.44804	#N/A	down	down	down	Potri.002G021500	Potri.002G021500.v3.0	gi|224065861|ref|XP_002301975.1|	358	1.00826e-126	Peptidyl-prolyl cis-trans isomerase family protein [Populus trichocarpa]	tr|Q39613|CYPH_CATRO	330	1.29443e-117	Peptidyl-prolyl cis-trans isomerase GN=PCKR1 OS=Catharanthus roseus (Madagascar periwinkle) PE=1 SV=1	slr1251	248	1e-84	[O]	PF00160.16	Pro_isomerase	type peptidyl-prolyl cis-trans isomerase/CLD	mRNA splicing, via spliceosome (GO:0000398);protein peptidyl-prolyl isomerization (GO:0000413);karyogamy (GO:0000741);regulation of protein phosphorylation (GO:0001932);gluconeogenesis (GO:0006094);glycolytic process (GO:0006096);protein folding (GO:0006457);glycine catabolic process (GO:0006546);unsaturated fatty acid biosynthetic process (GO:0006636);oxidoreduction coenzyme metabolic process (G…	nucleus (GO:0005634);mitochondrion (GO:0005739);endosome (GO:0005768);vacuolar membrane (GO:0005774);endoplasmic reticulum (GO:0005783);Golgi apparatus (GO:0005794);trans-Golgi network (GO:0005802);plasma membrane (GO:0005886);plasmodesma (GO:0009506);chloroplast (GO:0009507);chloroplast stromal thylakoid (GO:0009533);chloroplast thylakoid membrane (GO:0009535);chloroplast thylakoid lumen (GO:000…	peptidyl-prolyl cis-trans isomerase activity (GO:0003755);peptide binding (GO:0042277);protein histidine kinase binding (GO:0043424);	0	K01802
Potri.014G019200	#N/A	-3.90105	-1.31225	-6.18003	#N/A	down	down	down	Potri.014G019200	Potri.014G019200.v3.0	gi|566201919|ref|XP_006374841.1|	287	1.47591e-99	hypothetical protein POPTR_0014s01940g [Populus trichocarpa]	tr|P49098|CYB5_TOBAC	110	4.36363e-32	Cytochrome b5 OS=Nicotiana tabacum (Common tobacco) PE=2 SV=1	SPCC16A11.10c	82.8	2e-20	[CI]	PF00173.23	Cyt-b5	b5-like Heme/Steroid binding domain	lipid biosynthetic process (GO:0008610);carboxylic acid metabolic process (GO:0019752);indole-containing compound metabolic process (GO:0042430);defense response to bacterium (GO:0042742);alkane biosynthetic process (GO:0043447);small molecule biosynthetic process (GO:0044283);oxidation-reduction process (GO:0055114);organic cyclic compound biosynthetic process (GO:1901362);	endoplasmic reticulum (GO:0005783);chloroplast outer membrane (GO:0009707);stromule (GO:0010319);	protein binding (GO:0005515);nitrate reductase activity (GO:0008940);heme binding (GO:0020037);oxidoreductase activity, acting on other nitrogenous compounds as donors, with NAD or NADP as acceptor (GO:0046857);metal ion binding (GO:0046872);	--	--
Potri.003G132300	#N/A	-4.04233	-3.08702	-4.50695	#N/A	down	down	down	Potri.003G132300	Potri.003G132300.v3.0	gi|566162433|ref|XP_002304518.2|	980	0	1-aminocyclopropane-1-carboxylate synthase family protein [Populus trichocarpa]	tr|P31531|1A1C_SOYBN	711	0	1-aminocyclopropane-1-carboxylate synthase GN=ACS1 OS=Glycine max (Soybean) PE=2 SV=1	Cj0762c	106	2e-24	[E]	PF00155.16	Aminotran_1_2	class I and II	regulation of translation (GO:0006417);amino acid transport (GO:0006865);intrinsic apoptotic signaling pathway in response to oxidative stress (GO:0008631);response to wounding (GO:0009611);response to mechanical stimulus (GO:0009612);ethylene biosynthetic process (GO:0009693);response to ethylene (GO:0009723);response to auxin (GO:0009733);response to cytokinin (GO:0009735);response to jasmonic …	cytoplasm (GO:0005737);	1-aminocyclopropane-1-carboxylate synthase activity (GO:0016847);pyridoxal phosphate binding (GO:0030170);protein homodimerization activity (GO:0042803);	0	K01762
Potri.003G193500	#N/A	-2.26395	-5.83193	-6.04113	#N/A	down	down	down	Potri.003G193500	Potri.003G193500.v3.0	gi|224075880|ref|XP_002304810.1|	695	0	sulfotransferase family protein [Populus trichocarpa]	tr|Q8L5A7|SOT15_ARATH	441	1.22793e-155	Cytosolic sulfotransferase 15 GN=MOJ9.18 OS=Arabidopsis thaliana (Mouse-ear cress) PE=1 SV=1	--	--	--	--	PF00685.22	Sulfotransfer_1	domain	tryptophan catabolic process (GO:0006569);response to water deprivation (GO:0009414);indoleacetic acid biosynthetic process (GO:0009684);jasmonic acid metabolic process (GO:0009694);jasmonic acid biosynthetic process (GO:0009695);response to ethylene (GO:0009723);response to auxin (GO:0009733);cytokinin-activated signaling pathway (GO:0009736);abscisic acid-activated signaling pathway (GO:0009738…	chloroplast (GO:0009507);	alcohol sulfotransferase activity (GO:0004027);3-methylthiopropyl-desulfoglucosinolate sulfotransferase activity (GO:0080066);4-methylthiobutyl-desulfoglucosinolate sulfotransferase activity (GO:0080067);5-methylthiopentyl-desulfoglucosinolate sulfotransferase activity (GO:0080068);7-methylthioheptyl-desulfoglucosinolate sulfotransferase activity (GO:0080069);8-methylthiooctyl-desulfoglucosinolat…	--	--
Potri.008G069400	#N/A	1.09587	2.56742	3.08861	#N/A	up	up	up	Potri.008G069400	Potri.008G069400.v3.0	gi|566182742|ref|XP_006379630.1|	1376	0	hypothetical protein POPTR_0008s06940g [Populus trichocarpa]	tr|Q9XEE6|C3H29_ARATH	659	0	Zinc finger CCCH domain-containing protein 29 GN=At2g40140 OS=Arabidopsis thaliana (Mouse-ear cress) PE=2 SV=1	--	--	--	--	PF12796.2	Ank_2	repeats (3 copies)	respiratory burst involved in defense response (GO:0002679);regulation of transcription, DNA-templated (GO:0006355);protein targeting to membrane (GO:0006612);phosphatidylinositol biosynthetic process (GO:0006661);ER to Golgi vesicle-mediated transport (GO:0006888);membrane fusion (GO:0006944);response to oxidative stress (GO:0006979);response to cold (GO:0009409);response to wounding (GO:0009611…	nucleus (GO:0005634);cytoplasm (GO:0005737);plasma membrane (GO:0005886);	DNA binding (GO:0003677);sequence-specific DNA binding transcription factor activity (GO:0003700);RNA binding (GO:0003723);zinc ion binding (GO:0008270);metal ion binding (GO:0046872);	--	--
Potri.019G002600	#N/A	-2.8571	-2.11879	-4.34905	#N/A	down	down	down	Potri.019G002600	Potri.019G002600.v3.0	gi|743905844|ref|XP_011046331.1|	1830	0	PREDICTED: TMV resistance protein N-like isoform X1 [Populus euphratica]	tr|Q40392|TMVRN_NICGU	558	0	TMV resistance protein N GN=N OS=Nicotiana glutinosa (Tobacco) PE=1 SV=1	alr0124_1	68.9	3e-11	[S]	PF00931.17	NB-ARC	domain	immune system process (GO:0002376);defense response (GO:0006952);response to ozone (GO:0010193);cellular metabolic process (GO:0044237);response to stimulus (GO:0050896);response to other organism (GO:0051707);cellular response to stimulus (GO:0051716);	mitochondrion (GO:0005739);plasmodesma (GO:0009506);chloroplast part (GO:0044434);	protein binding (GO:0005515);	--	--
Potri.010G119100	#N/A	-2.57203	-2.89496	-3.84011	#N/A	down	down	down	Potri.010G119100	Potri.010G119100.v3.0	gi|566190536|ref|XP_002315914.2|	1037	0	hypothetical protein POPTR_0010s12910g [Populus trichocarpa]	tr|B9EXZ6|BAT1_ORYSJ	854	0	Amino-acid permease BAT1 homolog GN=OsJ_02547 OS=Oryza sativa subsp. japonica (Rice) PE=2 SV=1	SPBC15C4.04c	290	3e-91	[E]	PF13520.1	AA_permease_2	acid permease	amino acid transmembrane transport (GO:0003333);L-alanine transport (GO:0015808);arginine transport (GO:0015809);gamma-aminobutyric acid transport (GO:0015812);L-glutamate transport (GO:0015813);lysine transport (GO:0015819);	mitochondrion (GO:0005739);integral component of membrane (GO:0016021);	L-glutamate transmembrane transporter activity (GO:0005313);amino acid transmembrane transporter activity (GO:0015171);L-alanine transmembrane transporter activity (GO:0015180);arginine transmembrane transporter activity (GO:0015181);gamma-aminobutyric acid transmembrane transporter activity (GO:0015185);L-lysine transmembrane transporter activity (GO:0015189);	--	--
Potri.011G122100	#N/A	-1.72369	-2.52571	-3.07032	#N/A	down	down	down	Potri.011G122100	Potri.011G122100.v3.0	gi|224114988|ref|XP_002316911.1|	525	0	hypothetical protein POPTR_0011s12270g [Populus trichocarpa]	tr|P24805|TSJT1_TOBAC	117	8.8211e-33	Stem-specific protein TSJT1 GN=TSJT1 OS=Nicotiana tabacum (Common tobacco) PE=2 SV=1	--	--	--	--	PF12481.3	DUF3700	induced protein	asparagine biosynthetic process (GO:0006529);response to abiotic stimulus (GO:0009628);	nucleus (GO:0005634);cytoplasm (GO:0005737);cytosol (GO:0005829);plasma membrane (GO:0005886);	ligase activity, forming carbon-nitrogen bonds (GO:0016879);	--	--
Potri.001G063000	#N/A	-3.77824	-2.78521	-5.84119	#N/A	down	down	down	Potri.001G063000	Potri.001G063000.v3.0	gi|566193850|ref|XP_006377370.1|	356	1.70626e-124	hypothetical protein POPTR_0011s05320g [Populus trichocarpa]	tr|Q9FLI1|BH036_ARATH	69	3.77243e-15	Transcription factor bHLH36 GN=MIO24.9 OS=Arabidopsis thaliana (Mouse-ear cress) PE=2 SV=1	--	--	--	--	PF00010.21	HLH	DNA-binding domain	0	0	protein dimerization activity (GO:0046983);	--	--
Potri.006G059600	#N/A	1.67878	1.18111	2.00381	#N/A	up	up	up	Potri.006G059600	Potri.006G059600.v3.0	gi|566174701|ref|XP_006381060.1|	780	0	hypothetical protein POPTR_0006s05860g [Populus trichocarpa]	tr|Q69QZ0|P2C27_ORYSJ	473	1.23768e-167	Probable protein phosphatase 2C 27 OS=Oryza sativa subsp. japonica (Rice) PE=2 SV=1	SPCC1223.11	147	6e-40	[T]	PF00481.16	PP2C	phosphatase 2C	protein dephosphorylation (GO:0006470);response to cold (GO:0009409);response to water deprivation (GO:0009414);response to wounding (GO:0009611);abscisic acid-activated signaling pathway (GO:0009738);response to chitin (GO:0010200);cellular component organization (GO:0016043);regulation of defense response to virus (GO:0050688);defense response to fungus (GO:0050832);regulation of transcription …	nucleus (GO:0005634);cytosol (GO:0005829);plasma membrane (GO:0005886);plastid (GO:0009536);apoplast (GO:0048046);	DNA binding (GO:0003677);protein serine/threonine phosphatase activity (GO:0004722);metal ion binding (GO:0046872);	0	K14803
Potri.017G000700	#N/A	1.97604	1.54052	3.48523	#N/A	up	up	up	Potri.017G000700	Potri.017G000700.v3.0	gi|566210454|ref|XP_002323923.2|	952	0	hypothetical protein POPTR_0017s00480g [Populus trichocarpa]	tr|Q9M1Y1|SKI20_ARATH	338	7.95376e-113	F-box/kelch-repeat protein SKIP20 GN=SKIP20 OS=Arabidopsis thaliana (Mouse-ear cress) PE=1 SV=1	--	--	--	--	PF01344.20	Kelch_1	motif	negative regulation of cytokinin-activated signaling pathway (GO:0080037);	intracellular membrane-bounded organelle (GO:0043231);	0	--	--
Potri.006G038300	#N/A	-4.91336	#NAME?	-9.4961	#N/A	down	down	down	Potri.006G038300	Potri.006G038300.v3.0	gi|566208512|ref|XP_006373706.1|	63	1.46493e-12	hypothetical protein POPTR_0016s03660g [Populus trichocarpa]	tr|Q8RWS1|ORS1_ARATH	55	8.39373e-12	Protein ORGAN SIZE RELATED 1 GN=ORS1 OS=Arabidopsis thaliana (Mouse-ear cress) PE=2 SV=1	--	--	--	--	--	--	--	regulation of cell growth (GO:0001558);positive regulation of cell proliferation (GO:0008284);brassinosteroid mediated signaling pathway (GO:0009742);positive regulation of cell growth (GO:0030307);positive regulation of organ growth (GO:0046622);post-embryonic organ development (GO:0048569);regulation of developmental growth (GO:0048638);regulation of cell division (GO:0051302);cellular response…	nucleus (GO:0005634);mitochondrion (GO:0005739);endoplasmic reticulum (GO:0005783);membrane (GO:0016020);	0	--	--
Potri.006G126800	#N/A	-2.04675	-1.6847	-1.59597	#N/A	down	down	down	Potri.006G126800	Potri.006G126800.v3.0	gi|566176021|ref|XP_006381441.1|	1409	0	phenylalanine ammonia-lyase family protein [Populus trichocarpa]	tr|P45730|PALY_POPTR	1348	0	Phenylalanine ammonia-lyase GN=PAL OS=Populus trichocarpa (Western balsam poplar) PE=2 SV=1	RSp0365	237	5e-69	[E]	PF00221.14	Lyase_aromatic	amino acid lyase	L-phenylalanine catabolic process (GO:0006559);response to oxidative stress (GO:0006979);pollen development (GO:0009555);cinnamic acid biosynthetic process (GO:0009800);drought recovery (GO:0009819);response to UV-B (GO:0010224);salicylic acid catabolic process (GO:0046244);lignin catabolic process (GO:0046274);response to karrikin (GO:0080167);	cytoplasm (GO:0005737);	phenylalanine ammonia-lyase activity (GO:0045548);	0	K10775
Potri.003G144300	#N/A	-1.40985	-1.52931	-3.03863	#N/A	down	down	down	Potri.003G144300	Potri.003G144300.v3.0	gi|224072258|ref|XP_002303677.1|	567	0	hypothetical protein POPTR_0003s14430g [Populus trichocarpa]	tr|P27898|MYBP_MAIZE	211	3.54363e-66	Myb-related protein P GN=P OS=Zea mays (Maize) PE=2 SV=1	ECU11g1690	105	1e-26	[KAD]	PF00249.26	Myb_DNA-binding	DNA-binding domain	tryptophan biosynthetic process (GO:0000162);cell fate specification (GO:0001708);defense response to insect (GO:0002213);polyamine catabolic process (GO:0006598);fatty acid biosynthetic process (GO:0006633);oligopeptide transport (GO:0006857);response to wounding (GO:0009611);response to salt stress (GO:0009651);response to auxin (GO:0009733);response to abscisic acid (GO:0009737);response to gi…	nucleus (GO:0005634);	DNA binding (GO:0003677);chromatin binding (GO:0003682);sequence-specific DNA binding transcription factor activity (GO:0003700);protein binding (GO:0005515);kinase activity (GO:0016301);	0	K09422
Potri.017G062100	#N/A	-1.16669	-1.17798	-2.40326	#N/A	down	down	down	Potri.017G062100	Potri.017G062100.v3.0	gi|566212277|ref|XP_006373121.1|	384	6.13532e-136	hypothetical protein POPTR_0017s08910g [Populus trichocarpa]	tr|B9GFG6|CSPLF_POPTR	274	7.71007e-95	CASP-like protein 1F3 GN=POPTRDRAFT_752786 OS=Populus trichocarpa (Western balsam poplar) PE=3 SV=1	--	--	--	--	PF04535.7	DUF588	of unknown function (DUF588)	0	plasma membrane (GO:0005886);integral component of membrane (GO:0016021);	0	--	--
Potri.008G205000	#N/A	-3.26044	-1.54652	-5.75663	#N/A	down	down	down	Potri.008G205000	Potri.008G205000.v3.0	gi|566185140|ref|XP_002312755.2|	375	1.74146e-132	hypothetical protein POPTR_0008s20950g [Populus trichocarpa]	tr|B9HMP5|CSPLD_POPTR	375	8.14606e-135	CASP-like protein 1D1 GN=POPTRDRAFT_820933 OS=Populus trichocarpa (Western balsam poplar) PE=3 SV=2	--	--	--	--	PF04535.7	DUF588	of unknown function (DUF588)	amino acid transport (GO:0006865);toxin catabolic process (GO:0009407);response to nitrate (GO:0010167);response to cyclopentenone (GO:0010583);nitrate transport (GO:0015706);	nucleus (GO:0005634);endosome (GO:0005768);Golgi apparatus (GO:0005794);trans-Golgi network (GO:0005802);plasma membrane (GO:0005886);integral component of membrane (GO:0016021);	0	--	--
Potri.012G119200	#N/A	-1.97406	-2.19061	-2.53986	#N/A	down	down	down	Potri.012G119200	Potri.012G119200.v3.0	gi|566198065|ref|XP_006377001.1|	674	0	hypothetical protein POPTR_0012s11970g [Populus trichocarpa]	tr|Q9FHE4|BRG1_ARATH	273	1.15708e-90	BOI-related E3 ubiquitin-protein ligase 1 GN=BRG1 OS=Arabidopsis thaliana (Mouse-ear cress) PE=1 SV=1	--	--	--	--	PF13920.1	zf-C3HC4_3	finger, C3HC4 type (RING finger)	response to gibberellin (GO:0009739);defense response to bacterium (GO:0042742);negative regulation of programmed cell death (GO:0043069);defense response to fungus (GO:0050832);negative regulation of cysteine-type endopeptidase activity (GO:2000117);	nucleus (GO:0005634);	ubiquitin-protein transferase activity (GO:0004842);zinc ion binding (GO:0008270);	--	--
Potri.008G145300	#N/A	-2.64684	-8.85043	-3.79716	#N/A	down	down	down	Potri.008G145300	Potri.008G145300.v3.0	gi|743785530|ref|XP_011025424.1|	676	0	PREDICTED: gibberellin 2-beta-dioxygenase 8-like [Populus euphratica]	tr|O49561|G2OX8_ARATH	343	1.71495e-117	Gibberellin 2-beta-dioxygenase 8 GN=GA2OX8 OS=Arabidopsis thaliana (Mouse-ear cress) PE=1 SV=2	PA4191	104	1e-24	[R]	PF03171.15	2OG-FeII_Oxy	oxygenase superfamily	response to salt stress (GO:0009651);gibberellin metabolic process (GO:0009685);terpenoid biosynthetic process (GO:0016114);small molecule biosynthetic process (GO:0044283);single-organism developmental process (GO:0044767);anatomical structure development (GO:0048856);oxidation-reduction process (GO:0055114);	cytoplasm (GO:0005737);	oxidoreductase activity, acting on single donors with incorporation of molecular oxygen, incorporation of two atoms of oxygen (GO:0016702);gibberellin 3-beta-dioxygenase activity (GO:0016707);C-19 gibberellin 2-beta-dioxygenase activity (GO:0052634);C-20 gibberellin 2-beta-dioxygenase activity (GO:0052635);	--	--
Potri.002G191600	#N/A	-1.66341	-1.87244	-1.96532	#N/A	down	down	down	Potri.002G191600	Potri.002G191600.v3.0	gi|566158876|ref|XP_002301531.2|	705	0	putative galactinol synthase family protein [Populus trichocarpa]	tr|O22893|GOLS1_ARATH	566	0	Galactinol synthase 1 GN=GOLS1 OS=Arabidopsis thaliana (Mouse-ear cress) PE=1 SV=1	SPBC4C3.08	62	6e-10	[M]	PF01501.15	Glyco_transf_8	transferase family 8	polysaccharide metabolic process (GO:0005976);galactose metabolic process (GO:0006012);response to heat (GO:0009408);response to cold (GO:0009409);response to high light intensity (GO:0009644);response to salt stress (GO:0009651);response to abscisic acid (GO:0009737);raffinose family oligosaccharide biosynthetic process (GO:0010325);raffinose transport (GO:0015773);carbohydrate biosynthetic proc…	nucleus (GO:0005634);cytoplasm (GO:0005737);	metal ion binding (GO:0046872);inositol 3-alpha-galactosyltransferase activity (GO:0047216);	0	K18819
Potri.010G075200	#N/A	-6.88057	-4.63902	-7.1591	#N/A	down	down	down	Potri.010G075200	Potri.010G075200.v3.0	gi|566189800|ref|XP_006378352.1|	150	2.08024e-47	hypothetical protein POPTR_0010s08600g [Populus trichocarpa]	tr|P24076|BGIA_MOMCH	87	6.48664e-25	Glu S.griseus protease inhibitor OS=Momordica charantia (Bitter gourd) PE=1 SV=1	--	--	--	--	PF00280.13	potato_inhibit	inhibitor I family	proteolysis (GO:0006508);response to stress (GO:0006950);response to wounding (GO:0009611);biological regulation (GO:0065007);	0	serine-type endopeptidase inhibitor activity (GO:0004867);peptidase activity (GO:0008233);	--	--
Potri.011G123600	#N/A	2.30821	3.74894	3.71614	#N/A	up	up	up	Potri.011G123600	Potri.011G123600.v3.0	gi|566195099|ref|XP_002316920.2|	226	2.63944e-76	hypothetical protein POPTR_0011s12430g [Populus trichocarpa]	--	--	--	--	--	--	--	--	--	--	--	--	--	--	--	--
Potri.015G080300	#N/A	-1.90056	1.20985	-2.22552	#N/A	down	up	down	Potri.015G080300	Potri.015G080300.v3.0	gi|118489159|gb|ABK96386.1|	991	0	unknown [Populus trichocarpa x Populus deltoides]	--	--	--	--	--	--	--	--	PF03080.10	DUF239	of unknown function (DUF239)	--	--	--	--	--
Potri.003G066400	#N/A	-2.16101	-1.89055	-2.07994	#N/A	down	down	down	Potri.003G066400	Potri.003G066400.v3.0	gi|743881328|ref|XP_011036442.1|	1069	0	PREDICTED: cytochrome P450 71A1-like [Populus euphratica]	tr|P24465|C71A1_PERAE	433	1.44778e-147	Cytochrome P450 71A1 GN=CYP71A1 OS=Persea americana (Avocado) PE=1 SV=2	all1361	120	2e-28	[Q]	PF00067.17	p450	P450	very long-chain fatty acid metabolic process (GO:0000038);response to auxin (GO:0009733);lignin biosynthetic process (GO:0009809);flavonoid biosynthetic process (GO:0009813);response to UV-B (GO:0010224);negative regulation of programmed cell death (GO:0043069);medium-chain fatty acid biosynthetic process (GO:0051792);oxidation-reduction process (GO:0055114);sporopollenin biosynthetic process (GO…	endoplasmic reticulum (GO:0005783);membrane (GO:0016020);	binding (GO:0005488);iron ion binding (GO:0005506);electron carrier activity (GO:0009055);flavonoid 3'-monooxygenase activity (GO:0016711);heme binding (GO:0020037);flavonoid 3',5'-hydroxylase activity (GO:0033772);ferulate 5-hydroxylase activity (GO:0046424);fatty acid alpha-hydroxylase activity (GO:0080132);	--	--
Potri.017G074000	#N/A	1.83729	1.43906	2.31773	#N/A	up	up	up	Potri.017G074000	Potri.017G074000.v3.0	gi|566212675|ref|XP_002324019.2|	2432	0	ABC transporter family protein [Populus trichocarpa]	tr|Q9LHD1|AB15B_ARATH	1852	0	ABC transporter B family member 15 GN=MZF16.16 OS=Arabidopsis thaliana (Mouse-ear cress) PE=3 SV=1	SPCC663.03	739	0	[V]	PF00664.18	ABC_membrane	transporter transmembrane region	polysaccharide biosynthetic process (GO:0000271);response to superoxide (GO:0000303);ATP catabolic process (GO:0006200);ER to Golgi vesicle-mediated transport (GO:0006888);cell adhesion (GO:0007155);regulation of cell size (GO:0008361);toxin catabolic process (GO:0009407);response to water deprivation (GO:0009414);response to nematode (GO:0009624);response to blue light (GO:0009637);photomorphoge…	plasma membrane (GO:0005886);plasmodesma (GO:0009506);integral component of membrane (GO:0016021);	protein binding (GO:0005515);ATP binding (GO:0005524);xenobiotic-transporting ATPase activity (GO:0008559);auxin influx transmembrane transporter activity (GO:0010328);auxin efflux transmembrane transporter activity (GO:0010329);ATPase activity, coupled to transmembrane movement of substances (GO:0042626);	0	K05658
Potri.017G131000	#N/A	-2.21816	-2.08232	-2.25288	#N/A	down	down	down	Potri.017G131000	Potri.017G131000.v3.0	gi|566210967|ref|XP_006372557.1|	400	1.69886e-142	MutT-like family protein [Populus trichocarpa]	tr|Q9ZU95|NUD17_ARATH	221	3.70151e-74	Nudix hydrolase 17, mitochondrial (Precursor) GN=T8O11.16 OS=Arabidopsis thaliana (Mouse-ear cress) PE=2 SV=1	CC2271	72.8	2e-15	[LR]	PF00293.23	NUDIX	domain	response to chitin (GO:0010200);	mitochondrion (GO:0005739);cytosol (GO:0005829);chloroplast (GO:0009507);	hydrolase activity (GO:0016787);bis(5'-adenosyl)-pentaphosphatase activity (GO:0034432);	0	K07766
Potri.015G003900	#N/A	-3.9972	-2.29784	-4.81688	#N/A	down	down	down	Potri.015G003900	Potri.015G003900.v3.0	gi|224134981|ref|XP_002321953.1|	630	0	copper-binding family protein [Populus trichocarpa]	tr|O82089|CCH_ARATH	53	8.18703e-09	Copper transport protein CCH GN=CCH OS=Arabidopsis thaliana (Mouse-ear cress) PE=1 SV=1	--	--	--	--	PF00403.21	HMA	domain	heat acclimation (GO:0010286);metal ion transport (GO:0030001);cellular metabolic process (GO:0044237);single-organism cellular process (GO:0044763);single-organism transport (GO:0044765);biological regulation (GO:0065007);organic substance metabolic process (GO:0071704);	plasma membrane (GO:0005886);plasmodesma (GO:0009506);chloroplast (GO:0009507);	protein binding (GO:0005515);metal ion binding (GO:0046872);	--	--
Potri.003G092100	#N/A	-2.09657	-1.75033	-2.62533	#N/A	down	down	down	Potri.003G092100	Potri.003G092100.v3.0	gi|566161712|ref|XP_006385656.1|	235	6.65881e-80	hypothetical protein POPTR_0003s09080g [Populus trichocarpa]	--	--	--	--	--	--	--	--	--	--	--	--	--	--	--	--
Potri.003G176800	#N/A	-3.68389	-1.31853	-5.93569	#N/A	down	down	down	Potri.003G176800	Potri.003G176800.v3.0	gi|224072642|ref|XP_002303820.1|	778	0	naregenin-chalcone synthase family protein [Populus trichocarpa]	tr|P48386|CHS1_CAMSI	733	0	Chalcone synthase 1 GN=CHS1 OS=Camellia sinensis (Tea) PE=2 SV=1	--	--	--	--	PF00195.14	Chal_sti_synt_N	and stilbene synthases, N-terminal domain	response to oxidative stress (GO:0006979);response to wounding (GO:0009611);response to gravity (GO:0009629);chalcone biosynthetic process (GO:0009715);response to jasmonic acid (GO:0009753);flavonoid biosynthetic process (GO:0009813);auxin polar transport (GO:0009926);response to UV-B (GO:0010224);regulation of anthocyanin biosynthetic process (GO:0031540);cannabinoid biosynthetic process (GO:19…	nucleus (GO:0005634);endoplasmic reticulum (GO:0005783);plant-type vacuole membrane (GO:0009705);polyketide synthase complex (GO:0034081);	naringenin-chalcone synthase activity (GO:0016210);	0	K00660
Potri.017G080200	#N/A	-3.64043	-3.16565	-4.64248	#N/A	down	down	down	Potri.017G080200	Potri.017G080200.v3.0	gi|566212777|ref|XP_006373311.1|	733	0	hypothetical protein POPTR_0017s11660g [Populus trichocarpa]	--	--	--	--	TM0282	265	8e-86	[G]	PF01263.15	Aldose_epim	1-epimerase	hexose metabolic process (GO:0019318);	0	aldose 1-epimerase activity (GO:0004034);carbohydrate binding (GO:0030246);	0	K01785
Potri.008G177100	#N/A	-1.22719	-1.25536	-3.55251	#N/A	down	down	down	Potri.008G177100	Potri.008G177100.v3.0	gi|566184551|ref|XP_002311720.2|	1517	0	U-box domain-containing family protein [Populus trichocarpa]	tr|O48700|PUB6_ARATH	1014	0	U-box domain-containing protein 6 GN=PUB6 OS=Arabidopsis thaliana (Mouse-ear cress) PE=2 SV=2	--	--	--	--	PF04564.10	U-box	domain	signal transduction (GO:0007165);multicellular organismal development (GO:0007275);response to abiotic stimulus (GO:0009628);defense response, incompatible interaction (GO:0009814);protein ubiquitination (GO:0016567);cellular response to stress (GO:0033554);anatomical structure development (GO:0048856);localization (GO:0051179);cellular response to organic substance (GO:0071310);response to oxyge…	ubiquitin ligase complex (GO:0000151);nucleus (GO:0005634);	ubiquitin-protein transferase activity (GO:0004842);transmembrane receptor protein serine/threonine kinase binding (GO:0070696);	--	--
Potri.013G059900	#N/A	-3.63626	-1.87026	-4.72975	#N/A	down	down	down	Potri.013G059900	Potri.013G059900.v3.0	gi|224123812|ref|XP_002319170.1|	1494	0	hypothetical protein POPTR_0013s05640g [Populus trichocarpa]	tr|Q39202|RLK1_ARATH	431	1.108e-139	G-type lectin S-receptor-like serine/threonine-protein kinase RLK1 (Precursor) GN=RLK1 OS=Arabidopsis thaliana (Mouse-ear cress) PE=2 SV=2	SA1063_1	98.6	5e-21	[RTKL]	PF00069.20	Pkinase	kinase domain	cellular protein modification process (GO:0006464);protein phosphorylation (GO:0006468);phosphorylation (GO:0016310);recognition of pollen (GO:0048544);	membrane (GO:0016020);	protein kinase activity (GO:0004672);protein serine/threonine kinase activity (GO:0004674);binding (GO:0005488);ATP binding (GO:0005524);	--	--
Potri.001G011300	#N/A	-4.62666	-2.23064	-4.62343	#N/A	down	down	down	Potri.001G011300	Potri.001G011300.v3.0	gi|1279650|emb|CAA66035.1|	681	0	peroxidase [Populus trichocarpa]	tr|P00433|PER1A_ARMRU	414	3.98236e-145	Peroxidase C1A (Precursor) GN=PRXC1A OS=Armoracia rusticana (Horseradish) PE=1 SV=2	--	--	--	--	PF00141.18	peroxidase	0	defense response to nematode (GO:0002215);response to oxidative stress (GO:0006979);response to light stimulus (GO:0009416);response to salt stress (GO:0009651);indoleacetic acid biosynthetic process (GO:0009684);unidimensional cell growth (GO:0009826);flower development (GO:0009908);response to zinc ion (GO:0010043);defense response to bacterium (GO:0042742);hydrogen peroxide catabolic process (…	vacuole (GO:0005773);vacuolar membrane (GO:0005774);Golgi apparatus (GO:0005794);cytosol (GO:0005829);plasma membrane (GO:0005886);plant-type cell wall (GO:0009505);apoplast (GO:0048046);	peroxidase activity (GO:0004601);heme binding (GO:0020037);metal ion binding (GO:0046872);	0	K00430
Potri.003G119100	#N/A	-3.91923	-1.84239	-5.57484	#N/A	down	down	down	Potri.003G119100	Potri.003G119100.v3.0	gi|224074756|ref|XP_002304452.1|	725	0	Leucoanthocyanidin dioxygenase family protein [Populus trichocarpa]	tr|P51091|LDOX_MALDO	602	0	Leucoanthocyanidin dioxygenase GN=ANS OS=Malus domestica (Apple) PE=2 SV=1	--	--	--	--	PF14226.1	DIOX_N	dioxygenase in morphine synthesis N-terminal	transition metal ion transport (GO:0000041);vacuole organization (GO:0007033);response to wounding (GO:0009611);anthocyanin-containing compound biosynthetic process (GO:0009718);response to auxin (GO:0009733);response to sucrose (GO:0009744);response to jasmonic acid (GO:0009753);post-embryonic development (GO:0009791);proanthocyanidin biosynthetic process (GO:0010023);response to inorganic subst…	cytoplasm (GO:0005737);	oxidoreductase activity, acting on single donors with incorporation of molecular oxygen, incorporation of two atoms of oxygen (GO:0016702);transferase activity (GO:0016740);L-ascorbic acid binding (GO:0031418);flavonol synthase activity (GO:0045431);metal ion binding (GO:0046872);leucocyanidin oxygenase activity (GO:0050589);	0	K05277
Potri.009G127800	#N/A	-2.27597	-2.90173	-2.49494	#N/A	down	down	down	Potri.009G127800	Potri.009G127800.v3.0	gi|566187736|ref|XP_002313744.2|	736	0	calcium-binding EF hand family protein [Populus trichocarpa]	--	--	--	--	--	--	--	--	PF13499.1	EF-hand_7	domain pair	0	0	calcium ion binding (GO:0005509);	--	--
Potri.004G088200	#N/A	-4.9634	-2.44855	-5.38218	#N/A	down	down	down	Potri.004G088200	Potri.004G088200.v3.0	gi|224079451|ref|XP_002305871.1|	426	8.55132e-152	hypothetical protein POPTR_0004s08660g [Populus trichocarpa]	tr|Q6NLC8|Y1648_ARATH	182	6.86129e-58	Uncharacterized protein At1g66480 GN=At1g66480 OS=Arabidopsis thaliana (Mouse-ear cress) PE=2 SV=1	--	--	--	--	PF14009.1	DUF4228	of unknown function (DUF4228)	response to blue light (GO:0009637);response to absence of light (GO:0009646);response to sucrose (GO:0009744);chloroplast avoidance movement (GO:0009903);chloroplast accumulation movement (GO:0009904);response to zinc ion (GO:0010043);L-ascorbic acid biosynthetic process (GO:0019853);response to L-ascorbic acid (GO:0033591);response to DDT (GO:0046680);response to cadmium ion (GO:0046686);	cytosol (GO:0005829);plasma membrane (GO:0005886);	mannose-6-phosphate isomerase activity (GO:0004476);protein binding (GO:0005515);	--	--
Potri.006G116900	#N/A	-2.08839	-1.37259	-3.47915	#N/A	down	down	down	Potri.006G116900	Potri.006G116900.v3.0	gi|566175789|ref|XP_006381326.1|	1076	0	hypothetical protein POPTR_0006s11810g [Populus trichocarpa]	tr|Q9LZR3|CSLA9_ARATH	913	0	Glucomannan 4-beta-mannosyltransferase 9 GN=F17C15.180 OS=Arabidopsis thaliana (Mouse-ear cress) PE=2 SV=1	sll1377	100	6e-22	[M]	PF13641.1	Glyco_tranf_2_3	like family 2	calcium ion transport (GO:0006816);Golgi organization (GO:0007030);DNA mediated transformation (GO:0009294);response to bacterium (GO:0009617);response to salt stress (GO:0009651);cytokinin-activated signaling pathway (GO:0009736);cell wall biogenesis (GO:0042546);	Golgi membrane (GO:0000139);nucleus (GO:0005634);integral component of membrane (GO:0016021);cytoplasmic membrane-bounded vesicle (GO:0016023);	cellulose synthase activity (GO:0016759);glucomannan 4-beta-mannosyltransferase activity (GO:0047259);mannan synthase activity (GO:0051753);	0	K13680
Potri.002G033600	#N/A	-3.46386	-1.10017	-4.72569	#N/A	down	down	down	Potri.002G033600	Potri.002G033600.v3.0	gi|224062109|ref|XP_002300759.1|	704	0	dihydroflavonol reductase family protein [Populus trichocarpa]	tr|Q9XES5|DFRA_MALDO	554	0	Bifunctional dihydroflavonol 4-reductase/flavanone 4-reductase GN=DFR OS=Malus domestica (Apple) PE=1 SV=1	SA0317	127	3e-33	[MG]	PF01370.16	Epimerase	dependent epimerase/dehydratase family	alternative mRNA splicing, via spliceosome (GO:0000380);glucose metabolic process (GO:0006006);tRNA modification (GO:0006400);mRNA export from nucleus (GO:0006406);response to cold (GO:0009409);response to water deprivation (GO:0009414);embryo sac development (GO:0009553);response to salt stress (GO:0009651);etioplast organization (GO:0009662);anthocyanin-containing compound biosynthetic process …	cell wall (GO:0005618);nucleolus (GO:0005730);peroxisome (GO:0005777);Golgi apparatus (GO:0005794);cytosol (GO:0005829);plasma membrane (GO:0005886);plasmodesma (GO:0009506);chloroplast (GO:0009507);extrinsic component of endoplasmic reticulum membrane (GO:0042406);apoplast (GO:0048046);	nucleotide binding (GO:0000166);double-stranded DNA binding (GO:0003690);single-stranded DNA binding (GO:0003697);mRNA binding (GO:0003729);protein kinase activity (GO:0004672);calmodulin binding (GO:0005516);cinnamoyl-CoA reductase activity (GO:0016621);histone methyltransferase activity (H3-K4 specific) (GO:0042800);protein homodimerization activity (GO:0042803);dihydrokaempferol 4-reductase ac…	0	K13082
Potri.014G155100	#N/A	-3.81357	-2.37859	-4.42355	#N/A	down	down	down	Potri.014G155100	Potri.014G155100.v3.0	gi|566204420|ref|XP_002321134.2|	1242	0	hypothetical protein POPTR_0014s15320g [Populus trichocarpa]	tr|Q93WT0|WRK31_ARATH	462	5.09607e-157	Probable WRKY transcription factor 31 GN=WRKY31 OS=Arabidopsis thaliana (Mouse-ear cress) PE=2 SV=1	--	--	--	--	PF03106.10	WRKY	DNA -binding domain	MAPK cascade (GO:0000165);response to molecule of bacterial origin (GO:0002237);respiratory burst involved in defense response (GO:0002679);regulation of transcription, DNA-templated (GO:0006355);protein targeting to membrane (GO:0006612);membrane fusion (GO:0006944);toxin catabolic process (GO:0009407);response to wounding (GO:0009611);response to mechanical stimulus (GO:0009612);response to abs…	nucleus (GO:0005634);	sequence-specific DNA binding transcription factor activity (GO:0003700);protein binding (GO:0005515);sequence-specific DNA binding (GO:0043565);transcription regulatory region DNA binding (GO:0044212);	--	--
Potri.003G152300	#N/A	-4.18474	-4.94738	-4.47448	#N/A	down	down	down	Potri.003G152300	Potri.003G152300.v3.0	gi|566162771|ref|XP_006385840.1|	238	2.21999e-79	hypothetical protein POPTR_0003s15180g [Populus trichocarpa]	--	--	--	--	--	--	--	--	--	--	--	--	--	--	--	--
Potri.T045300	#N/A	1.10817	1.4848	2.08494	#N/A	up	up	up	Potri.T045300	Potri.T045300.v3.0	gi|743911732|ref|XP_010999728.1|	1196	0	PREDICTED: probable disease resistance protein At4g27220 [Populus euphratica]	tr|O81825|DRL28_ARATH	340	1.56461e-102	Probable disease resistance protein At4g27220 GN=At4g27220 OS=Arabidopsis thaliana (Mouse-ear cress) PE=2 SV=1	alr0124_1	68.6	4e-11	[S]	PF00931.17	NB-ARC	domain	0	intracellular membrane-bounded organelle (GO:0043231);	purine ribonucleoside binding (GO:0032550);adenyl ribonucleotide binding (GO:0032559);anion binding (GO:0043168);	0	K13459
Potri.015G144200	#N/A	-1.49935	-1.20965	-2.27435	#N/A	down	down	down	Potri.015G144200	Potri.015G144200.v3.0	gi|566207359|ref|XP_006374622.1|	311	2.42773e-108	hypothetical protein POPTR_0015s13110g [Populus trichocarpa]	tr|Q56WK6|PATL1_ARATH	50	1.29514e-07	Patellin-1 GN=PATL1 OS=Arabidopsis thaliana (Mouse-ear cress) PE=1 SV=2	--	--	--	--	--	--	--	metal ion transport (GO:0030001);	0	metal ion binding (GO:0046872);	--	--
Potri.008G071200	#N/A	2.90806	4.84691	2.9254	#N/A	up	up	up	Potri.008G071200	Potri.008G071200.v3.0	gi|566182771|ref|XP_002312170.2|	867	0	hypothetical protein POPTR_0008s07130g [Populus trichocarpa]	tr|Q8S9G6|T5AT_TAXWC	208	2.14317e-62	Taxadien-5-alpha-ol O-acetyltransferase OS=Taxus wallichiana var. chinensis (Chinese yew) PE=2 SV=1	--	--	--	--	PF02458.10	Transferase	family	phenylpropanoid biosynthetic process (GO:0009699);cellular nitrogen compound metabolic process (GO:0034641);primary metabolic process (GO:0044238);external encapsulating structure organization (GO:0045229);response to stimulus (GO:0050896);biological regulation (GO:0065007);	0	N-acyltransferase activity (GO:0016410);O-acetyltransferase activity (GO:0016413);taxadien-5-alpha-ol O-acetyltransferase activity (GO:0050638);hydroxycinnamoyltransferase activity (GO:0050734);	--	--
Potri.006G074600	#N/A	-1.74507	-2.49859	-3.14795	#N/A	down	down	down	Potri.006G074600	Potri.006G074600.v3.0	gi|224090513|ref|XP_002309008.1|	478	6.34385e-171	hypothetical protein POPTR_0006s07410g [Populus trichocarpa]	tr|Q2HIV9|BH035_ARATH	188	1.55144e-59	Transcription factor bHLH35 GN=MUL3.10 OS=Arabidopsis thaliana (Mouse-ear cress) PE=2 SV=1	--	--	--	--	PF00010.21	HLH	DNA-binding domain	cell fate specification (GO:0001708);response to xenobiotic stimulus (GO:0009410);photomorphogenesis (GO:0009640);embryo development ending in seed dormancy (GO:0009793);seed germination (GO:0009845);regulation of flower development (GO:0009909);epidermal cell differentiation (GO:0009913);meristem structural organization (GO:0009933);response to inorganic substance (GO:0010035);seed dormancy proc…	nucleus (GO:0005634);	DNA binding (GO:0003677);sequence-specific DNA binding transcription factor activity (GO:0003700);protein binding (GO:0005515);protein dimerization activity (GO:0046983);	--	--
Potri.001G113900	#N/A	-2.9036	-3.97148	-2.67425	#N/A	down	down	down	Potri.001G113900	Potri.001G113900.v3.0	gi|566147921|ref|XP_002299579.2|	992	0	hypothetical protein POPTR_0001s08320g [Populus trichocarpa]	tr|Q8VWZ7|C76B6_CATRO	591	0	Geraniol 8-hydroxylase GN=CYP76B6 OS=Catharanthus roseus (Madagascar periwinkle) PE=1 SV=1	BH0579	124	4e-30	[Q]	PF00067.17	p450	P450	response to UV (GO:0009411);response to auxin (GO:0009733);flavonoid biosynthetic process (GO:0009813);cellular response to phosphate starvation (GO:0016036);monoterpenoid biosynthetic process (GO:0016099);diterpenoid biosynthetic process (GO:0016102);galactolipid biosynthetic process (GO:0019375);cellular response to water deprivation (GO:0042631);oxidation-reduction process (GO:0055114);	endoplasmic reticulum (GO:0005783);cytoplasmic membrane-bounded vesicle (GO:0016023);organelle membrane (GO:0031090);membrane part (GO:0044425);	iron ion binding (GO:0005506);electron carrier activity (GO:0009055);flavonoid 3'-monooxygenase activity (GO:0016711);oxygen binding (GO:0019825);heme binding (GO:0020037);ent-cassa-12,15-diene 11-hydroxylase activity (GO:0036202);metal ion binding (GO:0046872);N-methylcoclaurine 3'-monooxygenase activity (GO:0050593);	--	--
Potri.002G081000	#N/A	-1.34393	-1.89888	-1.64156	#N/A	down	down	down	Potri.002G081000	Potri.002G081000.v3.0	gi|224063050|ref|XP_002300972.1|	615	0	no apical meristem family protein [Populus trichocarpa]	tr|Q39013|NAC2_ARATH	422	3.64395e-150	NAC domain-containing protein 2 GN=T1N6.12 OS=Arabidopsis thaliana (Mouse-ear cress) PE=2 SV=2	--	--	--	--	PF02365.10	NAM	apical meristem (NAM) protein	MAPK cascade (GO:0000165);response to hypoxia (GO:0001666);regulation of transcription, DNA-templated (GO:0006355);protein targeting to membrane (GO:0006612);regulation of cell size (GO:0008361);response to cold (GO:0009409);response to water deprivation (GO:0009414);response to light stimulus (GO:0009416);response to wounding (GO:0009611);jasmonic acid biosynthetic process (GO:0009695);response …	nucleus (GO:0005634);chloroplast (GO:0009507);	DNA binding (GO:0003677);sequence-specific DNA binding transcription factor activity (GO:0003700);protein histidine kinase binding (GO:0043424);protein heterodimerization activity (GO:0046982);	--	--
Potri.T099900	#N/A	-6.42045	-3.06788	-5.98783	#N/A	down	down	down	Potri.T099900	Potri.T099900.v3.0	gi|566213290|ref|XP_006373473.1|	194	5.7724e-64	hypothetical protein POPTR_0017s14100g [Populus trichocarpa]	tr|Q9S740|AGP19_ARATH	58	8.51329e-12	Lysine-rich arabinogalactan protein 19 (Precursor) GN=AGP19 OS=Arabidopsis thaliana (Mouse-ear cress) PE=2 SV=2	YDR432w	52.4	1e-08	POORLY CHARACTERIZED	--	--	--	nitrogen compound metabolic process (GO:0006807);flower development (GO:0009908);cellular macromolecule metabolic process (GO:0044260);single-organism cellular process (GO:0044763);organ development (GO:0048513);negative regulation of developmental process (GO:0051093);regulation of multicellular organismal development (GO:2000026);	0	0	--	--
Potri.005G073300	#N/A	-2.49915	-1.11774	-2.49955	#N/A	down	down	down	Potri.005G073300	Potri.005G073300.v3.0	gi|566170016|ref|XP_002307072.2|	1068	0	hypothetical protein POPTR_0005s07450g [Populus trichocarpa]	tr|P29976|AROF_ARATH	854	0	Phospho-2-dehydro-3-deoxyheptonate aldolase 1, chloroplastic (Precursor) GN=DHS1 OS=Arabidopsis thaliana (Mouse-ear cress) PE=2 SV=2	PA2843	566	0	[E]	PF01474.11	DAHP_synth_2	DAHP synthetase family	aromatic amino acid family biosynthetic process (GO:0009073);chorismate biosynthetic process (GO:0009423);response to wounding (GO:0009611);response to bacterium (GO:0009617);response to fungus (GO:0009620);systemic acquired resistance (GO:0009627);jasmonic acid biosynthetic process (GO:0009695);response to jasmonic acid (GO:0009753);coumarin biosynthetic process (GO:0009805);shikimate biosynthet…	mitochondrion (GO:0005739);chloroplast (GO:0009507);membrane (GO:0016020);	3-deoxy-7-phosphoheptulonate synthase activity (GO:0003849);	0	K01626
Potri.010G072300	#N/A	-5.00029	-3.17471	-6.82631	#N/A	down	down	down	Potri.010G072300	Potri.010G072300.v3.0	gi|224110988|ref|XP_002315707.1|	444	4.23348e-159	ETHYLENE RESPONSE FACTOR 1 family protein [Populus trichocarpa]	tr|Q8LDC8|ERF92_ARATH	238	5.07033e-80	Ethylene-responsive transcription factor 1B GN=K14B15.15 OS=Arabidopsis thaliana (Mouse-ear cress) PE=1 SV=2	--	--	--	--	PF00847.15	AP2	domain	respiratory burst involved in defense response (GO:0002679);regulation of transcription, DNA-templated (GO:0006355);response to water deprivation (GO:0009414);response to mechanical stimulus (GO:0009612);jasmonic acid and ethylene-dependent systemic resistance (GO:0009861);induced systemic resistance, jasmonic acid mediated signaling pathway (GO:0009864);ethylene-activated signaling pathway (GO:0…	nucleus (GO:0005634);chloroplast (GO:0009507);	DNA binding (GO:0003677);sequence-specific DNA binding transcription factor activity (GO:0003700);	0	K14516
Potri.005G195000	#N/A	-5.49335	-8.93672	-6.86478	#N/A	down	down	down	Potri.005G195000	Potri.005G195000.v3.0	gi|566172567|ref|XP_002306712.2|	897	0	AP2 domain-containing transcription factor family protein [Populus trichocarpa]	tr|Q9FGF8|ABR1_ARATH	189	1.09901e-55	Ethylene-responsive transcription factor ABR1 GN=MVP7.8 OS=Arabidopsis thaliana (Mouse-ear cress) PE=2 SV=1	--	--	--	--	PF00847.15	AP2	domain	MAPK cascade (GO:0000165);respiratory burst involved in defense response (GO:0002679);regulation of transcription, DNA-templated (GO:0006355);protein targeting to membrane (GO:0006612);amino acid transport (GO:0006865);response to cold (GO:0009409);response to water deprivation (GO:0009414);ethylene biosynthetic process (GO:0009693);response to auxin (GO:0009733);abscisic acid-activated signaling…	nucleus (GO:0005634);nucleolus (GO:0005730);plasma membrane (GO:0005886);nuclear body (GO:0016604);	DNA binding (GO:0003677);sequence-specific DNA binding transcription factor activity (GO:0003700);protein binding (GO:0005515);	--	--
Potri.001G470100	#N/A	1.56742	1.55897	2.75167	#N/A	up	up	up	Potri.001G470100	Potri.001G470100.v3.0	gi|566155369|ref|XP_002300580.2|	1077	0	hypothetical protein POPTR_0001s47400g [Populus trichocarpa]	tr|Q9SVG4|RETOL_ARATH	561	0	Reticuline oxidase-like protein (Precursor) GN=At4g20830 OS=Arabidopsis thaliana (Mouse-ear cress) PE=1 SV=2	BS_yvdP	145	2e-37	[C]	PF01565.18	FAD_binding_4	binding domain	oxidation-reduction process (GO:0055114);	0	UDP-N-acetylmuramate dehydrogenase activity (GO:0008762);oxidoreductase activity (GO:0016491);reticuline oxidase activity (GO:0050468);flavin adenine dinucleotide binding (GO:0050660);	--	--
Potri.006G212000	#N/A	-6.58728	-3.49664	-6.09069	#N/A	down	down	down	Potri.006G212000	Potri.006G212000.v3.0	gi|566177664|ref|XP_002309424.2|	130	2.37408e-39	hypothetical protein POPTR_0006s22860g [Populus trichocarpa]	tr|P19873|ITH5_CUCMA	68	2.58319e-17	Inhibitor of trypsin and hageman factor OS=Cucurbita maxima (Pumpkin) PE=1 SV=1	--	--	--	--	PF00280.13	potato_inhibit	inhibitor I family	response to stress (GO:0006950);response to wounding (GO:0009611);	0	serine-type endopeptidase inhibitor activity (GO:0004867);	--	--
Potri.010G004400	#N/A	-1.4345	-1.10073	-1.8243	#N/A	down	down	down	Potri.010G004400	Potri.010G004400.v3.0	gi|566188523|ref|XP_002315478.2|	933	0	hypothetical protein POPTR_0010s00700g [Populus trichocarpa]	--	--	--	--	--	--	--	--	PF03283.8	PAE	0	--	--	--	--	--
Potri.015G074500	#N/A	-4.47383	-4.47354	-6.04081	#N/A	down	down	down	Potri.015G074500	Potri.015G074500.v3.0	gi|224135791|ref|XP_002322161.1|	345	3.46494e-121	hypothetical protein POPTR_0015s08580g [Populus trichocarpa]	tr|Q9FLI1|BH036_ARATH	51	1.78927e-08	Transcription factor bHLH36 GN=MIO24.9 OS=Arabidopsis thaliana (Mouse-ear cress) PE=2 SV=1	--	--	--	--	PF00010.21	HLH	DNA-binding domain	0	0	protein dimerization activity (GO:0046983);	--	--
Potri.016G125000	#N/A	-5.29952	-4.87434	-3.79121	#N/A	down	down	down	Potri.016G125000	Potri.016G125000.v3.0	gi|566210079|ref|XP_002323611.2|	645	0	hypothetical protein POPTR_0016s13280g [Populus trichocarpa]	tr|Q9XIV8|PERN1_TOBAC	464	7.32052e-166	Peroxidase N1 (Precursor) OS=Nicotiana tabacum (Common tobacco) PE=1 SV=1	--	--	--	--	PF00141.18	peroxidase	0	defense response to nematode (GO:0002215);respiratory burst involved in defense response (GO:0002679);protein targeting to membrane (GO:0006612);iron ion transport (GO:0006826);amino acid transport (GO:0006865);response to oxidative stress (GO:0006979);response to desiccation (GO:0009269);response to cold (GO:0009409);plant-type cell wall organization (GO:0009664);lignin metabolic process (GO:000…	cell wall (GO:0005618);vacuolar membrane (GO:0005774);Golgi apparatus (GO:0005794);plasma membrane (GO:0005886);plant-type cell wall (GO:0009505);plasmodesma (GO:0009506);membrane (GO:0016020);apoplast (GO:0048046);	peroxidase activity (GO:0004601);heme binding (GO:0020037);metal ion binding (GO:0046872);	0	K00430
Potri.003G061000	#N/A	-7.52758	#NAME?	-6.68086	#N/A	down	down	down	Potri.003G061000	Potri.003G061000.v3.0	gi|566161093|ref|XP_002304154.2|	142	2.8615e-44	hypothetical protein POPTR_0003s05970g [Populus trichocarpa]	--	--	--	--	--	--	--	--	--	--	--	--	--	--	--	--
Potri.009G081800	#N/A	-2.67308	-2.77596	-3.22436	#N/A	down	down	down	Potri.009G081800	Potri.009G081800.v3.0	gi|566187001|ref|XP_002313944.2|	1973	0	hypothetical protein POPTR_0009s08540g [Populus trichocarpa]	tr|Q9LJM4|IKU2_ARATH	1047	0	Receptor-like protein kinase HAIKU2 (Precursor) GN=IKU2 OS=Arabidopsis thaliana (Mouse-ear cress) PE=1 SV=1	alr0124_1	138	6e-34	[S]	PF00069.20	Pkinase	kinase domain	polysaccharide biosynthetic process (GO:0000271);regionalization (GO:0003002);starch metabolic process (GO:0005982);regulation of transcription, DNA-templated (GO:0006355);protein phosphorylation (GO:0006468);proteolysis (GO:0006508);response to stress (GO:0006950);organelle organization (GO:0006996);signal transduction (GO:0007165);epidermis development (GO:0008544);response to external stimulus…	cytoplasm (GO:0005737);plasma membrane (GO:0005886);chloroplast (GO:0009507);integral component of membrane (GO:0016021);	aminopeptidase activity (GO:0004177);protein kinase activity (GO:0004672);protein serine/threonine kinase activity (GO:0004674);protein binding (GO:0005515);ATP binding (GO:0005524);2-alkenal reductase [NAD(P)] activity (GO:0032440);	--	--
Potri.007G086000	#N/A	-3.15749	-2.77253	-2.9037	#N/A	down	down	down	Potri.007G086000	Potri.007G086000.v3.0	gi|224096243|ref|XP_002310589.1|	149	5.98644e-47	hypothetical protein POPTR_0007s06150g [Populus trichocarpa]	--	--	--	--	--	--	--	--	--	--	--	--	--	--	--	--
Potri.014G103000	#N/A	-3.56846	-2.88816	-4.54744	#N/A	down	down	down	Potri.014G103000	Potri.014G103000.v3.0	gi|224130632|ref|XP_002320889.1|	481	3.62515e-173	homeobox leucine zipper family protein [Populus trichocarpa]	tr|P46897|ATHB7_ARATH	237	1.40911e-78	Homeobox-leucine zipper protein ATHB-7 GN=ATHB-7 OS=Arabidopsis thaliana (Mouse-ear cress) PE=2 SV=2	ECU03g1170	50.4	8e-07	[K]	PF00046.24	Homeobox	domain	regulation of transcription, DNA-templated (GO:0006355);response to water deprivation (GO:0009414);response to virus (GO:0009615);response to blue light (GO:0009637);response to salt stress (GO:0009651);negative regulation of abscisic acid-activated signaling pathway (GO:0009788);leaf morphogenesis (GO:0009965);vegetative to reproductive phase transition of meristem (GO:0010228);cellular cataboli…	nucleus (GO:0005634);plastid (GO:0009536);	transcription regulatory region sequence-specific DNA binding (GO:0000976);sequence-specific DNA binding transcription factor activity (GO:0003700);protein homodimerization activity (GO:0042803);	0	K09338
Potri.014G032800	#N/A	-3.31824	-1.93097	-2.81635	#N/A	down	down	down	Potri.014G032800	Potri.014G032800.v3.0	gi|566202191|ref|XP_006374970.1|	659	0	hypothetical protein POPTR_0014s03230g [Populus trichocarpa]	tr|Q9SX78|CXE2_ARATH	379	2.75535e-132	Probable carboxylesterase 2 GN=CXE2 OS=Arabidopsis thaliana (Mouse-ear cress) PE=2 SV=1	RSp0232	96.7	3e-22	[I]	PF07859.8	Abhydrolase_3	hydrolase fold	metabolic process (GO:0008152);single-organism metabolic process (GO:0044710);root hair cell differentiation (GO:0048765);	nucleus (GO:0005634);cytosol (GO:0005829);	carboxylic ester hydrolase activity (GO:0004091);carboxylic ester hydrolase activity (GO:0052689);	--	--
Potri.001G048800	#N/A	-1.81297	-1.38974	-2.8233	#N/A	down	down	down	Potri.001G048800	Potri.001G048800.v3.0	gi|566148982|ref|XP_006368914.1|	2880	0	hypothetical protein POPTR_0001s14650g, partial [Populus trichocarpa]	tr|Q76CU2|PDR1_TOBAC	2219	0	Pleiotropic drug resistance protein 1 GN=PDR1 OS=Nicotiana tabacum (Common tobacco) PE=2 SV=1	YOR328w_3	239	1e-69	[V]	PF01061.19	ABC2_membrane	type transporter	ATP catabolic process (GO:0006200);protein targeting to membrane (GO:0006612);drug transmembrane transport (GO:0006855);cellular response to nitrogen starvation (GO:0006995);response to water deprivation (GO:0009414);detection of biotic stimulus (GO:0009595);salicylic acid biosynthetic process (GO:0009697);response to ethylene (GO:0009723);abscisic acid-activated signaling pathway (GO:0009738);re…	mitochondrion (GO:0005739);vacuolar membrane (GO:0005774);cytosol (GO:0005829);plasma membrane (GO:0005886);plasmodesma (GO:0009506);chloroplast envelope (GO:0009941);membrane (GO:0016020);integral component of membrane (GO:0016021);	ATP binding (GO:0005524);cadmium ion transmembrane transporter activity (GO:0015086);organic phosphonate transmembrane-transporting ATPase activity (GO:0015416);polyamine-transporting ATPase activity (GO:0015417);heme-transporting ATPase activity (GO:0015439);lupeol synthase activity (GO:0042299);ATPase activity, coupled to transmembrane movement of substances (GO:0042626);	--	--
Potri.002G119300	#N/A	1.26232	2.29392	3.18202	#N/A	up	up	up	Potri.002G119300	Potri.002G119300.v3.0	gi|566157568|ref|XP_002301152.2|	520	0	hypothetical protein POPTR_0002s12010g [Populus trichocarpa]	tr|Q96289|ZAT10_ARATH	219	7.91262e-72	Zinc finger protein ZAT10 GN=T22C5.18 OS=Arabidopsis thaliana (Mouse-ear cress) PE=2 SV=1	--	--	--	--	PF13912.1	zf-C2H2_6	zinc finger	respiratory burst involved in defense response (GO:0002679);response to oxidative stress (GO:0006979);response to heat (GO:0009408);response to cold (GO:0009409);response to water deprivation (GO:0009414);response to wounding (GO:0009611);response to mechanical stimulus (GO:0009612);response to fungus (GO:0009620);response to high light intensity (GO:0009644);jasmonic acid biosynthetic process (G…	nucleus (GO:0005634);	sequence-specific DNA binding (GO:0043565);metal ion binding (GO:0046872);	--	--
Potri.007G056400	#N/A	1.22579	1.03154	1.66866	#N/A	up	up	up	Potri.007G056400	Potri.007G056400.v3.0	gi|62433091|emb|CAI78447.1|	2479	0	osmosensor histidine-aspartate kinase [Populus x canadensis]	tr|Q9SXL4|AHK1_ARATH	1533	0	Histidine kinase 1 GN=AHK1 OS=Arabidopsis thaliana (Mouse-ear cress) PE=1 SV=2	alr2279_3	160	3e-43	[T]	PF02518.21	HATPase_c	kinase-, DNA gyrase B-, and HSP90-like ATPase	phosphorelay signal transduction system (GO:0000160);response to molecule of bacterial origin (GO:0002237);regulation of transcription, DNA-templated (GO:0006355);protein phosphorylation (GO:0006468);cellular aromatic compound metabolic process (GO:0006725);ion transport (GO:0006811);defense response (GO:0006952);response to osmotic stress (GO:0006970);response to cold (GO:0009409);response to ex…	endoplasmic reticulum (GO:0005783);membrane (GO:0016020);organelle membrane (GO:0031090);membrane part (GO:0044425);intracellular organelle part (GO:0044446);	phosphorelay sensor kinase activity (GO:0000155);phosphorelay response regulator activity (GO:0000156);protein histidine kinase activity (GO:0004673);ATP binding (GO:0005524);cytokinin receptor activity (GO:0009884);protein kinase binding (GO:0019901);identical protein binding (GO:0042802);	--	--
Potri.001G402600	#N/A	-1.99115	-2.3448	-3.35711	#N/A	down	down	down	Potri.001G402600	Potri.001G402600.v3.0	gi|566154060|ref|XP_006370285.1|	712	0	hypothetical protein POPTR_0001s41300g [Populus trichocarpa]	tr|Q09151|GLUA3_ORYSJ	115	1.58604e-28	Glutelin type-A 3 basic chain (Precursor) GN=OSJNBa0083F15.19 OS=Oryza sativa subsp. japonica (Rice) PE=2 SV=2	--	--	--	--	PF00190.17	Cupin_1	0	0	cell part (GO:0044464);	nutrient reservoir activity (GO:0045735);	--	--
Potri.010G213200	#N/A	2.90399	2.78609	3.81419	#N/A	up	up	up	Potri.010G213200	Potri.010G213200.v3.0	gi|224109624|ref|XP_002315260.1|	1640	0	hypothetical protein POPTR_0010s22010g [Populus trichocarpa]	tr|Q9FN92|Y5597_ARATH	842	0	Probable receptor-like protein kinase At5g59700 (Precursor) GN=At5g59700 OS=Arabidopsis thaliana (Mouse-ear cress) PE=3 SV=1	BS_yloP_1	93.2	1e-19	[RTKL]	PF12819.2	Malectin_like	protein of the ER	transition metal ion transport (GO:0000041);glucose catabolic process (GO:0006007);protein phosphorylation (GO:0006468);response to osmotic stress (GO:0006970);sister chromatid cohesion (GO:0007062);reciprocal meiotic recombination (GO:0007131);response to external stimulus (GO:0009605);brassinosteroid mediated signaling pathway (GO:0009742);post-embryonic development (GO:0009791);plant-type cell…	plasma membrane (GO:0005886);plasmodesma (GO:0009506);chloroplast (GO:0009507);apical plasma membrane (GO:0016324);filiform apparatus (GO:0043680);pollen tube tip (GO:0090404);	protein kinase activity (GO:0004672);protein serine/threonine kinase activity (GO:0004674);non-membrane spanning protein tyrosine kinase activity (GO:0004715);ATP binding (GO:0005524);	--	--
Potri.010G127600	#N/A	-1.11399	-2.70722	-1.80926	#N/A	down	down	down	Potri.010G127600	Potri.010G127600.v3.0	gi|566190694|ref|XP_002315949.2|	714	0	hypothetical protein POPTR_0010s13770g [Populus trichocarpa]	tr|Q9LFR7|CXE17_ARATH	336	1.19831e-114	Probable carboxylesterase 17 GN=CXE17 OS=Arabidopsis thaliana (Mouse-ear cress) PE=2 SV=1	RSc1772	93.6	1e-20	[I]	PF07859.8	Abhydrolase_3	hydrolase fold	developmental process involved in reproduction (GO:0003006);metabolic process (GO:0008152);toxin catabolic process (GO:0009407);anatomical structure morphogenesis (GO:0009653);post-embryonic development (GO:0009791);response to chitin (GO:0010200);gibberellin mediated signaling pathway (GO:0010476);response to cyclopentenone (GO:0010583);cell development (GO:0048468);system development (GO:004873…	cytoplasm (GO:0005737);	carboxylic ester hydrolase activity (GO:0004091);retinyl-palmitate esterase activity (GO:0050253);carboxylic ester hydrolase activity (GO:0052689);methyl indole-3-acetate esterase activity (GO:0080030);methyl salicylate esterase activity (GO:0080031);methyl jasmonate esterase activity (GO:0080032);	--	--
Potri.013G009800	#N/A	-2.25406	-2.43999	-2.32253	#N/A	down	down	down	Potri.013G009800	Potri.013G009800.v3.0	gi|224125034|ref|XP_002319486.1|	340	1.95436e-119	hypothetical protein POPTR_0013s01110g [Populus trichocarpa]	tr|Q8LGG8|USPAL_ARATH	67	2.98554e-14	Universal stress protein A-like protein GN=At3g01520 OS=Arabidopsis thaliana (Mouse-ear cress) PE=1 SV=2	MJ0531	60.5	3e-11	[T]	PF00582.21	Usp	stress protein family	response to stress (GO:0006950);	0	0	--	--
Potri.005G229600	#N/A	-1.574	-1.23018	-1.63129	#N/A	down	down	down	Potri.005G229600	Potri.005G229600.v3.0	gi|224082894|ref|XP_002306881.1|	856	0	hypothetical protein POPTR_0005s25120g [Populus trichocarpa]	tr|Q9FJZ3|MAN7_ARATH	556	0	Mannan endo-1,4-beta-mannosidase 7 (Precursor) GN=MAN7 OS=Arabidopsis thaliana (Mouse-ear cress) PE=2 SV=1	TM1227	214	3e-62	[G]	PF00150.13	Cellulase	(glycosyl hydrolase family 5)	carbohydrate metabolic process (GO:0005975);iron ion transport (GO:0006826);cellular iron ion homeostasis (GO:0006879);seed germination (GO:0009845);determination of bilateral symmetry (GO:0009855);polarity specification of adaxial/abaxial axis (GO:0009944);meristem initiation (GO:0010014);regulation of meristem growth (GO:0010075);cellular response to iron ion starvation (GO:0010106);response to…	extracellular region (GO:0005576);plasma membrane (GO:0005886);cytoplasmic membrane-bounded vesicle (GO:0016023);	hydrolase activity, hydrolyzing O-glycosyl compounds (GO:0004553);citrate transmembrane transporter activity (GO:0015137);mannan endo-1,4-beta-mannosidase activity (GO:0016985);	--	--
Potri.002G226800	#N/A	-2.49605	-1.20035	-2.96547	#N/A	down	down	down	Potri.002G226800	Potri.002G226800.v3.0	gi|566159250|ref|XP_002301612.2|	1519	0	early-responsive to dehydration family protein [Populus trichocarpa]	tr|Q9LVE4|CSCL4_ARATH	1196	0	CSC1-like protein At3g21620 GN=At3g21620 OS=Arabidopsis thaliana (Mouse-ear cress) PE=2 SV=1	SPAC2G11.09	169	4e-43	[S]	PF02714.10	DUF221	of unknown function DUF221	maltose metabolic process (GO:0000023);regulation of transcription, DNA-templated (GO:0006355);circadian rhythm (GO:0007623);response to salt stress (GO:0009651);plant-type cell wall organization (GO:0009664);response to ethylene (GO:0009723);response to auxin (GO:0009733);response to abscisic acid (GO:0009737);response to gibberellin (GO:0009739);response to salicylic acid (GO:0009751);response …	extracellular region (GO:0005576);vacuole (GO:0005773);Golgi apparatus (GO:0005794);plasma membrane (GO:0005886);plasmodesma (GO:0009506);chloroplast (GO:0009507);intracellular organelle part (GO:0044446);	0	--	--
Potri.003G100500	#N/A	-3.51826	-1.9834	-4.86936	#N/A	down	down	down	Potri.003G100500	Potri.003G100500.v3.0	gi|566161892|ref|XP_002303461.2|	1133	0	hypothetical protein POPTR_0003s09970g [Populus trichocarpa]	tr|Q9ZQ96|U73C3_ARATH	167	1.22613e-45	UDP-glycosyltransferase 73C3 GN=UGT73C3 OS=Arabidopsis thaliana (Mouse-ear cress) PE=2 SV=1	Cgl1939	50.8	9e-06	[J]	PF00201.13	UDPGT	and UDP-glucosyl transferase	single-organism metabolic process (GO:0044710);response to stimulus (GO:0050896);organic hydroxy compound metabolic process (GO:1901615);	cytoplasmic part (GO:0044444);	transferase activity (GO:0016740);UDP-glucosyltransferase activity (GO:0035251);	--	--
Potri.018G131100	#N/A	-3.57661	-1.68102	-3.20467	#N/A	down	down	down	Potri.018G131100	Potri.018G131100.v3.0	gi|566215607|ref|XP_002325224.2|	287	2.62743e-99	hypothetical protein POPTR_0018s13100g [Populus trichocarpa]	--	--	--	--	--	--	--	--	--	--	--	--	--	--	--	--
Potri.015G135600	#N/A	-1.27852	-7.22964	-1.88409	#N/A	down	down	down	Potri.015G135600	Potri.015G135600.v3.0	gi|566207494|ref|XP_002322435.2|	1107	0	hypothetical protein POPTR_0015s13900g [Populus trichocarpa]	tr|Q9LUH3|LAL5_ARATH	252	1.82031e-77	MATE efflux family protein LAL5 GN=MDB19.3 OS=Arabidopsis thaliana (Mouse-ear cress) PE=2 SV=1	SPCC4B3.13	229	1e-67	[V]	PF01554.13	MatE	0	drug transmembrane transport (GO:0006855);response to hormone (GO:0009725);cellular process (GO:0009987);single-organism transport (GO:0044765);	membrane (GO:0016020);cell part (GO:0044464);	drug transmembrane transporter activity (GO:0015238);antiporter activity (GO:0015297);	0	K03327
Potri.019G088700	#N/A	-3.44614	-2.27123	-3.62526	#N/A	down	down	down	Potri.019G088700	Potri.019G088700.v3.0	gi|566241390|ref|XP_002325572.2|	1169	0	hypothetical protein POPTR_0019s11830g [Populus trichocarpa]	tr|Q9FY79|LAC14_ARATH	607	0	Laccase-14 (Precursor) GN=LAC14 OS=Arabidopsis thaliana (Mouse-ear cress) PE=2 SV=1	YFL041w	141	6e-35	[Q]	PF07732.10	Cu-oxidase_3	oxidase	lignin biosynthetic process (GO:0009809);proanthocyanidin biosynthetic process (GO:0010023);glucuronoxylan metabolic process (GO:0010413);xylan biosynthetic process (GO:0045492);lignin catabolic process (GO:0046274);response to copper ion (GO:0046688);oxidation-reduction process (GO:0055114);	extracellular region (GO:0005576);cytoplasmic membrane-bounded vesicle (GO:0016023);apoplast (GO:0048046);	copper ion binding (GO:0005507);L-ascorbate oxidase activity (GO:0008447);hydroquinone:oxygen oxidoreductase activity (GO:0052716);	--	--
Potri.010G075600	#N/A	-6.71521	-3.13285	-7.28305	#N/A	down	down	down	Potri.010G075600	Potri.010G075600.v3.0	gi|566254885|ref|XP_006387619.1|	150	1.46363e-47	hypothetical protein POPTR_0770s00220g [Populus trichocarpa]	tr|P19873|ITH5_CUCMA	87	1.30895e-24	Inhibitor of trypsin and hageman factor OS=Cucurbita maxima (Pumpkin) PE=1 SV=1	--	--	--	--	PF00280.13	potato_inhibit	inhibitor I family	proteolysis (GO:0006508);response to stress (GO:0006950);response to wounding (GO:0009611);biological regulation (GO:0065007);	0	serine-type endopeptidase inhibitor activity (GO:0004867);peptidase activity (GO:0008233);	--	--
Potri.011G040800	#N/A	-2.33539	-1.14872	-2.81739	#N/A	down	down	down	Potri.011G040800	Potri.011G040800.v3.0	gi|224114113|ref|XP_002316671.1|	777	0	disease resistance family protein [Populus trichocarpa]	tr|Q9FHI7|DRL35_ARATH	167	5.12334e-48	Probable disease resistance protein At5g45490 GN=At5g45490 OS=Arabidopsis thaliana (Mouse-ear cress) PE=2 SV=1	--	--	--	--	PF00931.17	NB-ARC	domain	defense response (GO:0006952);	0	binding (GO:0005488);ADP binding (GO:0043531);	--	--
Potri.012G127500	#N/A	-2.43872	-1.40036	-3.03429	#N/A	down	down	down	Potri.012G127500	Potri.012G127500.v3.0	gi|224120250|ref|XP_002318283.1|	383	1.2742e-135	21K protein precursor [Populus trichocarpa]	tr|P17407|21KD_DAUCA	209	3.27467e-69	21 kDa protein (Precursor) OS=Daucus carota (Wild carrot) PE=2 SV=1	--	--	--	--	PF04043.10	PMEI	invertase/pectin methylesterase inhibitor	cellular component organization (GO:0016043);regulation of metabolic process (GO:0019222);negative regulation of catalytic activity (GO:0043086);single-organism cellular process (GO:0044763);single-organism transport (GO:0044765);response to stimulus (GO:0050896);	membrane (GO:0016020);intracellular membrane-bounded organelle (GO:0043231);cytoplasmic part (GO:0044444);cell periphery (GO:0071944);	enzyme inhibitor activity (GO:0004857);hydrolase activity, acting on ester bonds (GO:0016788);pectinesterase activity (GO:0030599);	--	--
Potri.012G018100	#N/A	-1.216	-1.36259	-2.24226	#N/A	down	down	down	Potri.012G018100	Potri.012G018100.v3.0	gi|566196418|ref|XP_002318440.2|	483	1.03509e-173	hypothetical protein POPTR_0012s02510g [Populus trichocarpa]	tr|P81760|TL17_ARATH	303	5.68034e-105	Thylakoid lumenal 17.4 kDa protein, chloroplastic (Precursor) GN=At5g53490 OS=Arabidopsis thaliana (Mouse-ear cress) PE=1 SV=2	alr2741	70.1	4e-14	[S]	PF00805.17	Pentapeptide	repeats (8 copies)	rRNA processing (GO:0006364);unsaturated fatty acid biosynthetic process (GO:0006636);thylakoid membrane organization (GO:0010027);photosynthesis (GO:0015979);chlorophyll biosynthetic process (GO:0015995);carotenoid biosynthetic process (GO:0016117);isopentenyl diphosphate biosynthetic process, methylerythritol 4-phosphate pathway (GO:0019288);cellular cation homeostasis (GO:0030003);divalent met…	chloroplast (GO:0009507);chloroplast thylakoid membrane (GO:0009535);chloroplast thylakoid lumen (GO:0009543);chloroplast stroma (GO:0009570);thylakoid (GO:0009579);	0	--	--
Potri.008G100300	#N/A	-1.34396	-2.65372	-2.09554	#N/A	down	down	down	Potri.008G100300	Potri.008G100300.v3.0	gi|224099067|ref|XP_002311364.1|	1421	0	hypothetical protein POPTR_0008s09970g [Populus trichocarpa]	tr|Q8VYR7|BOR1_ARATH	1107	0	Boron transporter 1 GN=BOR1 OS=Arabidopsis thaliana (Mouse-ear cress) PE=1 SV=1	--	--	--	--	PF00955.16	HCO3_cotransp	transporter family	anion transport (GO:0006820);iron ion transport (GO:0006826);cellular response to iron ion starvation (GO:0010106);response to nitrate (GO:0010167);nitrate transport (GO:0015706);borate transport (GO:0046713);plant-type cell wall cellulose metabolic process (GO:0052541);cell wall pectin metabolic process (GO:0052546);cellular response to boron-containing substance levels (GO:0080029);	endosome (GO:0005768);vacuole (GO:0005773);plasma membrane (GO:0005886);integral component of membrane (GO:0016021);lateral plasma membrane (GO:0016328);columella (GO:0043674);	inorganic anion exchanger activity (GO:0005452);anion:anion antiporter activity (GO:0015301);borate efflux transmembrane transporter activity (GO:0080139);	--	--
Potri.005G087200	#N/A	-4.19199	-6.93806	-6.82716	#N/A	down	down	down	Potri.005G087200	Potri.005G087200.v3.0	gi|743823456|ref|XP_011021969.1|	684	0	PREDICTED: ethylene-responsive transcription factor ABR1-like isoform X1 [Populus euphratica]	tr|Q9FGF8|ABR1_ARATH	211	7.76602e-65	Ethylene-responsive transcription factor ABR1 GN=MVP7.8 OS=Arabidopsis thaliana (Mouse-ear cress) PE=2 SV=1	--	--	--	--	PF00847.15	AP2	domain	MAPK cascade (GO:0000165);respiratory burst involved in defense response (GO:0002679);regulation of transcription, DNA-templated (GO:0006355);protein targeting to membrane (GO:0006612);amino acid transport (GO:0006865);response to cold (GO:0009409);response to water deprivation (GO:0009414);response to auxin (GO:0009733);response to glucose (GO:0009749);negative regulation of abscisic acid-activa…	nucleus (GO:0005634);nucleolus (GO:0005730);plasma membrane (GO:0005886);	DNA binding (GO:0003677);sequence-specific DNA binding transcription factor activity (GO:0003700);protein binding (GO:0005515);	--	--
Potri.014G108800	#N/A	-6.78606	#NAME?	-8.18036	#N/A	down	down	down	Potri.014G108800	Potri.014G108800.v3.0	gi|224130734|ref|XP_002320914.1|	175	6.30922e-57	hypothetical protein POPTR_0014s10440g [Populus trichocarpa]	--	--	--	--	--	--	--	--	--	--	--	--	--	--	--	--
Potri.011G158100	#N/A	-5.69681	-3.44412	-6.76829	#N/A	down	down	down	Potri.011G158100	Potri.011G158100.v3.0	gi|743894527|ref|XP_011040518.1|	1055	0	PREDICTED: cannabidiolic acid synthase-like 1 [Populus euphratica]	tr|A6P6W0|CASL1_CANSA	549	0	Cannabidiolic acid synthase-like 1 (Precursor) GN=CBDAS2 OS=Cannabis sativa (Hemp) PE=2 SV=1	BS_yvdP	137	1e-34	[C]	PF01565.18	FAD_binding_4	binding domain	oxidation-reduction process (GO:0055114);	0	UDP-N-acetylmuramate dehydrogenase activity (GO:0008762);oxidoreductase activity (GO:0016491);flavin adenine dinucleotide binding (GO:0050660);	--	--
Potri.017G128600	#N/A	-3.99677	-2.4724	-5.6264	#N/A	down	down	down	Potri.017G128600	Potri.017G128600.v3.0	gi|566211033|ref|XP_006372590.1|	165	3.33533e-53	hypothetical protein POPTR_0017s03020g [Populus trichocarpa]	--	--	--	--	--	--	--	--	--	--	--	--	--	--	--	--
Potri.001G268600	#N/A	-2.85636	-4.0453	-2.80249	#N/A	down	down	down	Potri.001G268600	Potri.001G268600.v3.0	gi|224059646|ref|XP_002299950.1|	734	0	hypothetical protein POPTR_0001s27550g [Populus trichocarpa]	tr|Q9ZRF1|MTDH_FRAAN	597	0	Probable mannitol dehydrogenase GN=CAD OS=Fragaria ananassa (Strawberry) PE=2 SV=1	SMc00680	341	1e-116	[R]	PF08240.7	ADH_N	dehydrogenase GroES-like domain	defense response to insect (GO:0002213);gluconeogenesis (GO:0006094);glycolytic process (GO:0006096);glutathione biosynthetic process (GO:0006750);amino acid transport (GO:0006865);toxin catabolic process (GO:0009407);response to heat (GO:0009408);response to bacterium (GO:0009617);plant-type hypersensitive response (GO:0009626);response to salt stress (GO:0009651);indole phytoalexin biosynthetic…	mitochondrion (GO:0005739);chloroplast stroma (GO:0009570);	glutamate-cysteine ligase activity (GO:0004357);zinc ion binding (GO:0008270);aryl-alcohol dehydrogenase (NAD+) activity (GO:0018456);cinnamyl-alcohol dehydrogenase activity (GO:0045551);mannitol dehydrogenase activity (GO:0046029);aryl-alcohol dehydrogenase (NADP+) activity (GO:0047681);geraniol dehydrogenase activity (GO:0047924);	0	K00083
Potri.006G038100	#N/A	-7.41418	#NAME?	-9.69577	#N/A	down	down	down	Potri.006G038100	Potri.006G038100.v3.0	gi|566174300|ref|XP_006380979.1|	132	1.65241e-40	hypothetical protein POPTR_0006s03640g [Populus trichocarpa]	tr|Q6NMD6|ARGOS_ARATH	62	2.75326e-14	Protein AUXIN-REGULATED GENE INVOLVED IN ORGAN SIZE GN=ARGOS OS=Arabidopsis thaliana (Mouse-ear cress) PE=2 SV=1	--	--	--	--	--	--	--	positive regulation of cell proliferation (GO:0008284);brassinosteroid mediated signaling pathway (GO:0009742);positive regulation of cell growth (GO:0030307);positive regulation of organ growth (GO:0046622);post-embryonic organ development (GO:0048569);regulation of developmental growth (GO:0048638);regulation of cell division (GO:0051302);cellular response to auxin stimulus (GO:0071365);cellula…	nucleus (GO:0005634);mitochondrion (GO:0005739);endoplasmic reticulum (GO:0005783);membrane (GO:0016020);	0	--	--
Potri.014G156100	#N/A	-2.26668	-1.9427	-3.39009	#N/A	down	down	down	Potri.014G156100	Potri.014G156100.v3.0	gi|224131634|ref|XP_002321139.1|	1539	0	early-responsive to dehydration family protein [Populus trichocarpa]	tr|Q9LVE4|CSCL4_ARATH	1206	0	CSC1-like protein At3g21620 GN=At3g21620 OS=Arabidopsis thaliana (Mouse-ear cress) PE=2 SV=1	SPAC2G11.09	164	3e-41	[S]	PF02714.10	DUF221	of unknown function DUF221	maltose metabolic process (GO:0000023);regulation of transcription, DNA-templated (GO:0006355);circadian rhythm (GO:0007623);response to salt stress (GO:0009651);plant-type cell wall organization (GO:0009664);response to ethylene (GO:0009723);response to auxin (GO:0009733);response to abscisic acid (GO:0009737);response to gibberellin (GO:0009739);response to salicylic acid (GO:0009751);response …	extracellular region (GO:0005576);vacuole (GO:0005773);Golgi apparatus (GO:0005794);plasma membrane (GO:0005886);plasmodesma (GO:0009506);chloroplast (GO:0009507);intracellular organelle part (GO:0044446);	0	--	--
Potri.001G172100	#N/A	-1.66669	-1.45914	-2.0209	#N/A	down	down	down	Potri.001G172100	Potri.001G172100.v3.0	gi|224058685|ref|XP_002299602.1|	258	2.6726e-88	hypothetical protein POPTR_0001s17190g [Populus trichocarpa]	tr|Q9XI29|Y1540_ARATH	105	4.67057e-30	Uncharacterized protein At1g15400 GN=At1g15400 OS=Arabidopsis thaliana (Mouse-ear cress) PE=1 SV=2	--	--	--	--	--	--	--	--	--	--	--	--
Potri.006G129900	#N/A	1.44072	1.37183	2.37562	#N/A	up	up	up	Potri.006G129900	Potri.006G129900.v3.0	gi|566176091|ref|XP_006381476.1|	669	0	Peroxidase 21 precursor family protein [Populus trichocarpa]	tr|Q42580|PER21_ARATH	481	1.74242e-172	Peroxidase 21 (Precursor) GN=T2N18.11 OS=Arabidopsis thaliana (Mouse-ear cress) PE=1 SV=1	--	--	--	--	PF00141.18	peroxidase	0	ion transport (GO:0006811);response to oxidative stress (GO:0006979);anatomical structure morphogenesis (GO:0009653);lignin biosynthetic process (GO:0009809);tissue development (GO:0009888);single-organism developmental process (GO:0044767);negative regulation of growth (GO:0045926);organ development (GO:0048513);defense response to fungus (GO:0050832);oxidation-reduction process (GO:0055114);cel…	extracellular region (GO:0005576);vacuole (GO:0005773);cytosol (GO:0005829);plant-type cell wall (GO:0009505);	peroxidase activity (GO:0004601);heme binding (GO:0020037);metal ion binding (GO:0046872);	0	K00430
Potri.019G016200	#N/A	-3.09532	-4.88866	-5.31691	#N/A	down	down	down	Potri.019G016200	Potri.019G016200.v3.0	gi|566226747|ref|XP_002325326.2|	708	0	hypothetical protein POPTR_0019s03230g [Populus trichocarpa]	tr|Q9FKD0|MT797_ARATH	277	6.08205e-91	Probable S-adenosylmethionine-dependent methyltransferase At5g37970 GN=At5g37970 OS=Arabidopsis thaliana (Mouse-ear cress) PE=3 SV=1	--	--	--	--	PF03492.10	Methyltransf_7	dependent carboxyl methyltransferase	response to stress (GO:0006950);primary metabolic process (GO:0044238);single-organism process (GO:0044699);response to other organism (GO:0051707);monocarboxylic acid biosynthetic process (GO:0072330);	intracellular part (GO:0044424);	O-methyltransferase activity (GO:0008171);S-adenosylmethionine-dependent methyltransferase activity (GO:0008757);metal ion binding (GO:0046872);	0	K18848
Potri.005G077200	#N/A	-2.47387	-2.77794	-3.23218	#N/A	down	down	down	Potri.005G077200	Potri.005G077200.v3.0	gi|224083713|ref|XP_002307096.1|	745	0	trehalose-6-phosphate phosphatase family protein [Populus trichocarpa]	tr|Q5HZ05|TPPJ_ARATH	536	0	Probable trehalose-phosphate phosphatase J GN=TPPJ OS=Arabidopsis thaliana (Mouse-ear cress) PE=1 SV=1	MT3482_2	151	1e-42	[G]	PF02358.11	Trehalose_PPase	0	transition metal ion transport (GO:0000041);trehalose biosynthetic process (GO:0005992);response to cold (GO:0009409);response to salt stress (GO:0009651);response to cadmium ion (GO:0046686);	nucleus (GO:0005634);chloroplast (GO:0009507);	trehalose-phosphatase activity (GO:0004805);	0	K01087
Potri.009G113600	#N/A	-1.39116	-1.11022	-2.11928	#N/A	down	down	down	Potri.009G113600	Potri.009G113600.v3.0	gi|224105433|ref|XP_002313809.1|	1043	0	putative sorbitol transporter family protein [Populus trichocarpa]	tr|Q8VZ80|PLT5_ARATH	717	0	Polyol transporter 5 GN=PLT5 OS=Arabidopsis thaliana (Mouse-ear cress) PE=1 SV=2	BS_ywtG	273	3e-85	[GEPR]	PF00083.19	Sugar_tr	(and other) transporter	hexose transport (GO:0008645);seed germination (GO:0009845);cellular process (GO:0009987);D-ribose transport (GO:0015752);D-xylose transport (GO:0015753);galactose transport (GO:0015757);glucose transport (GO:0015758);glycerol transport (GO:0015793);sorbitol transport (GO:0015795);mannitol transport (GO:0015797);myo-inositol transport (GO:0015798);shoot system development (GO:0048367);positive re…	vacuolar membrane (GO:0005774);plasma membrane (GO:0005886);integral component of membrane (GO:0016021);pollen tube (GO:0090406);	sugar:proton symporter activity (GO:0005351);galactose transmembrane transporter activity (GO:0005354);glucose transmembrane transporter activity (GO:0005355);myo-inositol transmembrane transporter activity (GO:0005365);myo-inositol:proton symporter activity (GO:0005366);D-xylose transmembrane transporter activity (GO:0015148);hexose transmembrane transporter activity (GO:0015149);glycerol transm…	--	--
Potri.002G070100	#N/A	-3.58816	-1.54022	-4.06468	#N/A	down	down	down	Potri.002G070100	Potri.002G070100.v3.0	gi|743899073|ref|XP_011042826.1|	140	1.121e-41	PREDICTED: extensin-3 isoform X2 [Populus euphratica]	tr|P06599|EXTN_DAUCA	95	4.60286e-25	Extensin (Precursor) OS=Daucus carota (Wild carrot) PE=2 SV=1	CC3494_1	55.8	9e-10	[M]	--	--	--	pollen tube growth (GO:0009860);lateral root development (GO:0048527);root hair elongation (GO:0048767);	nucleus (GO:0005634);plant-type cell wall (GO:0009505);plasmodesma (GO:0009506);	structural constituent of cell wall (GO:0005199);protein binding (GO:0005515);histidine phosphotransfer kinase activity (GO:0009927);	--	--
Potri.006G101200	#N/A	-2.82885	-9.98557	-6.16402	#N/A	down	down	down	Potri.006G101200	Potri.006G101200.v3.0	gi|566175511|ref|XP_002308223.2|	749	0	hypothetical protein POPTR_0006s10210g [Populus trichocarpa]	tr|D4N500|DIOX1_PAPSO	244	2.50088e-78	Thebaine 6-O-demethylase GN=T6ODM OS=Papaver somniferum (Opium poppy) PE=1 SV=1	PA4191	122	3e-31	[R]	PF14226.1	DIOX_N	dioxygenase in morphine synthesis N-terminal	vacuole organization (GO:0007033);response to wounding (GO:0009611);response to abiotic stimulus (GO:0009628);response to jasmonic acid (GO:0009753);coumarin biosynthetic process (GO:0009805);flavonoid biosynthetic process (GO:0009813);proanthocyanidin biosynthetic process (GO:0010023);organ senescence (GO:0010260);hydrogen peroxide-mediated programmed cell death (GO:0010421);pigment biosynthetic…	0	iron ion binding (GO:0005506);oxidoreductase activity, acting on single donors with incorporation of molecular oxygen, incorporation of two atoms of oxygen (GO:0016702);oxidoreductase activity, acting on paired donors, with incorporation or reduction of molecular oxygen, 2-oxoglutarate as one donor, and incorporation of one atom each of oxygen into both donors (GO:0016706);leucocyanidin oxygenase…	--	--
Potri.009G153900	#N/A	-1.99918	-1.36781	-2.42518	#N/A	down	down	down	Potri.009G153900	Potri.009G153900.v3.0	gi|566188184|ref|XP_006379343.1|	1279	0	hypothetical protein POPTR_0009s15590g [Populus trichocarpa]	tr|A5JTQ3|XYL2_MEDSV	148	2.38183e-37	Alpha-L-arabinofuranosidase (Precursor) OS=Medicago sativa subsp. varia (Alfalfa) PE=2 SV=1	CC0797	454	1e-149	[G]	PF00933.16	Glyco_hydro_3	hydrolase family 3 N terminal domain	carbohydrate metabolic process (GO:0005975);metabolic process (GO:0008152);	cell part (GO:0044464);	beta-glucosidase activity (GO:0008422);hydrolase activity, acting on glycosyl bonds (GO:0016798);	0	K01188
Potri.014G164700	#N/A	1.67377	1.81637	1.51046	#N/A	up	up	up	Potri.014G164700	Potri.014G164700.v3.0	gi|224131798|ref|XP_002321181.1|	2462	0	hypothetical protein POPTR_0014s16260g [Populus trichocarpa]	tr|Q9C5U2|AHK2_ARATH	1379	0	Histidine kinase 2 GN=AHK2 OS=Arabidopsis thaliana (Mouse-ear cress) PE=1 SV=1	MA2013_2	226	8e-66	[T]	PF03924.8	CHASE	domain	phosphorelay signal transduction system (GO:0000160);response to superoxide (GO:0000303);response to molecule of bacterial origin (GO:0002237);regulation of transcription, DNA-templated (GO:0006355);protein phosphorylation (GO:0006468);fatty acid beta-oxidation (GO:0006635);osmosensory signaling pathway (GO:0007231);circadian rhythm (GO:0007623);cell death (GO:0008219);sulfate transport (GO:00082…	endoplasmic reticulum (GO:0005783);plasma membrane (GO:0005886);membrane (GO:0016020);	phosphorelay sensor kinase activity (GO:0000155);phosphorelay response regulator activity (GO:0000156);phosphoprotein phosphatase activity (GO:0004721);osmosensor activity (GO:0005034);ATP binding (GO:0005524);cytokinin receptor activity (GO:0009884);transmembrane histidine kinase cytokinin receptor activity (GO:0009885);cytokine binding (GO:0019955);identical protein binding (GO:0042802);protein…	0	K14489
Potri.015G007600	#N/A	-1.76155	-1.26882	-2.59903	#N/A	down	down	down	Potri.015G007600	Potri.015G007600.v3.0	gi|224135063|ref|XP_002321974.1|	266	2.30827e-91	cytochrome b5 isoform Cb5-C family protein [Populus trichocarpa]	tr|P40934|CYB5_BRAOB	189	2.34713e-63	Cytochrome b5 GN=CYB5 OS=Brassica oleracea var. botrytis (Cauliflower) PE=1 SV=1	--	--	--	--	PF00173.23	Cyt-b5	b5-like Heme/Steroid binding domain	tryptophan catabolic process (GO:0006569);nitric oxide biosynthetic process (GO:0006809);response to light stimulus (GO:0009416);response to symbiotic fungus (GO:0009610);indoleacetic acid biosynthetic process (GO:0009684);sterol biosynthetic process (GO:0016126);pentacyclic triterpenoid biosynthetic process (GO:0019745);glucosinolate biosynthetic process (GO:0019761);electron transport chain (GO…	vacuole (GO:0005773);endoplasmic reticulum membrane (GO:0005789);cytosol (GO:0005829);plasma membrane (GO:0005886);chloroplast thylakoid membrane (GO:0009535);chloroplast outer membrane (GO:0009707);stromule (GO:0010319);integral component of membrane (GO:0016021);	protein binding (GO:0005515);nitrate reductase (NADH) activity (GO:0009703);heme binding (GO:0020037);metal ion binding (GO:0046872);	--	--
Potri.001G290200	#N/A	-1.03581	-1.75218	-2.96388	#N/A	down	down	down	Potri.001G290200	Potri.001G290200.v3.0	gi|224060879|ref|XP_002300282.1|	120	6.75841e-36	hypothetical protein POPTR_0001s29750g [Populus trichocarpa]	--	--	--	--	--	--	--	--	--	--	--	--	--	--	--	--
Potri.009G091600	#N/A	1.5151	1.69784	3.62534	#N/A	up	up	up	Potri.009G091600	Potri.009G091600.v3.0	gi|566187145|ref|XP_002313894.2|	773	0	phosphatase 2C family protein [Populus trichocarpa]	tr|O81760|P2C63_ARATH	553	0	Probable protein phosphatase 2C 63 GN=At4g33920 OS=Arabidopsis thaliana (Mouse-ear cress) PE=2 SV=1	SPCC1223.11	81.3	3e-16	[T]	PF00481.16	PP2C	phosphatase 2C	protein dephosphorylation (GO:0006470);protein targeting to membrane (GO:0006612);membrane fusion (GO:0006944);response to chitin (GO:0010200);regulation of plant-type hypersensitive response (GO:0010363);endoplasmic reticulum unfolded protein response (GO:0030968);negative regulation of programmed cell death (GO:0043069);defense response by callose deposition (GO:0052542);	nucleus (GO:0005634);mitochondrion (GO:0005739);plasma membrane (GO:0005886);protein serine/threonine phosphatase complex (GO:0008287);chloroplast (GO:0009507);	protein serine/threonine phosphatase activity (GO:0004722);metal ion binding (GO:0046872);	--	--
Potri.019G088800	#N/A	-4.13846	-2.74895	-5.33618	#N/A	down	down	down	Potri.019G088800	Potri.019G088800.v3.0	gi|566241397|ref|XP_006371482.1|	1176	0	hypothetical protein POPTR_0019s11850g [Populus trichocarpa]	tr|Q9FY79|LAC14_ARATH	603	0	Laccase-14 (Precursor) GN=LAC14 OS=Arabidopsis thaliana (Mouse-ear cress) PE=2 SV=1	YFL041w	151	2e-38	[Q]	PF07732.10	Cu-oxidase_3	oxidase	lignin biosynthetic process (GO:0009809);proanthocyanidin biosynthetic process (GO:0010023);glucuronoxylan metabolic process (GO:0010413);xylan biosynthetic process (GO:0045492);lignin catabolic process (GO:0046274);response to copper ion (GO:0046688);oxidation-reduction process (GO:0055114);	extracellular region (GO:0005576);cytoplasmic membrane-bounded vesicle (GO:0016023);apoplast (GO:0048046);	copper ion binding (GO:0005507);L-ascorbate oxidase activity (GO:0008447);hydroquinone:oxygen oxidoreductase activity (GO:0052716);	--	--
Potri.001G051500	#N/A	-3.91771	-1.44112	-5.43373	#N/A	down	down	down	Potri.001G051500	Potri.001G051500.v3.0	gi|566148917|ref|XP_002299281.2|	778	0	naregenin-chalcone synthase family protein [Populus trichocarpa]	tr|P48386|CHS1_CAMSI	725	0	Chalcone synthase 1 GN=CHS1 OS=Camellia sinensis (Tea) PE=2 SV=1	--	--	--	--	PF00195.14	Chal_sti_synt_N	and stilbene synthases, N-terminal domain	response to oxidative stress (GO:0006979);response to wounding (GO:0009611);response to gravity (GO:0009629);chalcone biosynthetic process (GO:0009715);response to jasmonic acid (GO:0009753);flavonoid biosynthetic process (GO:0009813);auxin polar transport (GO:0009926);response to UV-B (GO:0010224);regulation of anthocyanin biosynthetic process (GO:0031540);	nucleus (GO:0005634);endoplasmic reticulum (GO:0005783);plant-type vacuole membrane (GO:0009705);	naringenin-chalcone synthase activity (GO:0016210);	0	K00660
Potri.006G037900	#N/A	-2.54691	-1.76932	-3.00185	#N/A	down	down	down	Potri.006G037900	Potri.006G037900.v3.0	gi|566174296|ref|XP_006380977.1|	126	6.06643e-38	hypothetical protein POPTR_0006s03620g [Populus trichocarpa]	tr|Q8RXL7|ARL_ARATH	68	1.63791e-16	ARGOS-like protein GN=ARL OS=Arabidopsis thaliana (Mouse-ear cress) PE=2 SV=1	--	--	--	--	--	--	--	positive regulation of cell proliferation (GO:0008284);brassinosteroid mediated signaling pathway (GO:0009742);positive regulation of cell growth (GO:0030307);single-organism process (GO:0044699);positive regulation of organ growth (GO:0046622);post-embryonic organ development (GO:0048569);regulation of developmental growth (GO:0048638);regulation of cell division (GO:0051302);cellular response t…	nucleus (GO:0005634);mitochondrion (GO:0005739);endoplasmic reticulum (GO:0005783);membrane (GO:0016020);	0	--	--
Potri.012G105700	#N/A	-1.9	-1.88033	-3.58714	#N/A	down	down	down	Potri.012G105700	Potri.012G105700.v3.0	gi|566197832|ref|XP_002318766.2|	522	0	hypothetical protein POPTR_0012s10750g [Populus trichocarpa]	tr|Q5C9I9|ISPD_MENPI	268	1.78471e-90	(-)-isopiperitenol/(-)-carveol dehydrogenase, mitochondrial (Precursor) OS=Mentha piperita (Peppermint) PE=1 SV=1	BS_ywfD	148	6e-43	[IQR]	PF13561.1	adh_short_C2	carrier protein) reductase	proline biosynthetic process (GO:0006561);response to heat (GO:0009408);response to water deprivation (GO:0009414);response to fructose (GO:0009750);regulation of abscisic acid biosynthetic process (GO:0010115);menthol biosynthetic process (GO:0031525);defense response to bacterium (GO:0042742);single-organism process (GO:0044699);oxidation-reduction process (GO:0055114);	extracellular region (GO:0005576);cytosol (GO:0005829);	nucleotide binding (GO:0000166);3-oxoacyl-[acyl-carrier-protein] reductase (NADPH) activity (GO:0004316);copper ion binding (GO:0005507);xanthoxin dehydrogenase activity (GO:0010301);isopiperitenol dehydrogenase activity (GO:0018458);carveol dehydrogenase activity (GO:0018459);	--	--
Potri.011G129100	#N/A	1.58069	3.05446	5.2964	#N/A	up	up	up	Potri.011G129100	Potri.011G129100.v3.0	gi|566195260|ref|XP_002316949.2|	350	2.66498e-122	hypothetical protein POPTR_0011s13280g [Populus trichocarpa]	tr|Q9LSQ6|PBP1_ARATH	147	4.83094e-45	Calcium-binding protein PBP1 GN=F24B18.11 OS=Arabidopsis thaliana (Mouse-ear cress) PE=1 SV=1	--	--	--	--	PF13833.1	EF-hand_8	domain pair	protein folding (GO:0006457);response to water deprivation (GO:0009414);ethylene biosynthetic process (GO:0009693);response to ethylene (GO:0009723);response to auxin (GO:0009733);abscisic acid-activated signaling pathway (GO:0009738);response to jasmonic acid (GO:0009753);response to cyclopentenone (GO:0010583);hyperosmotic salinity response (GO:0042538);regulation of hydrolase activity (GO:0051…	extracellular region (GO:0005576);nucleus (GO:0005634);cytosol (GO:0005829);plasmodesma (GO:0009506);membrane (GO:0016020);	copper ion binding (GO:0005507);calcium ion binding (GO:0005509);protein binding (GO:0005515);enzyme regulator activity (GO:0030234);	--	--
Potri.T131200	#N/A	3.17353	4.90321	4.11857	#N/A	up	up	up	Potri.T131200	Potri.T131200.v3.0	gi|224056297|ref|XP_002298796.1|	889	0	hypothetical protein POPTR_0001s29590g [Populus trichocarpa]	--	--	--	--	--	--	--	--	PF06219.7	DUF1005	of unknown function (DUF1005)	0	plasma membrane (GO:0005886);	0	--	--
Potri.016G102100	#N/A	-1.95674	-2.51758	-3.12133	#N/A	down	down	down	Potri.016G102100	Potri.016G102100.v3.0	gi|566209593|ref|XP_006373911.1|	682	0	hypothetical protein POPTR_0016s10390g [Populus trichocarpa]	tr|Q0PGJ6|AKRC9_ARATH	478	1.15629e-170	Aldo-keto reductase family 4 member C9 GN=AKR4C9 OS=Arabidopsis thaliana (Mouse-ear cress) PE=1 SV=1	slr0942	254	6e-82	[R]	PF00248.16	Aldo_ket_red	reductase family	response to cold (GO:0009409);response to water deprivation (GO:0009414);response to salt stress (GO:0009651);response to cadmium ion (GO:0046686);oxidation-reduction process (GO:0055114);ecgonine methyl ester catabolic process (GO:1901868);ecgonine methyl ester biosynthetic process (GO:1901869);ecgonone methyl ester catabolic process (GO:1901871);ecgonone methyl ester biosynthetic process (GO:19…	nucleus (GO:0005634);cytosol (GO:0005829);chloroplast (GO:0009507);	alcohol dehydrogenase (NADP+) activity (GO:0008106);steroid dehydrogenase activity (GO:0016229);oxidoreductase activity (GO:0016491);codeinone reductase (NADPH) activity (GO:0047036);NADP+ binding (GO:0070401);	--	--
Potri.017G133700	#N/A	1.07748	1.70157	2.44354	#N/A	up	up	up	Potri.017G133700	Potri.017G133700.v3.0	gi|566210927|ref|XP_002323784.2|	1885	0	hypothetical protein POPTR_0017s02580g [Populus trichocarpa]	tr|Q7XA39|RGA4_SOLBU	661	0	Putative disease resistance protein RGA4 GN=RGA4 OS=Solanum bulbocastanum (Wild potato) PE=2 SV=1	YJL005w_1	58.2	1e-07	[S]	PF00931.17	NB-ARC	domain	defense response (GO:0006952);	0	binding (GO:0005488);	--	--
Potri.018G124400	#N/A	-1.24156	-1.66921	-2.73731	#N/A	down	down	down	Potri.018G124400	Potri.018G124400.v3.0	gi|743931186|ref|XP_011009855.1|	1342	0	PREDICTED: receptor-like protein 12 isoform X9 [Populus euphratica]	tr|C0LGQ5|GSO1_ARATH	263	6.08016e-74	LRR receptor-like serine/threonine-protein kinase GSO1 (Precursor) GN=GSO1 OS=Arabidopsis thaliana (Mouse-ear cress) PE=2 SV=1	--	--	--	--	PF12799.2	LRR_4	Rich repeats (2 copies)	regionalization (GO:0003002);defense response (GO:0006952);immune response (GO:0006955);epidermis development (GO:0008544);hormone-mediated signaling pathway (GO:0009755);post-embryonic morphogenesis (GO:0009886);organ morphogenesis (GO:0009887);shoot system morphogenesis (GO:0010016);cell growth (GO:0016049);cell differentiation (GO:0030154);cellular component morphogenesis (GO:0032989);response…	cytoplasm (GO:0005737);membrane (GO:0016020);	protein binding (GO:0005515);kinase activity (GO:0016301);oxidoreductase activity (GO:0016491);signaling receptor activity (GO:0038023);metal ion binding (GO:0046872);	--	--
Potri.019G088900	#N/A	-3.65781	-3.07538	-4.74234	#N/A	down	down	down	Potri.019G088900	Potri.019G088900.v3.0	gi|566241412|ref|XP_002325575.2|	1147	0	hypothetical protein POPTR_0019s11860g [Populus trichocarpa]	tr|Q9FY79|LAC14_ARATH	600	0	Laccase-14 (Precursor) GN=LAC14 OS=Arabidopsis thaliana (Mouse-ear cress) PE=2 SV=1	YFL041w	147	5e-37	[Q]	PF07732.10	Cu-oxidase_3	oxidase	lignin biosynthetic process (GO:0009809);proanthocyanidin biosynthetic process (GO:0010023);glucuronoxylan metabolic process (GO:0010413);xylan biosynthetic process (GO:0045492);lignin catabolic process (GO:0046274);response to copper ion (GO:0046688);oxidation-reduction process (GO:0055114);	extracellular region (GO:0005576);cytoplasmic membrane-bounded vesicle (GO:0016023);apoplast (GO:0048046);	copper ion binding (GO:0005507);L-ascorbate oxidase activity (GO:0008447);hydroquinone:oxygen oxidoreductase activity (GO:0052716);	--	--
Potri.016G009700	#N/A	1.09367	3.18524	2.1695	#N/A	up	up	up	Potri.016G009700	Potri.016G009700.v3.0	gi|224137264|ref|XP_002322514.1|	1106	0	hypothetical protein POPTR_0016s01110g [Populus trichocarpa]	tr|Q9M0M5|SCL13_ARATH	655	0	Scarecrow-like protein 13 GN=SCL13 OS=Arabidopsis thaliana (Mouse-ear cress) PE=2 SV=2	--	--	--	--	PF03514.9	GRAS	domain family	tryptophan biosynthetic process (GO:0000162);respiratory burst involved in defense response (GO:0002679);regulation of transcription, DNA-templated (GO:0006355);protein N-linked glycosylation (GO:0006487);tryptophan catabolic process (GO:0006569);protein targeting to membrane (GO:0006612);hyperosmotic response (GO:0006972);systemic acquired resistance (GO:0009627);photomorphogenesis (GO:0009640);…	nucleus (GO:0005634);cytosol (GO:0005829);chloroplast stroma (GO:0009570);chloroplast envelope (GO:0009941);	sequence-specific DNA binding transcription factor activity (GO:0003700);anthranilate phosphoribosyltransferase activity (GO:0004048);signal transducer activity (GO:0004871);protein binding (GO:0005515);	--	--
Potri.007G075000	#N/A	-2.55777	-1.20615	-3.55191	#N/A	down	down	down	Potri.007G075000	Potri.007G075000.v3.0	gi|566180052|ref|XP_002310634.2|	1033	0	hypothetical protein POPTR_0007s07300g [Populus trichocarpa]	tr|A6YIH8|C7D55_HYOMU	529	0	Premnaspirodiene oxygenase GN=CYP71D55 OS=Hyoscyamus muticus (Egyptian henbane) PE=1 SV=1	all1361	112	7e-26	[Q]	PF00067.17	p450	P450	oxidation-reduction process (GO:0055114);	endoplasmic reticulum (GO:0005783);membrane (GO:0016020);	iron ion binding (GO:0005506);electron carrier activity (GO:0009055);oxidoreductase activity, acting on paired donors, with incorporation or reduction of molecular oxygen, NAD(P)H as one donor, and incorporation of one atom of oxygen (GO:0016709);heme binding (GO:0020037);metal ion binding (GO:0046872);	--	--
Potri.017G108500	#N/A	-4.05444	-5.35176	-4.10222	#N/A	down	down	down	Potri.017G108500	Potri.017G108500.v3.0	gi|566213348|ref|XP_006373502.1|	176	4.85995e-57	ABA-inducible family protein [Populus trichocarpa]	tr|P31169|KIN2_ARATH	49	1.39669e-09	Stress-induced protein KIN2 GN=F1N13_110 OS=Arabidopsis thaliana (Mouse-ear cress) PE=2 SV=1	--	--	--	--	--	--	--	response to stress (GO:0006950);response to abiotic stimulus (GO:0009628);	viral capsid (GO:0019028);intracellular part (GO:0044424);cell part (GO:0044464);	0	--	--
Potri.010G089800	#N/A	-4.26592	-5.46651	-3.22783	#N/A	down	down	down	Potri.010G089800	Potri.010G089800.v3.0	gi|224108067|ref|XP_002314709.1|	1056	0	hypothetical protein POPTR_0010s10010g [Populus trichocarpa]	tr|Q94AZ2|STP13_ARATH	855	0	Sugar transport protein 13 GN=F9D12.17 OS=Arabidopsis thaliana (Mouse-ear cress) PE=1 SV=2	BS_ywtG	223	4e-66	[GEPR]	PF00083.19	Sugar_tr	(and other) transporter	protein folding (GO:0006457);purine nucleobase transport (GO:0006863);response to heat (GO:0009408);response to high light intensity (GO:0009644);response to nitrate (GO:0010167);nitrate transport (GO:0015706);monosaccharide transport (GO:0015749);sucrose transport (GO:0015770);carbohydrate transmembrane transport (GO:0034219);response to endoplasmic reticulum stress (GO:0034976);response to hydr…	plasma membrane (GO:0005886);integral component of plasma membrane (GO:0005887);plasmodesma (GO:0009506);integral component of membrane (GO:0016021);	high-affinity hydrogen:glucose symporter activity (GO:0005358);sucrose:proton symporter activity (GO:0008506);monosaccharide transmembrane transporter activity (GO:0015145);oxidoreductase activity (GO:0016491);2-alkenal reductase [NAD(P)] activity (GO:0032440);	--	--
Potri.001G358600	#N/A	-2.0338	-1.73377	-3.44091	#N/A	down	down	down	Potri.001G358600	Potri.001G358600.v3.0	gi|224061059|ref|XP_002300338.1|	1042	0	remorin family protein [Populus trichocarpa]	tr|Q9M2D8|Y3126_ARATH	77	3.14218e-16	Uncharacterized protein At3g61260 GN=At3g61260 OS=Arabidopsis thaliana (Mouse-ear cress) PE=1 SV=1	--	--	--	--	PF03763.8	Remorin_C	C-terminal region	0	plasma membrane (GO:0005886);	DNA binding (GO:0003677);protein binding (GO:0005515);galacturonate binding (GO:0048032);	--	--
Potri.001G108300	#N/A	1.62161	1.4332	1.98682	#N/A	up	up	up	Potri.001G108300	Potri.001G108300.v3.0	gi|224053953|ref|XP_002298055.1|	364	9.28829e-129	hypothetical protein POPTR_0001s08960g [Populus trichocarpa]	tr|Q58FX0|BAP2_ARATH	53	3.63144e-09	BON1-associated protein 2 GN=F4I18.26 OS=Arabidopsis thaliana (Mouse-ear cress) PE=1 SV=1	--	--	--	--	PF00168.25	C2	domain	response to stress (GO:0006950);response to temperature stimulus (GO:0009266);response to organic substance (GO:0010033);cellular biosynthetic process (GO:0044249);organic substance biosynthetic process (GO:1901576);response to oxygen-containing compound (GO:1901700);	0	0	--	--
Potri.005G081300	#N/A	-1.6292	-5.15101	-1.56414	#N/A	down	down	down	Potri.005G081300	Potri.005G081300.v3.0	gi|566170164|ref|XP_002306335.2|	332	1.29158e-116	hypothetical protein POPTR_0005s08310g [Populus trichocarpa]	tr|Q9ZU51|RHA2B_ARATH	77	1.46407e-18	Probable E3 ubiquitin-protein ligase RHA2B GN=RHA2B OS=Arabidopsis thaliana (Mouse-ear cress) PE=1 SV=2	ECU07g0330	64.3	5e-12	[O]	PF13639.1	zf-RING_2	finger domain	pollen development (GO:0009555);response to salt stress (GO:0009651);positive regulation of abscisic acid-activated signaling pathway (GO:0009789);anther dehiscence (GO:0009901);response to zinc ion (GO:0010043);response to chitin (GO:0010200);protein ubiquitination (GO:0016567);response to cadmium ion (GO:0046686);regulation of response to osmotic stress (GO:0047484);regulation of jasmonic acid …	0	ubiquitin-protein transferase activity (GO:0004842);protein binding (GO:0005515);zinc ion binding (GO:0008270);	0	K16282
Potri.006G248400	#N/A	-1.15552	-1.15022	-1.85942	#N/A	down	down	down	Potri.006G248400	Potri.006G248400.v3.0	gi|566178274|ref|XP_002308638.2|	775	0	hypothetical protein POPTR_0006s26450g [Populus trichocarpa]	tr|Q9SLA1|P2C22_ARATH	515	0	Probable protein phosphatase 2C 22 GN=At2g25620 OS=Arabidopsis thaliana (Mouse-ear cress) PE=2 SV=1	SPCC1223.11	152	7e-42	[T]	PF00481.16	PP2C	phosphatase 2C	protein dephosphorylation (GO:0006470);signal transduction (GO:0007165);response to cold (GO:0009409);response to water deprivation (GO:0009414);response to abscisic acid (GO:0009737);response to chitin (GO:0010200);stomatal complex development (GO:0010374);defense response to bacterium (GO:0042742);interspecies interaction between organisms (GO:0044419);cellular developmental process (GO:0048869…	nucleus (GO:0005634);cytosol (GO:0005829);plasma membrane (GO:0005886);protein serine/threonine phosphatase complex (GO:0008287);	protein serine/threonine phosphatase activity (GO:0004722);binding (GO:0005488);metal ion binding (GO:0046872);	0	K14803
Potri.001G378400	#N/A	-3.5575	-2.68948	-3.00151	#N/A	down	down	down	Potri.001G378400	Potri.001G378400.v3.0	gi|224061332|ref|XP_002300430.1|	664	0	dioxygenase family protein [Populus trichocarpa]	tr|Q9SQ80|G2OX1_PEA	488	3.30623e-175	Gibberellin 2-beta-dioxygenase 1 GN=GA2OX1 OS=Pisum sativum (Garden pea) PE=1 SV=1	PA0147	102	5e-24	[R]	PF03171.15	2OG-FeII_Oxy	oxygenase superfamily	ion transport (GO:0006811);response to external stimulus (GO:0009605);gibberellin biosynthetic process (GO:0009686);jasmonic acid metabolic process (GO:0009694);response to jasmonic acid (GO:0009753);post-embryonic development (GO:0009791);flavonoid biosynthetic process (GO:0009813);response to inorganic substance (GO:0010035);response to red light (GO:0010114);heat acclimation (GO:0010286);cellu…	cytoplasm (GO:0005737);membrane (GO:0016020);cytoplasmic membrane-bounded vesicle (GO:0016023);	iron ion binding (GO:0005506);oxidoreductase activity, acting on single donors with incorporation of molecular oxygen, incorporation of two atoms of oxygen (GO:0016702);C-19 gibberellin 2-beta-dioxygenase activity (GO:0052634);C-20 gibberellin 2-beta-dioxygenase activity (GO:0052635);	0	K04125
Potri.011G026600	#N/A	-2.83399	-1.83166	-2.90629	#N/A	down	down	down	Potri.011G026600	Potri.011G026600.v3.0	gi|224116110|ref|XP_002317213.1|	444	1.58476e-158	polyubiquitin family protein [Populus trichocarpa]	tr|Q9S7X3|RUB2_ARATH	442	3.0178e-160	NEDD8-like protein RUB2 (Precursor) GN=T20F21.24 OS=Arabidopsis thaliana (Mouse-ear cress) PE=1 SV=3	SPBC337.08c	436	1e-155	[O]	PF00240.18	ubiquitin	family	cellular protein modification process (GO:0006464);ubiquitin-dependent protein catabolic process (GO:0006511);protein targeting to vacuole (GO:0006623);vesicle-mediated transport (GO:0016192);	vacuole (GO:0005773);	ubiquitin-calmodulin ligase activity (GO:0050372);	0	K08770
Potri.001G302500	#N/A	-2.29651	-2.0992	-2.44479	#N/A	down	down	down	Potri.001G302500	Potri.001G302500.v3.0	gi|566151941|ref|XP_002300228.2|	857	0	hypothetical protein POPTR_0001s30990g [Populus trichocarpa]	tr|Q8W3M4|Y4744_ARATH	421	5.38856e-146	Uncharacterized protein At4g06744 (Precursor) GN=At4g06744 OS=Arabidopsis thaliana (Mouse-ear cress) PE=2 SV=1	--	--	--	--	PF13855.1	LRR_8	rich repeat	cell morphogenesis involved in differentiation (GO:0000904);polysaccharide metabolic process (GO:0005976);transport (GO:0006810);response to stress (GO:0006950);signal transduction (GO:0007165);macromolecule biosynthetic process (GO:0009059);response to bacterium (GO:0009617);response to hormone (GO:0009725);post-embryonic morphogenesis (GO:0009886);cell tip growth (GO:0009932);shoot system morph…	extracellular region (GO:0005576);plant-type cell wall (GO:0009505);plasmodesma (GO:0009506);chloroplast (GO:0009507);membrane (GO:0016020);	protein binding (GO:0005515);kinase activity (GO:0016301);	--	--
Potri.016G117400	#N/A	-2.58414	-1.80479	-2.66828	#N/A	down	down	down	Potri.016G117400	Potri.016G117400.v3.0	gi|224140427|ref|XP_002323584.1|	869	0	hypothetical protein POPTR_0016s12480g [Populus trichocarpa]	--	--	--	--	--	--	--	--	PF14383.1	VARLMGL	sequence motif	fruit dehiscence (GO:0010047);	0	0	--	--
Potri.013G125300	#N/A	-4.73461	-2.46771	-4.55959	#N/A	down	down	down	Potri.013G125300	Potri.013G125300.v3.0	gi|566201011|ref|XP_006376421.1|	1029	0	cytochrome P450 family protein [Populus trichocarpa]	tr|Q9LSF8|C82G1_ARATH	533	0	Cytochrome P450 82G1 GN=CYP82G1 OS=Arabidopsis thaliana (Mouse-ear cress) PE=1 SV=1	all1361	113	5e-26	[Q]	PF00067.17	p450	P450	response to UV (GO:0009411);response to organic substance (GO:0010033);response to zinc ion (GO:0010043);terpene biosynthetic process (GO:0046246);oxidation-reduction process (GO:0055114);cellular response to iron ion (GO:0071281);	chloroplast (GO:0009507);membrane (GO:0016020);	iron ion binding (GO:0005506);electron carrier activity (GO:0009055);flavonoid 3'-monooxygenase activity (GO:0016711);oxygen binding (GO:0019825);heme binding (GO:0020037);4,8,12-trimethyltrideca-1,3,7,11-tetraene synthase activity (GO:0097007);(3E)-4,8-dimethyl-1,3,7-nonatriene synthase activity (GO:0097008);	0	K17961
Potri.010G079000	#N/A	1.85719	2.07382	1.99905	#N/A	up	up	up	Potri.010G079000	Potri.010G079000.v3.0	gi|224111086|ref|XP_002315742.1|	870	0	CBL-interacting protein kinase 4 [Populus trichocarpa]	tr|Q9SUL7|CIPK4_ARATH	464	2.86375e-162	CBL-interacting serine/threonine-protein kinase 4 OS=Arabidopsis thaliana (Mouse-ear cress) PE=1 SV=1	YDR477w_1	208	2e-62	[RTKL]	PF00069.20	Pkinase	kinase domain	mRNA splicing, via spliceosome (GO:0000398);nuclear-transcribed mRNA catabolic process (GO:0000956);sucrose biosynthetic process (GO:0005986);regulation of transcription, DNA-templated (GO:0006355);protein phosphorylation (GO:0006468);protein targeting to membrane (GO:0006612);water transport (GO:0006833);response to oxidative stress (GO:0006979);signal transduction (GO:0007165);response to cold …	mitochondrion (GO:0005739);vacuole (GO:0005773);cytosol (GO:0005829);plasma membrane (GO:0005886);plasmodesma (GO:0009506);chloroplast (GO:0009507);nuclear speck (GO:0016607);interchromatin granule (GO:0035061);	protein serine/threonine kinase activity (GO:0004674);calmodulin-dependent protein kinase activity (GO:0004683);calmodulin binding (GO:0005516);ATP binding (GO:0005524);	--	--
Potri.013G023500	#N/A	-2.69704	-1.58706	-2.47727	#N/A	down	down	down	Potri.013G023500	Potri.013G023500.v3.0	gi|566199001|ref|XP_006375765.1|	152	5.8745e-48	hypothetical protein POPTR_0013s02440g [Populus trichocarpa]	--	--	--	--	--	--	--	--	--	--	--	--	--	--	--	--
Potri.016G083900	#N/A	1.67065	1.64622	1.84241	#N/A	up	up	up	Potri.016G083900	Potri.016G083900.v3.0	gi|566209354|ref|XP_006373855.1|	605	0	hypothetical protein POPTR_0016s08470g [Populus trichocarpa]	tr|Q8RWU3|RVE8_ARATH	372	3.18159e-130	Protein REVEILLE 8 GN=F11F8.19 OS=Arabidopsis thaliana (Mouse-ear cress) PE=2 SV=1	--	--	--	--	PF00249.26	Myb_DNA-binding	DNA-binding domain	response to cold (GO:0009409);response to red or far red light (GO:0009639);response to salt stress (GO:0009651);response to ethylene (GO:0009723);response to auxin (GO:0009733);response to abscisic acid (GO:0009737);response to gibberellin (GO:0009739);response to salicylic acid (GO:0009751);response to jasmonic acid (GO:0009753);response to organonitrogen compound (GO:0010243);myo-inositol hexa…	nucleus (GO:0005634);	DNA binding (GO:0003677);chromatin binding (GO:0003682);sequence-specific DNA binding transcription factor activity (GO:0003700);protein domain specific binding (GO:0019904);sequence-specific DNA binding (GO:0043565);	--	--
Potri.005G096400	#N/A	-1.63245	-1.78219	-2.57293	#N/A	down	down	down	Potri.005G096400	Potri.005G096400.v3.0	gi|224081427|ref|XP_002306405.1|	269	2.29104e-92	auxin-responsive family protein [Populus trichocarpa]	tr|P32295|ARG7_VIGRR	56	1.93981e-11	Indole-3-acetic acid-induced protein ARG7 GN=ARG7 OS=Vigna radiata var. radiata (Mung bean) PE=2 SV=1	--	--	--	--	PF02519.9	Auxin_inducible	responsive protein	auxin-activated signaling pathway (GO:0009734);	mitochondrion (GO:0005739);	calmodulin binding (GO:0005516);	0	K14488
Potri.003G112400	#N/A	-4.37074	-2.65367	-5.50836	#N/A	down	down	down	Potri.003G112400	Potri.003G112400.v3.0	gi|566162110|ref|XP_002303518.2|	781	0	trehalose-6-phosphate phosphatase family protein [Populus trichocarpa]	tr|Q9SU39|TPPF_ARATH	499	9.05985e-178	Probable trehalose-phosphate phosphatase F GN=T1P17.20 OS=Arabidopsis thaliana (Mouse-ear cress) PE=2 SV=1	MT3482_2	141	1e-38	[G]	PF02358.11	Trehalose_PPase	0	transition metal ion transport (GO:0000041);trehalose biosynthetic process (GO:0005992);response to cold (GO:0009409);response to salt stress (GO:0009651);response to cadmium ion (GO:0046686);	nucleus (GO:0005634);cytoplasm (GO:0005737);	trehalose-phosphatase activity (GO:0004805);	0	K01087
Potri.008G086700	#N/A	-2.68822	-2.30247	-3.55103	#N/A	down	down	down	Potri.008G086700	Potri.008G086700.v3.0	gi|224098878|ref|XP_002311302.1|	489	9.68852e-177	S2-RNase family protein [Populus trichocarpa]	tr|P42813|RNS1_ARATH	352	9.22455e-125	Ribonuclease 1 (Precursor) GN=RNS1 OS=Arabidopsis thaliana (Mouse-ear cress) PE=1 SV=1	--	--	--	--	PF00445.13	Ribonuclease_T2	T2 family	aging (GO:0007568);response to wounding (GO:0009611);response to salt stress (GO:0009651);anthocyanin-containing compound biosynthetic process (GO:0009718);jasmonic acid mediated signaling pathway (GO:0009867);proline transport (GO:0015824);cellular response to phosphate starvation (GO:0016036);cellular catabolic process (GO:0044248);nucleic acid phosphodiester bond hydrolysis (GO:0090305);	extracellular region (GO:0005576);extracellular space (GO:0005615);cell wall (GO:0005618);plasma membrane (GO:0005886);intracellular membrane-bounded organelle (GO:0043231);cytoplasmic part (GO:0044444);	RNA binding (GO:0003723);ribonuclease T2 activity (GO:0033897);	0	K01166
Potri.001G067600	#N/A	-1.94186	-3.25187	-3.70744	#N/A	down	down	down	Potri.001G067600	Potri.001G067600.v3.0	gi|224053569|ref|XP_002297877.1|	475	8.23353e-171	AP2 domain-containing transcription factor family protein [Populus trichocarpa]	tr|Q9LYU3|EF113_ARATH	177	1.01109e-55	Ethylene-responsive transcription factor ERF113 GN=ERF113 OS=Arabidopsis thaliana (Mouse-ear cress) PE=2 SV=1	--	--	--	--	PF00847.15	AP2	domain	respiratory burst involved in defense response (GO:0002679);regulation of transcription, DNA-templated (GO:0006355);amino acid transport (GO:0006865);toxin catabolic process (GO:0009407);response to water deprivation (GO:0009414);response to salt stress (GO:0009651);ethylene biosynthetic process (GO:0009693);response to abscisic acid (GO:0009737);response to salicylic acid (GO:0009751);induced sy…	nucleus (GO:0005634);nucleolus (GO:0005730);plasma membrane (GO:0005886);nuclear body (GO:0016604);	DNA binding (GO:0003677);sequence-specific DNA binding transcription factor activity (GO:0003700);protein binding (GO:0005515);	--	--
Potri.002G021400	#N/A	-3.31395	-1.88718	-2.98903	#N/A	down	down	down	Potri.002G021400	Potri.002G021400.v3.0	gi|743851537|ref|XP_011029023.1|	1184	0	PREDICTED: uncharacterized protein LOC105128876 [Populus euphratica]	--	--	--	--	--	--	--	--	PF05003.7	DUF668	of unknown function (DUF668)	--	--	--	--	--
Potri.006G038000	#N/A	-3.5376	-3.81431	-5.73666	#N/A	down	down	down	Potri.006G038000	Potri.006G038000.v3.0	gi|566174298|ref|XP_006380978.1|	141	7.76477e-44	hypothetical protein POPTR_0006s03630g [Populus trichocarpa]	tr|Q8RWS1|ORS1_ARATH	63	3.7577e-15	Protein ORGAN SIZE RELATED 1 GN=ORS1 OS=Arabidopsis thaliana (Mouse-ear cress) PE=2 SV=1	--	--	--	--	--	--	--	positive regulation of cell proliferation (GO:0008284);brassinosteroid mediated signaling pathway (GO:0009742);positive regulation of cell growth (GO:0030307);positive regulation of organ growth (GO:0046622);post-embryonic organ development (GO:0048569);regulation of developmental growth (GO:0048638);regulation of cell division (GO:0051302);cellular response to auxin stimulus (GO:0071365);cellula…	nucleus (GO:0005634);mitochondrion (GO:0005739);endoplasmic reticulum (GO:0005783);membrane (GO:0016020);	0	--	--
Potri.003G147300	#N/A	-4.7481	-5.70893	-6.57472	#N/A	down	down	down	Potri.003G147300	Potri.003G147300.v3.0	gi|566162676|ref|XP_002303693.2|	925	0	hypothetical protein POPTR_0003s14710g [Populus trichocarpa]	tr|O49687|MYC4_ARATH	247	2.5029e-75	Transcription factor MYC4 GN=T6K21.60 OS=Arabidopsis thaliana (Mouse-ear cress) PE=1 SV=1	--	--	--	--	PF14215.1	bHLH-MYC_N	and R2R3-MYB transcription factors N-terminal	response to xenobiotic stimulus (GO:0009410);photomorphogenesis (GO:0009640);embryo development ending in seed dormancy (GO:0009793);seed germination (GO:0009845);post-embryonic morphogenesis (GO:0009886);regulation of flower development (GO:0009909);epidermal cell differentiation (GO:0009913);meristem structural organization (GO:0009933);shoot system morphogenesis (GO:0010016);seed dormancy proc…	nucleus (GO:0005634);	DNA binding (GO:0003677);protein binding (GO:0005515);oxidoreductase activity (GO:0016491);protein dimerization activity (GO:0046983);	0	K13422
Potri.013G135600	#N/A	-2.80909	-3.3819	-3.45746	#N/A	down	down	down	Potri.013G135600	Potri.013G135600.v3.0	gi|566201236|ref|XP_002319909.2|	969	0	hypothetical protein POPTR_0013s13920g [Populus trichocarpa]	tr|Q9SKT1|ERF53_ARATH	222	1.62643e-68	Ethylene-responsive transcription factor ERF053 GN=ERF053 OS=Arabidopsis thaliana (Mouse-ear cress) PE=2 SV=1	--	--	--	--	PF00847.15	AP2	domain	respiratory burst involved in defense response (GO:0002679);regulation of transcription, DNA-templated (GO:0006355);toxin catabolic process (GO:0009407);response to water deprivation (GO:0009414);response to light stimulus (GO:0009416);response to salt stress (GO:0009651);ethylene biosynthetic process (GO:0009693);response to abscisic acid (GO:0009737);response to salicylic acid (GO:0009751);indu…	nucleus (GO:0005634);	DNA binding (GO:0003677);sequence-specific DNA binding transcription factor activity (GO:0003700);protein binding (GO:0005515);sequence-specific DNA binding (GO:0043565);	--	--
Potri.003G108200	#N/A	-4.2531	-4.32454	-3.3909	#N/A	down	down	down	Potri.003G108200	Potri.003G108200.v3.0	gi|566162034|ref|XP_002304404.2|	1857	0	putative leucine-rich repeat transmembrane protein kinase [Populus trichocarpa]	tr|Q8VZG8|Y4885_ARATH	709	0	Probable LRR receptor-like serine/threonine-protein kinase At4g08850 (Precursor) GN=At4g08850 OS=Arabidopsis thaliana (Mouse-ear cress) PE=2 SV=3	SPCC320.12c	108	2e-24	[RTKL]	PF00069.20	Pkinase	kinase domain	activation of MAPKK activity (GO:0000186);cellular protein modification process (GO:0006464);pattern specification process (GO:0007389);epidermis development (GO:0008544);hormone-mediated signaling pathway (GO:0009755);embryo development ending in seed dormancy (GO:0009793);seed germination (GO:0009845);post-embryonic morphogenesis (GO:0009886);regulation of biosynthetic process (GO:0009889);meri…	plasma membrane (GO:0005886);chloroplast (GO:0009507);integral component of membrane (GO:0016021);	protein kinase activity (GO:0004672);MAP kinase kinase kinase activity (GO:0004709);protein tyrosine kinase activity (GO:0004713);protein binding (GO:0005515);ATP binding (GO:0005524);2-alkenal reductase [NAD(P)] activity (GO:0032440);signaling receptor activity (GO:0038023);	--	--
Potri.015G004800	#N/A	1.90311	3.39332	5.08035	#N/A	up	up	up	Potri.015G004800	Potri.015G004800.v3.0	gi|224132600|ref|XP_002321362.1|	186	3.96034e-61	hypothetical protein POPTR_0015s00710g [Populus trichocarpa]	--	--	--	--	--	--	--	--	--	--	--	--	--	--	--	--
Potri.009G064700	#N/A	-1.22081	-1.73488	-1.71772	#N/A	down	down	down	Potri.009G064700	Potri.009G064700.v3.0	gi|224106043|ref|XP_002314023.1|	841	0	basic helix-loop-helix family protein [Populus trichocarpa]	tr|Q66GR3|BH130_ARATH	229	1.25173e-71	Transcription factor bHLH130 GN=T24P15.19 OS=Arabidopsis thaliana (Mouse-ear cress) PE=1 SV=1	--	--	--	--	PF00010.21	HLH	DNA-binding domain	regulation of transcription, DNA-templated (GO:0006355);response to gibberellin (GO:0009739);positive regulation of flower development (GO:0009911);petal development (GO:0048441);stamen development (GO:0048443);photoperiodism, flowering (GO:0048573);root hair cell development (GO:0080147);positive regulation of brassinosteroid biosynthetic process (GO:2000488);	nucleus (GO:0005634);	DNA binding (GO:0003677);sequence-specific DNA binding transcription factor activity (GO:0003700);protein dimerization activity (GO:0046983);	--	--
Potri.004G149100	#N/A	-1.51389	-2.11123	-2.5599	#N/A	down	down	down	Potri.004G149100	Potri.004G149100.v3.0	gi|566166735|ref|XP_002305406.2|	408	2.29305e-145	hypothetical protein POPTR_0004s15610g [Populus trichocarpa]	tr|Q9XIM7|CRPM1_ARATH	271	2.15497e-93	Cold-regulated 413 plasma membrane protein 1 GN=F19G14.3 OS=Arabidopsis thaliana (Mouse-ear cress) PE=2 SV=1	--	--	--	--	PF05562.6	WCOR413	acclimation protein WCOR413	MAPK cascade (GO:0000165);response to molecule of bacterial origin (GO:0002237);respiratory burst involved in defense response (GO:0002679);protein targeting to membrane (GO:0006612);membrane fusion (GO:0006944);response to desiccation (GO:0009269);detection of biotic stimulus (GO:0009595);response to insect (GO:0009625);cold acclimation (GO:0009631);response to salt stress (GO:0009651);salicylic…	mitochondrion (GO:0005739);vacuole (GO:0005773);vacuolar membrane (GO:0005774);plasma membrane (GO:0005886);chloroplast envelope (GO:0009941);	0	--	--
Potri.001G459200	#N/A	-3.38962	#NAME?	-5.68429	#N/A	down	down	down	Potri.001G459200	Potri.001G459200.v3.0	gi|566155205|ref|XP_002299010.2|	1066	0	hypothetical protein POPTR_0001s46360g [Populus trichocarpa]	tr|Q9SVG4|RETOL_ARATH	509	2.26365e-176	Reticuline oxidase-like protein (Precursor) GN=At4g20830 OS=Arabidopsis thaliana (Mouse-ear cress) PE=1 SV=2	BS_yvdP	126	8e-31	[C]	PF01565.18	FAD_binding_4	binding domain	oxidation-reduction process (GO:0055114);	0	UDP-N-acetylmuramate dehydrogenase activity (GO:0008762);oxidoreductase activity (GO:0016491);reticuline oxidase activity (GO:0050468);flavin adenine dinucleotide binding (GO:0050660);	--	--
Potri.001G113100	#N/A	-3.52365	-1.36917	-5.75984	#N/A	down	down	down	Potri.001G113100	Potri.001G113100.v3.0	gi|224054011|ref|XP_002298081.1|	726	0	Leucoanthocyanidin dioxygenase family protein [Populus trichocarpa]	tr|P51091|LDOX_MALDO	600	0	Leucoanthocyanidin dioxygenase GN=ANS OS=Malus domestica (Apple) PE=2 SV=1	PA0147	102	5e-24	[R]	PF14226.1	DIOX_N	dioxygenase in morphine synthesis N-terminal	transition metal ion transport (GO:0000041);vacuole organization (GO:0007033);response to wounding (GO:0009611);anthocyanin-containing compound biosynthetic process (GO:0009718);response to auxin (GO:0009733);response to sucrose (GO:0009744);response to jasmonic acid (GO:0009753);proanthocyanidin biosynthetic process (GO:0010023);response to UV-B (GO:0010224);organ senescence (GO:0010260);detecti…	cytoplasm (GO:0005737);	oxidoreductase activity, acting on single donors with incorporation of molecular oxygen, incorporation of two atoms of oxygen (GO:0016702);transferase activity (GO:0016740);L-ascorbic acid binding (GO:0031418);flavonol synthase activity (GO:0045431);metal ion binding (GO:0046872);leucocyanidin oxygenase activity (GO:0050589);	0	K05277
Potri.014G071200	#N/A	-3.658	-2.56484	-3.01153	#N/A	down	down	down	Potri.014G071200	Potri.014G071200.v3.0	gi|224130018|ref|XP_002320732.1|	229	2.81561e-77	hypothetical protein POPTR_0014s06690g [Populus trichocarpa]	--	--	--	--	--	--	--	--	--	--	--	--	--	--	--	--
Potri.001G007000	#N/A	-2.25442	-3.06097	-3.45599	#N/A	down	down	down	Potri.001G007000	Potri.001G007000.v3.0	gi|566147182|ref|XP_002297641.2|	723	0	hypothetical protein POPTR_0001s04420g [Populus trichocarpa]	tr|Q9LMR5|FK126_ARATH	196	8.32877e-60	F-box/kelch-repeat protein At1g15670 GN=At1g15670 OS=Arabidopsis thaliana (Mouse-ear cress) PE=2 SV=1	--	--	--	--	PF01344.20	Kelch_1	motif	negative regulation of cytokinin-activated signaling pathway (GO:0080037);	SCF ubiquitin ligase complex (GO:0019005);intracellular membrane-bounded organelle (GO:0043231);	0	--	--
Potri.001G459700	#N/A	-1.33818	-1.1185	-1.55581	#N/A	down	down	down	Potri.001G459700	Potri.001G459700.v3.0	gi|224061581|ref|XP_002300551.1|	840	0	MURUS 4 family protein [Populus trichocarpa]	tr|Q9SA77|ARAE1_ARATH	707	0	UDP-arabinose 4-epimerase 1 GN=MUR4 OS=Arabidopsis thaliana (Mouse-ear cress) PE=1 SV=1	BS_galE	274	8e-89	[M]	PF01370.16	Epimerase	dependent epimerase/dehydratase family	galactose metabolic process (GO:0006012);pollen development (GO:0009555);response to ethylene (GO:0009723);abscisic acid-activated signaling pathway (GO:0009738);plant-type cell wall biogenesis (GO:0009832);xyloglucan biosynthetic process (GO:0009969);root epidermal cell differentiation (GO:0010053);rhamnogalacturonan I biosynthetic process (GO:0010246);rhamnogalacturonan II biosynthetic process …	mitochondrion (GO:0005739);Golgi apparatus (GO:0005794);cytosol (GO:0005829);integral component of membrane (GO:0016021);Golgi cisterna membrane (GO:0032580);	UDP-glucose 4-epimerase activity (GO:0003978);protein dimerization activity (GO:0046983);UDP-arabinose 4-epimerase activity (GO:0050373);coenzyme binding (GO:0050662);	0	K12448
Potri.010G004000	#N/A	-1.37626	-1.78975	-3.12324	#N/A	down	down	down	Potri.010G004000	Potri.010G004000.v3.0	gi|224107000|ref|XP_002314339.1|	155	2.48374e-49	hypothetical protein POPTR_0010s00660g [Populus trichocarpa]	--	--	--	--	--	--	--	--	--	--	--	--	--	--	--	--
Potri.008G179400	#N/A	-2.20002	-1.02123	-2.17568	#N/A	down	down	down	Potri.008G179400	Potri.008G179400.v3.0	gi|224100067|ref|XP_002311729.1|	71	9.93235e-16	hypothetical protein POPTR_0008s17950g [Populus trichocarpa]	--	--	--	--	--	--	--	--	--	--	--	--	--	--	--	--
Potri.012G076700	#N/A	-1.88352	-1.47165	-2.58757	#N/A	down	down	down	Potri.012G076700	Potri.012G076700.v3.0	gi|224119232|ref|XP_002318020.1|	236	2.00185e-80	hypothetical protein POPTR_0012s07820g [Populus trichocarpa]	tr|Q93X17|SNAK2_SOLTU	110	5.53405e-33	Snakin-2 (Precursor) GN=SN2 OS=Solanum tuberosum (Potato) PE=1 SV=1	--	--	--	--	PF02704.9	GASA	regulated protein	response to salt stress (GO:0009651);response to abscisic acid (GO:0009737);response to gibberellin (GO:0009739);response to hexose (GO:0009746);unidimensional cell growth (GO:0009826);regulation of hormone levels (GO:0010817);response to organic cyclic compound (GO:0014070);carboxylic acid metabolic process (GO:0019752);indole-containing compound metabolic process (GO:0042430);primary metabolic …	cell wall (GO:0005618);plasma membrane (GO:0005886);	protein binding (GO:0005515);	--	--
Potri.008G015700	#N/A	2.68203	1.59789	3.51895	#N/A	up	up	up	Potri.008G015700	Potri.008G015700.v3.0	gi|566181791|ref|XP_002310982.2|	1424	0	hypothetical protein POPTR_0008s01630g [Populus trichocarpa]	--	--	--	--	--	--	--	--	PF10358.4	NT-C2	C2 in EEIG1 and EHBP1 proteins	0	mitochondrion (GO:0005739);	0	--	--
Potri.013G150500	#N/A	1.36611	2.1571	3.26659	#N/A	up	up	up	Potri.013G150500	Potri.013G150500.v3.0	gi|566201362|ref|XP_002319942.2|	443	5.20631e-159	hypothetical protein POPTR_0013s14680g [Populus trichocarpa]	tr|Q96502|COL2_ARATH	65	1.52314e-12	Zinc finger protein CONSTANS-LIKE 2 OS=Arabidopsis thaliana (Mouse-ear cress) PE=1 SV=1	--	--	--	--	PF00643.19	zf-B_box	zinc finger	DNA repair (GO:0006281);circadian rhythm (GO:0007623);response to wounding (GO:0009611);blue light signaling pathway (GO:0009785);coumarin biosynthetic process (GO:0009805);regulation of flower development (GO:0009909);positive regulation of flavonoid biosynthetic process (GO:0009963);far-red light signaling pathway (GO:0010018);negative regulation of photomorphogenesis (GO:0010100);response to c…	nucleus (GO:0005634);cytoplasm (GO:0005737);	identical protein binding (GO:0042802);metal ion binding (GO:0046872);	--	--
Potri.008G155100	#N/A	-4.42162	-1.72589	-3.83622	#N/A	down	down	down	Potri.008G155100	Potri.008G155100.v3.0	gi|743786077|ref|XP_011026797.1|	327	3.94621e-114	PREDICTED: non-specific lipid-transfer protein-like protein At2g13820 [Populus euphratica]	tr|Q9ZQI8|NLTL2_ARATH	93	1.18782e-24	Non-specific lipid-transfer protein-like protein At2g13820 (Precursor) GN=At2g13820 OS=Arabidopsis thaliana (Mouse-ear cress) PE=1 SV=1	--	--	--	--	PF14368.1	LTP_2	lipid transfer	lipid metabolic process (GO:0006629);lipid transport (GO:0006869);response to stress (GO:0006950);cellular process (GO:0009987);response to organic substance (GO:0010033);small molecule metabolic process (GO:0044281);single-organism process (GO:0044699);response to oxygen-containing compound (GO:1901700);	plasma membrane (GO:0005886);anchored component of membrane (GO:0031225);intracellular membrane-bounded organelle (GO:0043231);cytoplasmic part (GO:0044444);	lipid binding (GO:0008289);	--	--
Potri.008G079500	#N/A	-3.71146	-2.62922	-6.44978	#N/A	down	down	down	Potri.008G079500	Potri.008G079500.v3.0	gi|224101275|ref|XP_002312211.1|	1304	0	endo-1 family protein [Populus trichocarpa]	tr|Q7XUK4|GUN12_ORYSJ	838	0	Endoglucanase 12 GN=OSJNBa0067K08.14 OS=Oryza sativa subsp. japonica (Rice) PE=2 SV=2	--	--	--	--	PF00759.14	Glyco_hydro_9	hydrolase family 9	polysaccharide catabolic process (GO:0000272);regionalization (GO:0003002);carbohydrate metabolic process (GO:0005975);glycolytic process (GO:0006096);water transport (GO:0006833);Golgi organization (GO:0007030);response to temperature stimulus (GO:0009266);response to nematode (GO:0009624);auxin-activated signaling pathway (GO:0009734);response to cytokinin (GO:0009735);response to fructose (GO:…	early endosome (GO:0005769);Golgi apparatus (GO:0005794);trans-Golgi network (GO:0005802);plasma membrane (GO:0005886);cell plate (GO:0009504);	cellulase activity (GO:0008810);	--	--
Potri.014G007100	#N/A	-2.62236	-1.45356	-3.69632	#N/A	down	down	down	Potri.014G007100	Potri.014G007100.v3.0	gi|743927355|ref|XP_011007850.1|	447	1.18805e-159	PREDICTED: basic leucine zipper 43-like [Populus euphratica]	tr|Q9FMC2|BZP43_ARATH	76	2.11731e-17	Basic leucine zipper 43 GN=BZIP43 OS=Arabidopsis thaliana (Mouse-ear cress) PE=1 SV=1	--	--	--	--	PF00170.16	bZIP_1	transcription factor	regulation of cellular amino acid metabolic process (GO:0006521);cellular response to starvation (GO:0009267);response to bacterium (GO:0009617);response to salt stress (GO:0009651);response to abscisic acid (GO:0009737);anther dehiscence (GO:0009901);sugar mediated signaling pathway (GO:0010182);cellular response to hormone stimulus (GO:0032870);positive regulation of transcription, DNA-template…	nucleus (GO:0005634);	DNA binding (GO:0003677);sequence-specific DNA binding transcription factor activity (GO:0003700);identical protein binding (GO:0042802);protein heterodimerization activity (GO:0046982);	--	--
Potri.004G037100	#N/A	-1.71174	-1.43754	-1.99697	#N/A	down	down	down	Potri.004G037100	Potri.004G037100.v3.0	gi|566164769|ref|XP_002305008.2|	647	0	hypothetical protein POPTR_0004s03730g [Populus trichocarpa]	--	--	--	--	--	--	--	--	--	--	--	--	--	--	--	--
Potri.011G050500	#N/A	-3.60832	-2.17178	-2.65145	#N/A	down	down	down	Potri.011G050500	Potri.011G050500.v3.0	gi|566193778|ref|XP_006377335.1|	763	0	hypothetical protein POPTR_0011s05010g [Populus trichocarpa]	tr|Q84WQ5|CBSX5_ARATH	310	4.46517e-103	CBS domain-containing protein CBSX5 GN=CBSX5 OS=Arabidopsis thaliana (Mouse-ear cress) PE=2 SV=2	--	--	--	--	PF00571.23	CBS	domain	0	0	adenyl nucleotide binding (GO:0030554);	--	--
Potri.010G132300	#N/A	2.17685	3.23111	2.4258	#N/A	up	up	up	Potri.010G132300	Potri.010G132300.v3.0	gi|743797732|ref|XP_011008836.1|	1598	0	PREDICTED: phosphate transporter PHO1 homolog 1-like [Populus euphratica]	tr|Q93ZF5|PHO11_ARATH	1160	0	Phosphate transporter PHO1 homolog 1 OS=Arabidopsis thaliana (Mouse-ear cress) PE=2 SV=1	--	--	--	--	PF03124.9	EXS	family	phosphate ion transport (GO:0006817);iron ion transport (GO:0006826);response to wounding (GO:0009611);coumarin biosynthetic process (GO:0009805);cellular response to iron ion starvation (GO:0010106);response to nitrate (GO:0010167);nitrate transport (GO:0015706);cellular response to phosphate starvation (GO:0016036);galactolipid biosynthetic process (GO:0019375);negative regulation of transcript…	Golgi apparatus (GO:0005794);trans-Golgi network (GO:0005802);plasma membrane (GO:0005886);integral component of membrane (GO:0016021);	phosphate ion transmembrane transporter activity (GO:0015114);	--	--
Potri.008G182200	#N/A	-3.17734	-1.69202	-4.24341	#N/A	down	down	down	Potri.008G182200	Potri.008G182200.v3.0	gi|566184654|ref|XP_002311747.2|	842	0	pectate lyase 5 precursor family protein [Populus trichocarpa]	tr|Q9FXD8|PLY5_ARATH	723	0	Probable pectate lyase 5 (Precursor) GN=At1g67750 OS=Arabidopsis thaliana (Mouse-ear cress) PE=2 SV=2	--	--	--	--	PF00544.14	Pec_lyase_C	lyase	polysaccharide biosynthetic process (GO:0000271);pattern specification process (GO:0007389);regulation of cell size (GO:0008361);defense response, incompatible interaction (GO:0009814);auxin polar transport (GO:0009926);cell tip growth (GO:0009932);cell wall modification involved in multidimensional cell growth (GO:0042547);anthocyanin accumulation in tissues in response to UV light (GO:0043481);…	extracellular region (GO:0005576);membrane (GO:0016020);anchored component of plasma membrane (GO:0046658);	pectate lyase activity (GO:0030570);metal ion binding (GO:0046872);	0	K01728
Potri.011G061700	#N/A	-3.94161	-1.40547	-5.19664	#N/A	down	down	down	Potri.011G061700	Potri.011G061700.v3.0	gi|566194009|ref|XP_006377448.1|	543	0	hypothetical protein POPTR_0011s06010g [Populus trichocarpa]	tr|O04681|PTI5_SOLLC	155	2.81027e-47	Pathogenesis-related genes transcriptional activator PTI5 GN=PTI5 OS=Solanum lycopersicum (Tomato) PE=2 SV=1	--	--	--	--	PF00847.15	AP2	domain	respiratory burst involved in defense response (GO:0002679);regulation of transcription, DNA-templated (GO:0006355);toxin catabolic process (GO:0009407);response to water deprivation (GO:0009414);response to salt stress (GO:0009651);ethylene biosynthetic process (GO:0009693);response to abscisic acid (GO:0009737);response to salicylic acid (GO:0009751);jasmonic acid and ethylene-dependent systemi…	nucleus (GO:0005634);chloroplast (GO:0009507);	DNA binding (GO:0003677);sequence-specific DNA binding transcription factor activity (GO:0003700);	--	--
Potri.009G045200	#N/A	-2.48742	-1.95891	-3.23165	#N/A	down	down	down	Potri.009G045200	Potri.009G045200.v3.0	gi|224106263|ref|XP_002314106.1|	958	0	hypothetical protein POPTR_0009s04980g [Populus trichocarpa]	tr|Q9FVN0|AMT13_SOLLC	797	0	Ammonium transporter 1 member 3 GN=AMT1-3 OS=Solanum lycopersicum (Tomato) PE=2 SV=1	TM0402	288	2e-92	[P]	PF00909.16	Ammonium_transp	Transporter Family	response to hypoxia (GO:0001666);protein targeting to membrane (GO:0006612);nucleotide transport (GO:0006862);ER to Golgi vesicle-mediated transport (GO:0006888);membrane fusion (GO:0006944);response to nematode (GO:0009624);response to abscisic acid (GO:0009737);systemic acquired resistance, salicylic acid mediated signaling pathway (GO:0009862);myo-inositol hexakisphosphate biosynthetic process…	extracellular region (GO:0005576);nucleus (GO:0005634);plasma membrane (GO:0005886);plasmodesma (GO:0009506);integral component of membrane (GO:0016021);	ammonium transmembrane transporter activity (GO:0008519);high-affinity secondary active ammonium transmembrane transporter activity (GO:0015398);	0	K03320
Potri.012G104200	#N/A	1.16862	1.80958	2.16698	#N/A	up	up	up	Potri.012G104200	Potri.012G104200.v3.0	gi|224119770|ref|XP_002318158.1|	1412	0	hypothetical protein POPTR_0012s10600g [Populus trichocarpa]	--	--	--	--	--	--	--	--	PF13889.1	Chromosome_seg	segregation during meiosis	--	--	--	--	--
Potri.007G092500	#N/A	-2.48094	-1.9367	-3.08732	#N/A	down	down	down	Potri.007G092500	Potri.007G092500.v3.0	gi|224093760|ref|XP_002309980.1|	616	0	annexin-like protein RJ4 [Populus trichocarpa]	tr|Q9XEE2|ANXD2_ARATH	487	8.00156e-175	Annexin D2 GN=MXK3.27 OS=Arabidopsis thaliana (Mouse-ear cress) PE=1 SV=1	--	--	--	--	PF00191.15	Annexin	0	acetyl-CoA metabolic process (GO:0006084);chromatin assembly or disassembly (GO:0006333);response to oxidative stress (GO:0006979);Golgi organization (GO:0007030);response to desiccation (GO:0009269);response to heat (GO:0009408);response to cold (GO:0009409);response to red or far red light (GO:0009639);response to salt stress (GO:0009651);response to abscisic acid (GO:0009737);polysaccharide tr…	cell wall (GO:0005618);nucleus (GO:0005634);mitochondrion (GO:0005739);vacuolar membrane (GO:0005774);cytosol (GO:0005829);plasma membrane (GO:0005886);plasmodesma (GO:0009506);chloroplast stroma (GO:0009570);thylakoid (GO:0009579);cell surface (GO:0009986);apoplast (GO:0048046);	peroxidase activity (GO:0004601);copper ion binding (GO:0005507);calcium ion binding (GO:0005509);ATP binding (GO:0005524);calcium-dependent phospholipid binding (GO:0005544);zinc ion binding (GO:0008270);protein homodimerization activity (GO:0042803);	0	K17095
Potri.005G195700	#N/A	-3.53946	-1.51436	-4.30141	#N/A	down	down	down	Potri.005G195700	Potri.005G195700.v3.0	gi|224082496|ref|XP_002306716.1|	706	0	peroxidase precursor family protein [Populus trichocarpa]	tr|Q96520|PER12_ARATH	438	1.86678e-154	Peroxidase 12 (Precursor) OS=Arabidopsis thaliana (Mouse-ear cress) PE=1 SV=1	--	--	--	--	PF00141.18	peroxidase	0	defense response to nematode (GO:0002215);response to oxidative stress (GO:0006979);lignin biosynthetic process (GO:0009809);regulation of meristem growth (GO:0010075);xylan metabolic process (GO:0045491);negative regulation of growth (GO:0045926);anther development (GO:0048653);oxidation-reduction process (GO:0055114);	extracellular region (GO:0005576);vacuole (GO:0005773);vacuolar membrane (GO:0005774);Golgi apparatus (GO:0005794);plant-type cell wall (GO:0009505);plasmodesma (GO:0009506);membrane (GO:0016020);	peroxidase activity (GO:0004601);binding (GO:0005488);heme binding (GO:0020037);metal ion binding (GO:0046872);	0	K00430
Potri.010G226500	#N/A	-1.46908	-1.1733	-1.94773	#N/A	down	down	down	Potri.010G226500	Potri.010G226500.v3.0	gi|224109814|ref|XP_002315320.1|	1216	0	armadillo/beta-catenin repeat family protein [Populus trichocarpa]	tr|Q8VZ40|PUB14_ARATH	799	0	U-box domain-containing protein 14 GN=PUB14 OS=Arabidopsis thaliana (Mouse-ear cress) PE=1 SV=1	--	--	--	--	PF00514.18	Arm	repeat	cell morphogenesis (GO:0000902);protein N-linked glycosylation (GO:0006487);N-terminal protein myristoylation (GO:0006499);signal transduction (GO:0007165);plant-type hypersensitive response (GO:0009626);defense response, incompatible interaction (GO:0009814);protein ubiquitination (GO:0016567);negative regulation of defense response (GO:0031348);regulation of protein localization (GO:0032880);de…	ubiquitin ligase complex (GO:0000151);nucleus (GO:0005634);cytosol (GO:0005829);kinesin complex (GO:0005871);plasma membrane (GO:0005886);protein complex (GO:0043234);	ubiquitin-protein transferase activity (GO:0004842);kinesin binding (GO:0019894);transmembrane receptor protein serine/threonine kinase binding (GO:0070696);	--	--
Potri.011G168500	#N/A	1.23183	1.37499	2.14432	#N/A	up	up	up	Potri.011G168500	Potri.011G168500.v3.0	gi|743893169|ref|XP_011039872.1|	298	5.2911e-103	PREDICTED: GPI-anchored protein LORELEI-like [Populus euphratica]	tr|B3GS44|LRE_ARATH	151	2.60392e-47	GPI-anchored protein LORELEI (Precursor) GN=LRE OS=Arabidopsis thaliana (Mouse-ear cress) PE=2 SV=1	--	--	--	--	--	--	--	double fertilization forming a zygote and endosperm (GO:0009567);pollen tube guidance (GO:0010183);synergid death (GO:0010198);pollen tube reception (GO:0010483);	plasma membrane (GO:0005886);	0	--	--
Potri.007G076800	#N/A	-2.59549	-5.32717	-3.90502	#N/A	down	down	down	Potri.007G076800	Potri.007G076800.v3.0	gi|566180010|ref|XP_002310625.2|	647	0	hypothetical protein POPTR_0007s07090g [Populus trichocarpa]	tr|Q9FGF8|ABR1_ARATH	183	1.02696e-54	Ethylene-responsive transcription factor ABR1 GN=MVP7.8 OS=Arabidopsis thaliana (Mouse-ear cress) PE=2 SV=1	--	--	--	--	PF00847.15	AP2	domain	MAPK cascade (GO:0000165);response to hypoxia (GO:0001666);respiratory burst involved in defense response (GO:0002679);regulation of transcription, DNA-templated (GO:0006355);protein targeting to membrane (GO:0006612);amino acid transport (GO:0006865);response to cold (GO:0009409);response to water deprivation (GO:0009414);ethylene biosynthetic process (GO:0009693);response to auxin (GO:0009733);…	nucleus (GO:0005634);nucleolus (GO:0005730);nuclear body (GO:0016604);	DNA binding (GO:0003677);sequence-specific DNA binding transcription factor activity (GO:0003700);identical protein binding (GO:0042802);	--	--
Potri.002G181600	#N/A	-2.8148	-3.60717	-3.99697	#N/A	down	down	down	Potri.002G181600	Potri.002G181600.v3.0	gi|566158694|ref|XP_006386670.1|	851	0	hypothetical protein POPTR_0002s18260g [Populus trichocarpa]	tr|O82799|NGA1_ARATH	290	4.44216e-96	B3 domain-containing transcription factor NGA1 GN=NGA1 OS=Arabidopsis thaliana (Mouse-ear cress) PE=1 SV=1	--	--	--	--	PF02362.16	B3	DNA binding domain	transcription, DNA-templated (GO:0006351);protein targeting to membrane (GO:0006612);fatty acid catabolic process (GO:0009062);cytokinin biosynthetic process (GO:0009691);response to brassinosteroid (GO:0009741);ethylene-activated signaling pathway (GO:0009873);negative regulation of flower development (GO:0009910);positive regulation of flavonoid biosynthetic process (GO:0009963);response to nit…	nucleus (GO:0005634);plastid (GO:0009536);	DNA binding (GO:0003677);sequence-specific DNA binding transcription factor activity (GO:0003700);	--	--
Potri.015G126900	#N/A	-3.79945	-1.23949	-4.19074	#N/A	down	down	down	Potri.015G126900	Potri.015G126900.v3.0	gi|224134464|ref|XP_002321830.1|	785	0	trehalose-6-phosphate phosphatase family protein [Populus trichocarpa]	tr|O64896|TPPA_ARATH	515	0	Trehalose-phosphate phosphatase A GN=TPPA OS=Arabidopsis thaliana (Mouse-ear cress) PE=1 SV=1	MT2062_2	160	6e-46	[G]	PF02358.11	Trehalose_PPase	0	transition metal ion transport (GO:0000041);trehalose biosynthetic process (GO:0005992);response to cold (GO:0009409);response to salt stress (GO:0009651);response to cadmium ion (GO:0046686);	nucleus (GO:0005634);chloroplast (GO:0009507);	trehalose-phosphatase activity (GO:0004805);	0	K01087
Potri.008G128700	#N/A	-2.28947	-4.37336	-4.16198	#N/A	down	down	down	Potri.008G128700	Potri.008G128700.v3.0	gi|224099471|ref|XP_002311497.1|	421	3.7622e-150	hypothetical protein POPTR_0008s12770g [Populus trichocarpa]	tr|Q6NLC8|Y1648_ARATH	169	8.98204e-53	Uncharacterized protein At1g66480 GN=At1g66480 OS=Arabidopsis thaliana (Mouse-ear cress) PE=2 SV=1	--	--	--	--	PF14009.1	DUF4228	of unknown function (DUF4228)	response to nematode (GO:0009624);response to blue light (GO:0009637);response to absence of light (GO:0009646);response to sucrose (GO:0009744);chloroplast avoidance movement (GO:0009903);chloroplast accumulation movement (GO:0009904);response to zinc ion (GO:0010043);L-ascorbic acid biosynthetic process (GO:0019853);response to L-ascorbic acid (GO:0033591);response to DDT (GO:0046680);response …	cytosol (GO:0005829);plasma membrane (GO:0005886);	mannose-6-phosphate isomerase activity (GO:0004476);protein binding (GO:0005515);	--	--
Potri.019G006900	#N/A	-7.25405	-2.45784	-7.40711	#N/A	down	down	down	Potri.019G006900	Potri.019G006900.v3.0	gi|322366610|gb|ADW95385.1|	411	1.09604e-146	Kunitz-type trypsin inhibitor [Populus nigra]	tr|P29421|IAAS_ORYSJ	97	3.94165e-25	Alpha-amylase/subtilisin inhibitor (Precursor) GN=OSJNBa0038O10.14 OS=Oryza sativa subsp. japonica (Rice) PE=1 SV=2	--	--	--	--	PF00197.13	Kunitz_legume	and protease inhibitor	proteolysis (GO:0006508);negative regulation of endopeptidase activity (GO:0010951);	0	endopeptidase inhibitor activity (GO:0004866);peptidase activity (GO:0008233);peptidase inhibitor activity (GO:0030414);	--	--
Potri.002G249200	#N/A	-2.0758	-2.59243	-1.86305	#N/A	down	down	down	Potri.002G249200	Potri.002G249200.v3.0	gi|224065429|ref|XP_002301813.1|	511	0	hypothetical protein POPTR_0002s25070g [Populus trichocarpa]	tr|Q94BT2|AIR12_ARATH	181	2.26904e-56	Auxin-induced in root cultures protein 12 (Precursor) GN=AIR12 OS=Arabidopsis thaliana (Mouse-ear cress) PE=1 SV=3	--	--	--	--	PF04526.8	DUF568	of unknown function (DUF568)	glucose catabolic process (GO:0006007);defense response (GO:0006952);extracellular matrix organization (GO:0030198);primary metabolic process (GO:0044238);single-organism cellular process (GO:0044763);regulation of biological process (GO:0050789);organic substance metabolic process (GO:0071704);cellular component organization or biogenesis (GO:0071840);	extracellular region (GO:0005576);membrane (GO:0016020);cell part (GO:0044464);anchored component of plasma membrane (GO:0046658);	extracellular matrix structural constituent (GO:0005201);	--	--
Potri.T139200	#N/A	-3.65197	#NAME?	-6.17863	#N/A	down	down	down	Potri.T139200	Potri.T139200.v3.0	gi|566226747|ref|XP_002325326.2|	717	0	hypothetical protein POPTR_0019s03230g [Populus trichocarpa]	tr|Q9FKD0|MT797_ARATH	265	1.98191e-86	Probable S-adenosylmethionine-dependent methyltransferase At5g37970 GN=At5g37970 OS=Arabidopsis thaliana (Mouse-ear cress) PE=3 SV=1	--	--	--	--	PF03492.10	Methyltransf_7	dependent carboxyl methyltransferase	response to stress (GO:0006950);primary metabolic process (GO:0044238);single-organism process (GO:0044699);response to other organism (GO:0051707);monocarboxylic acid biosynthetic process (GO:0072330);	intracellular part (GO:0044424);	O-methyltransferase activity (GO:0008171);S-adenosylmethionine-dependent methyltransferase activity (GO:0008757);metal ion binding (GO:0046872);	0	K18848
Potri.001G297000	#N/A	1.47283	1.6019	2.50064	#N/A	up	up	up	Potri.001G297000	Potri.001G297000.v3.0	gi|566151839|ref|XP_006369739.1|	592	0	hypothetical protein POPTR_0001s30420g [Populus trichocarpa]	tr|Q9LM69|ATL80_ARATH	64	2.98892e-12	RING-H2 finger protein ATL80 GN=ATL80 OS=Arabidopsis thaliana (Mouse-ear cress) PE=2 SV=1	--	--	--	--	PF13639.1	zf-RING_2	finger domain	RNA splicing, via endonucleolytic cleavage and ligation (GO:0000394);postreplication repair (GO:0006301);ubiquitin-dependent protein catabolic process (GO:0006511);methionine biosynthetic process (GO:0009086);response to water deprivation (GO:0009414);response to salt stress (GO:0009651);positive regulation of abscisic acid-activated signaling pathway (GO:0009789);embryo development (GO:0009790);…	nucleus (GO:0005634);vacuolar membrane (GO:0005774);	ubiquitin-protein transferase activity (GO:0004842);zinc ion binding (GO:0008270);metal ion binding (GO:0046872);	--	--
Potri.013G131200	#N/A	-4.10822	-1.91606	-4.97388	#N/A	down	down	down	Potri.013G131200	Potri.013G131200.v3.0	gi|566201151|ref|XP_006376491.1|	169	1.05949e-54	hypothetical protein POPTR_0013s13480g [Populus trichocarpa]	tr|P43390|MT2_ACTDE	112	2.19033e-34	Metallothionein-like protein type 2 GN=pKIWI504 OS=Actinidia deliciosa (Kiwi) PE=2 SV=1	--	--	--	--	PF01439.13	Metallothio_2	0	0	0	copper ion binding (GO:0005507);	--	--
Potri.006G151600	#N/A	-3.12065	-2.39136	-2.86979	#N/A	down	down	down	Potri.006G151600	Potri.006G151600.v3.0	gi|224091345|ref|XP_002309227.1|	613	0	1-aminocyclopropane-1-carboxylate oxidase family protein [Populus trichocarpa]	tr|Q9ZUN4|ACCO1_ARATH	446	3.44867e-159	1-aminocyclopropane-1-carboxylate oxidase 1 GN=ACO1 OS=Arabidopsis thaliana (Mouse-ear cress) PE=2 SV=1	PA4191	102	3e-24	[R]	PF03171.15	2OG-FeII_Oxy	oxygenase superfamily	glycolytic process (GO:0006096);citrate metabolic process (GO:0006101);isocitrate metabolic process (GO:0006102);water transport (GO:0006833);hyperosmotic response (GO:0006972);Golgi organization (GO:0007030);vacuole organization (GO:0007033);response to temperature stimulus (GO:0009266);response to salt stress (GO:0009651);ethylene biosynthetic process (GO:0009693);xylem development (GO:0010089)…	mitochondrion (GO:0005739);vacuole (GO:0005773);cytosol (GO:0005829);plasma membrane (GO:0005886);plasmodesma (GO:0009506);apoplast (GO:0048046);	aconitate hydratase activity (GO:0003994);copper ion binding (GO:0005507);1-aminocyclopropane-1-carboxylate oxidase activity (GO:0009815);oxidoreductase activity, acting on paired donors, with incorporation or reduction of molecular oxygen, 2-oxoglutarate as one donor, and incorporation of one atom each of oxygen into both donors (GO:0016706);mRNA 5'-UTR binding (GO:0048027);	0	K05933
Potri.005G190100	#N/A	-5.41296	-4.35354	-7.49376	#N/A	down	down	down	Potri.005G190100	Potri.005G190100.v3.0	gi|743911865|ref|XP_010999797.1|	121	1.07055e-32	PREDICTED: extensin isoform X4 [Populus euphratica]	tr|P06599|EXTN_DAUCA	90	8.06088e-23	Extensin (Precursor) OS=Daucus carota (Wild carrot) PE=2 SV=1	CC3494_1	45.8	4e-06	[M]	--	--	--	pollen tube growth (GO:0009860);cellular response to hormone stimulus (GO:0032870);lateral root development (GO:0048527);root hair elongation (GO:0048767);	cell wall (GO:0005618);plant-type cell wall (GO:0009505);plasmodesma (GO:0009506);	protein binding (GO:0005515);	--	--
Potri.001G011000	#N/A	-5.6185	-1.91997	-4.16448	#N/A	down	down	down	Potri.001G011000	Potri.001G011000.v3.0	gi|566147250|ref|XP_002299141.2|	676	0	hypothetical protein POPTR_0001s04820g [Populus trichocarpa]	tr|P00433|PER1A_ARMRU	409	2.64092e-143	Peroxidase C1A (Precursor) GN=PRXC1A OS=Armoracia rusticana (Horseradish) PE=1 SV=2	--	--	--	--	PF00141.18	peroxidase	0	defense response to nematode (GO:0002215);response to oxidative stress (GO:0006979);response to light stimulus (GO:0009416);response to salt stress (GO:0009651);indoleacetic acid biosynthetic process (GO:0009684);unidimensional cell growth (GO:0009826);flower development (GO:0009908);response to zinc ion (GO:0010043);defense response to bacterium (GO:0042742);negative regulation of growth (GO:004…	vacuole (GO:0005773);vacuolar membrane (GO:0005774);Golgi apparatus (GO:0005794);cytosol (GO:0005829);plasma membrane (GO:0005886);plant-type cell wall (GO:0009505);apoplast (GO:0048046);	peroxidase activity (GO:0004601);heme binding (GO:0020037);metal ion binding (GO:0046872);	0	K00430
Potri.015G030400	#N/A	1.02915	1.7489	1.89321	#N/A	up	up	up	Potri.015G030400	Potri.015G030400.v3.0	gi|566205983|ref|XP_006374255.1|	948	0	hypothetical protein POPTR_0015s05430g [Populus trichocarpa]	tr|B3H5A8|RVE7_ARATH	226	1.15683e-69	Protein REVEILLE 7 GN=F15H18.16 OS=Arabidopsis thaliana (Mouse-ear cress) PE=2 SV=1	--	--	--	--	PF00249.26	Myb_DNA-binding	DNA-binding domain	regulation of transcription, DNA-templated (GO:0006355);response to salt stress (GO:0009651);response to ethylene (GO:0009723);response to auxin (GO:0009733);response to abscisic acid (GO:0009737);response to gibberellin (GO:0009739);response to salicylic acid (GO:0009751);response to jasmonic acid (GO:0009753);circadian regulation of gene expression (GO:0032922);regulation of circadian rhythm (G…	nucleus (GO:0005634);	DNA binding (GO:0003677);sequence-specific DNA binding transcription factor activity (GO:0003700);binding (GO:0005488);protein binding (GO:0005515);	--	--
Potri.011G158500	#N/A	-4.20438	-3.26315	-4.61089	#N/A	down	down	down	Potri.011G158500	Potri.011G158500.v3.0	gi|224115646|ref|XP_002317087.1|	1086	0	hypothetical protein POPTR_0011s16180g [Populus trichocarpa]	tr|Q9SVG4|RETOL_ARATH	689	0	Reticuline oxidase-like protein (Precursor) GN=At4g20830 OS=Arabidopsis thaliana (Mouse-ear cress) PE=1 SV=2	BS_yvdP	137	2e-34	[C]	PF01565.18	FAD_binding_4	binding domain	response to oxidative stress (GO:0006979);cellular metabolic process (GO:0044237);oxidation-reduction process (GO:0055114);organic substance metabolic process (GO:0071704);	extracellular region (GO:0005576);mitochondrion (GO:0005739);vacuole (GO:0005773);plasma membrane (GO:0005886);plant-type cell wall (GO:0009505);apoplast (GO:0048046);	UDP-N-acetylmuramate dehydrogenase activity (GO:0008762);oxidoreductase activity (GO:0016491);reticuline oxidase activity (GO:0050468);flavin adenine dinucleotide binding (GO:0050660);	--	--
Potri.001G032500	2.45469	1.97111	#N/A	2.74069	up	up	#N/A	up	Potri.001G032500	Potri.001G032500.v3.0	gi|224057224|ref|XP_002299181.1|	803	0	hypothetical protein POPTR_0001s06980g [Populus trichocarpa]	tr|Q9FL41|WTR38_ARATH	549	0	WAT1-related protein At5g07050 GN=At5g07050 OS=Arabidopsis thaliana (Mouse-ear cress) PE=2 SV=1	PAE1328	65.1	5e-11	[GER]	PF00892.15	EamA	transporter family	Golgi to vacuole transport (GO:0006896);response to abiotic stimulus (GO:0009628);auxin-activated signaling pathway (GO:0009734);unidimensional cell growth (GO:0009826);plant-type secondary cell wall biogenesis (GO:0009834);tissue development (GO:0009888);root morphogenesis (GO:0010015);mRNA modification (GO:0016556);glucosinolate biosynthetic process (GO:0019761);amino acid export (GO:0032973);a…	extracellular region (GO:0005576);plasma membrane (GO:0005886);cell cortex (GO:0005938);chloroplast (GO:0009507);plant-type vacuole membrane (GO:0009705);membrane (GO:0016020);	protein binding (GO:0005515);L-amino acid efflux transmembrane transporter activity (GO:0034639);	--	--
Potri.002G069400	3.93253	1.86807	#N/A	3.16547	up	up	#N/A	up	Potri.002G069400	Potri.002G069400.v3.0	gi|224066721|ref|XP_002302185.1|	423	1.11429e-150	hypothetical protein POPTR_0002s07000g [Populus trichocarpa]	tr|Q9M2C3|VITH3_ARATH	286	4.07782e-99	Vacuolar iron transporter homolog 3 GN=At3g43630 OS=Arabidopsis thaliana (Mouse-ear cress) PE=3 SV=1	CC0717	120	6e-33	[S]	PF01988.14	VIT1	family	ion transport (GO:0006811);iron ion homeostasis (GO:0055072);cellular response to iron ion (GO:0071281);cellular response to ethylene stimulus (GO:0071369);cellular response to nitric oxide (GO:0071732);	vacuolar membrane (GO:0005774);integral component of membrane (GO:0016021);	0	--	--
Potri.005G081200	-2.336	-2.02464	#N/A	-2.1022	down	down	#N/A	down	Potri.005G081200	Potri.005G081200.v3.0	gi|566170162|ref|XP_002306334.2|	324	1.7673e-113	hypothetical protein POPTR_0005s08300g [Populus trichocarpa]	tr|Q9ZT50|RHA2A_ARATH	77	2.34633e-18	E3 ubiquitin-protein ligase RHA2A GN=RHA2A OS=Arabidopsis thaliana (Mouse-ear cress) PE=1 SV=1	--	--	--	--	PF13639.1	zf-RING_2	finger domain	response to light stimulus (GO:0009416);response to salt stress (GO:0009651);positive regulation of abscisic acid-activated signaling pathway (GO:0009789);response to nitrate (GO:0010167);response to chitin (GO:0010200);nitrate transport (GO:0015706);protein ubiquitination (GO:0016567);monocarboxylic acid metabolic process (GO:0032787);response to L-ascorbic acid (GO:0033591);cellular lipid metab…	extracellular region (GO:0005576);	ubiquitin-protein transferase activity (GO:0004842);protein binding (GO:0005515);zinc ion binding (GO:0008270);	0	K16282
Potri.T180200	3.80044	2.78676	#N/A	6.61344	up	up	#N/A	up	Potri.T180200	Potri.T180200.v3.0	gi|566254198|ref|XP_006387414.1|	516	0	hypothetical protein POPTR_1065s00200g, partial [Populus trichocarpa]	tr|Q38911|XTH15_ARATH	364	3.71857e-128	Probable xyloglucan endotransglucosylase/hydrolase protein 15 (Precursor) OS=Arabidopsis thaliana (Mouse-ear cress) PE=1 SV=1	CAC2807	71.2	6e-14	[G]	PF00722.16	Glyco_hydro_16	hydrolases family 16	cellular glucan metabolic process (GO:0006073);response to heat (GO:0009408);response to cold (GO:0009409);response to wounding (GO:0009611);response to mechanical stimulus (GO:0009612);plant-type cell wall organization (GO:0009664);response to auxin (GO:0009733);response to brassinosteroid (GO:0009741);xylem development (GO:0010089);response to chitin (GO:0010200);xyloglucan metabolic process (G…	cell wall (GO:0005618);Golgi apparatus (GO:0005794);plant-type cell wall (GO:0009505);chloroplast (GO:0009507);apoplast (GO:0048046);	hydrolase activity, hydrolyzing O-glycosyl compounds (GO:0004553);xyloglucan:xyloglucosyl transferase activity (GO:0016762);xyloglucan-specific endo-beta-1,4-glucanase activity (GO:0033946);xyloglucan endotransglucosylase activity (GO:0080039);	0	K08235
Potri.015G042000	1.60196	-3.71286	#N/A	-5.54435	up	down	#N/A	down	Potri.015G042000	Potri.015G042000.v3.0	gi|566205760|ref|XP_002321502.2|	456	9.26155e-164	hypothetical protein POPTR_0015s04200g [Populus trichocarpa]	tr|P32110|GSTX6_SOYBN	206	3.69347e-67	Probable glutathione S-transferase GN=HSP26-A OS=Glycine max (Soybean) PE=2 SV=1	SMb20420	62.8	2e-11	[O]	PF13417.1	GST_N_3	S-transferase, N-terminal domain	fatty acid beta-oxidation (GO:0006635);glutathione metabolic process (GO:0006749);response to oxidative stress (GO:0006979);toxin catabolic process (GO:0009407);response to salt stress (GO:0009651);jasmonic acid metabolic process (GO:0009694);de-etiolation (GO:0009704);response to salicylic acid (GO:0009751);response to jasmonic acid (GO:0009753);hormone-mediated signaling pathway (GO:0009755);re…	nucleus (GO:0005634);cytosol (GO:0005829);plasma membrane (GO:0005886);plasmodesma (GO:0009506);chloroplast (GO:0009507);apoplast (GO:0048046);	glutathione transferase activity (GO:0004364);lactoylglutathione lyase activity (GO:0004462);transferase activity (GO:0016740);enzyme binding (GO:0019899);glutathione binding (GO:0043295);	0	K00799
Potri.013G067000	-2.14836	-3.06541	#N/A	-5.68658	down	down	#N/A	down	Potri.013G067000	Potri.013G067000.v3.0	gi|224126005|ref|XP_002319732.1|	800	0	hypothetical protein POPTR_0013s06320g [Populus trichocarpa]	tr|Q9FDW1|MYB44_ARATH	137	3.05601e-37	Transcription factor MYB44 GN=K8K14.2 OS=Arabidopsis thaliana (Mouse-ear cress) PE=2 SV=1	ECU11g1690	116	7e-30	[KAD]	PF00249.26	Myb_DNA-binding	DNA-binding domain	cell fate specification (GO:0001708);developmental process involved in reproduction (GO:0003006);response to water deprivation (GO:0009414);embryo sac development (GO:0009553);detection of biotic stimulus (GO:0009595);response to external stimulus (GO:0009605);response to insect (GO:0009625);response to salt stress (GO:0009651);induced systemic resistance (GO:0009682);response to ethylene (GO:000…	nucleus (GO:0005634);	DNA binding (GO:0003677);chromatin binding (GO:0003682);sequence-specific DNA binding transcription factor activity (GO:0003700);transcription coactivator activity (GO:0003713);protein binding (GO:0005515);	0	K09422
Potri.015G099200	-1.48745	-3.87283	#N/A	-5.22763	down	down	#N/A	down	Potri.015G099200	Potri.015G099200.v3.0	gi|224136217|ref|XP_002322274.1|	371	2.09996e-131	hypothetical protein POPTR_0015s11130g [Populus trichocarpa]	tr|Q9FYA2|WRK75_ARATH	157	1.468e-49	Probable WRKY transcription factor 75 GN=WRKY75 OS=Arabidopsis thaliana (Mouse-ear cress) PE=2 SV=1	--	--	--	--	PF03106.10	WRKY	DNA -binding domain	respiratory burst involved in defense response (GO:0002679);regulation of transcription, DNA-templated (GO:0006355);toxin catabolic process (GO:0009407);response to cold (GO:0009409);response to wounding (GO:0009611);virus induced gene silencing (GO:0009616);response to nematode (GO:0009624);response to salt stress (GO:0009651);response to ethylene (GO:0009723);response to auxin (GO:0009733);sali…	nucleus (GO:0005634);	sequence-specific DNA binding transcription factor activity (GO:0003700);protein binding (GO:0005515);zinc ion binding (GO:0008270);sequence-specific DNA binding (GO:0043565);	--	--
Potri.005G092200	-1.24791	-5.30894	#N/A	-5.66437	down	down	#N/A	down	Potri.005G092200	Potri.005G092200.v3.0	gi|743823747|ref|XP_011022041.1|	1133	0	PREDICTED: cytochrome P450 86B1 [Populus euphratica]	tr|Q9FMY1|C86B1_ARATH	799	0	Cytochrome P450 86B1 GN=CYP86B1 OS=Arabidopsis thaliana (Mouse-ear cress) PE=2 SV=1	BH0579	139	6e-35	[Q]	PF00067.17	p450	P450	transition metal ion transport (GO:0000041);defense response to insect (GO:0002213);isoprenoid biosynthetic process (GO:0008299);response to wounding (GO:0009611);response to abiotic stimulus (GO:0009628);jasmonic acid metabolic process (GO:0009694);response to jasmonic acid (GO:0009753);hormone-mediated signaling pathway (GO:0009755);wax biosynthetic process (GO:0010025);fruit development (GO:00…	endoplasmic reticulum (GO:0005783);chloroplast (GO:0009507);membrane (GO:0016020);intracellular organelle part (GO:0044446);	iron ion binding (GO:0005506);protein binding (GO:0005515);electron carrier activity (GO:0009055);alkane 1-monooxygenase activity (GO:0018685);oxygen binding (GO:0019825);heme binding (GO:0020037);jasmonoyl-isoleucine-12-hydroxylase activity (GO:0052694);aromatase activity (GO:0070330);midchain alkane hydroxylase activity (GO:0080133);	0	K15402
Potri.008G065000	-2.20105	-4.55102	#N/A	-6.53454	down	down	#N/A	down	Potri.008G065000	Potri.008G065000.v3.0	gi|566182679|ref|XP_002311205.2|	905	0	transferase family protein [Populus trichocarpa]	tr|Q9SND9|Y3028_ARATH	234	5.50383e-72	Uncharacterized acetyltransferase At3g50280 GN=At3g50280 OS=Arabidopsis thaliana (Mouse-ear cress) PE=3 SV=1	--	--	--	--	PF02458.10	Transferase	family	epidermis development (GO:0008544);macromolecule biosynthetic process (GO:0009059);phenylpropanoid biosynthetic process (GO:0009699);flavonoid biosynthetic process (GO:0009813);cellular component morphogenesis (GO:0032989);primary metabolic process (GO:0044238);localization (GO:0051179);biological regulation (GO:0065007);response to karrikin (GO:0080167);	cytoplasm (GO:0005737);	O-acyltransferase activity (GO:0008374);N-acyltransferase activity (GO:0016410);anthranilate N-benzoyltransferase activity (GO:0047672);hydroxycinnamoyltransferase activity (GO:0050734);	--	--
Potri.008G088300	1.81672	-2.90454	#N/A	-3.27965	up	down	#N/A	down	Potri.008G088300	Potri.008G088300.v3.0	gi|224101377|ref|XP_002312253.1|	533	0	expansin 4 family protein [Populus trichocarpa]	tr|Q9C554|EXPA1_ARATH	455	2.69179e-164	Expansin-A1 (Precursor) GN=F10D13_18 OS=Arabidopsis thaliana (Mouse-ear cress) PE=2 SV=1	--	--	--	--	PF01357.16	Pollen_allerg_1	allergen	syncytium formation (GO:0006949);plant-type cell wall organization (GO:0009664);response to gibberellin (GO:0009739);unidimensional cell growth (GO:0009826);plant-type cell wall loosening (GO:0009828);plant-type cell wall modification involved in multidimensional cell growth (GO:0009831);response to red light (GO:0010114);regulation of stomatal movement (GO:0010119);response to arsenic-containing…	extracellular region (GO:0005576);cytosol (GO:0005829);plant-type cell wall (GO:0009505);plasmodesma (GO:0009506);chloroplast (GO:0009507);membrane (GO:0016020);cytoplasmic membrane-bounded vesicle (GO:0016023);	structural constituent of cell wall (GO:0005199);	--	--
Potri.017G122400	-1.31935	-2.60526	#N/A	-3.09331	down	down	#N/A	down	Potri.017G122400	Potri.017G122400.v3.0	gi|566171417|ref|XP_006383361.1|	858	0	hypothetical protein POPTR_0005s14850g [Populus trichocarpa]	--	--	--	--	SPAC5D6.04	94	6e-20	[R]	PF03547.13	Mem_trans	transport protein	transmembrane transport (GO:0055085);	integral component of membrane (GO:0016021);	0	--	--
Potri.005G119900	-1.19567	-1.72367	#N/A	-1.9685	down	down	#N/A	down	Potri.005G119900	Potri.005G119900.v3.0	gi|566170955|ref|XP_006383165.1|	1001	0	hypothetical protein POPTR_0005s12200g [Populus trichocarpa]	tr|P49825|FTSH_ODOSI	70	8.55957e-13	ATP-dependent zinc metalloprotease FtsH {ECO:0000255|HAMAP-Rule:MF_01458} OS=Odontella sinensis (Marine centric diatom) PE=3 SV=1	SPAC644.07	124	5e-30	[O]	PF14363.1	AAA_assoc	associated at C-terminal with AAA	proteolysis (GO:0006508);organelle organization (GO:0006996);embryo sac development (GO:0009553);response to external stimulus (GO:0009605);response to blue light (GO:0009637);response to organic substance (GO:0010033);proteasomal protein catabolic process (GO:0010498);cellular component biogenesis (GO:0044085);small molecule metabolic process (GO:0044281);single-organism carbohydrate metabolic p…	proteasome complex (GO:0000502);thylakoid (GO:0009579);membrane (GO:0016020);chloroplast part (GO:0044434);cell periphery (GO:0071944);	ATP binding (GO:0005524);peptidase activity (GO:0008233);ATPase activity (GO:0016887);nucleoside-triphosphatase activity (GO:0017111);ion binding (GO:0043167);	--	--
Potri.004G166900	-3.63799	-4.20396	#N/A	-4.07123	down	down	#N/A	down	Potri.004G166900	Potri.004G166900.v3.0	gi|566167023|ref|XP_002305479.2|	730	0	hypothetical protein POPTR_0004s17420g [Populus trichocarpa]	--	--	--	--	--	--	--	--	PF13499.1	EF-hand_7	domain pair	0	0	calcium ion binding (GO:0005509);	--	--
Potri.016G089500	-1.54115	-2.63471	#N/A	-3.20641	down	down	#N/A	down	Potri.016G089500	Potri.016G089500.v3.0	gi|224138690|ref|XP_002322877.1|	581	0	major intrinsic protein 1 [Populus trichocarpa]	tr|P30302|PIP23_ARATH	493	2.37824e-178	Aquaporin PIP2-3, N-terminally processed GN=T2N18.6 OS=Arabidopsis thaliana (Mouse-ear cress) PE=1 SV=1	BMEI0070	127	7e-35	[G]	PF00230.15	MIP	intrinsic protein	glycolytic process (GO:0006096);calcium ion transport (GO:0006816);iron ion transport (GO:0006826);water transport (GO:0006833);response to osmotic stress (GO:0006970);hyperosmotic response (GO:0006972);Golgi organization (GO:0007030);response to desiccation (GO:0009269);response to cold (GO:0009409);response to nematode (GO:0009624);response to salt stress (GO:0009651);salicylic acid biosyntheti…	vacuole (GO:0005773);plasma membrane (GO:0005886);plasmodesma (GO:0009506);chloroplast (GO:0009507);integral component of membrane (GO:0016021);	transporter activity (GO:0005215);water channel activity (GO:0015250);ubiquitin protein ligase binding (GO:0031625);	0	K09872
Potri.017G047800	2.71555	1.95133	#N/A	5.80898	up	up	#N/A	up	Potri.017G047800	Potri.017G047800.v3.0	gi|224140749|ref|XP_002323741.1|	626	0	hypothetical protein POPTR_0017s07510g [Populus trichocarpa]	tr|Q9SJY5|PUMP5_ARATH	463	1.50033e-165	Mitochondrial uncoupling protein 5 GN=F14M13.10 OS=Arabidopsis thaliana (Mouse-ear cress) PE=2 SV=1	--	--	--	--	PF00153.22	Mito_carr	carrier protein	glucose catabolic process (GO:0006007);generation of precursor metabolites and energy (GO:0006091);dicarboxylic acid transport (GO:0006835);mitochondrial transport (GO:0006839);nucleotide transport (GO:0006862);response to wounding (GO:0009611);response to mechanical stimulus (GO:0009612);ethylene biosynthetic process (GO:0009693);response to carbohydrate (GO:0009743);response to chitin (GO:00102…	mitochondrial inner membrane (GO:0005743);chloroplast (GO:0009507);plastid envelope (GO:0009526);integral component of membrane (GO:0016021);mitochondrial membrane (GO:0031966);cell periphery (GO:0071944);	adenine nucleotide transmembrane transporter activity (GO:0000295);dicarboxylic acid transmembrane transporter activity (GO:0005310);purine ribonucleotide transmembrane transporter activity (GO:0005346);cation transmembrane transporter activity (GO:0008324);purine nucleoside transmembrane transporter activity (GO:0015211);oxidative phosphorylation uncoupler activity (GO:0017077);	0	K15104
Potri.010G141400	-1.32674	-3.27206	#N/A	-5.03265	down	down	#N/A	down	Potri.010G141400	Potri.010G141400.v3.0	gi|224111912|ref|XP_002316021.1|	1571	0	beta-D-xylosidase family protein [Populus trichocarpa]	tr|Q9FGY1|BXL1_ARATH	1140	0	Beta-D-xylosidase 1 (Precursor) GN=K7J8.3 OS=Arabidopsis thaliana (Mouse-ear cress) PE=1 SV=1	XF0845	301	3e-89	[G]	PF00933.16	Glyco_hydro_3	hydrolase family 3 N terminal domain	carbohydrate metabolic process (GO:0005975);seed coat development (GO:0010214);arabinan catabolic process (GO:0031222);xylan catabolic process (GO:0045493);response to arsenic-containing substance (GO:0046685);	vacuolar membrane (GO:0005774);plant-type cell wall (GO:0009505);apoplast (GO:0048046);	beta-glucosidase activity (GO:0008422);xylan 1,4-beta-xylosidase activity (GO:0009044);alpha-L-arabinofuranosidase activity (GO:0046556);	--	--
Potri.002G142200	-1.27335	-4.35267	#N/A	-3.45173	down	down	#N/A	down	Potri.002G142200	Potri.002G142200.v3.0	gi|566157995|ref|XP_002301256.2|	660	0	hypothetical protein POPTR_0002s14320g [Populus trichocarpa]	tr|Q8GXL3|SPL8_ARATH	280	3.99096e-93	Squamosa promoter-binding-like protein 8 GN=SPL8 OS=Arabidopsis thaliana (Mouse-ear cress) PE=1 SV=2	--	--	--	--	PF03110.9	SBP	domain	developmental process involved in reproduction (GO:0003006);regulation of transcription, DNA-templated (GO:0006355);multicellular organismal development (GO:0007275);regulation of vegetative phase change (GO:0010321);xylan metabolic process (GO:0045491);regulation of timing of transition from vegetative to reproductive phase (GO:0048510);anther development (GO:0048653);anatomical structure develo…	nucleus (GO:0005634);chloroplast envelope (GO:0009941);	DNA binding (GO:0003677);sequence-specific DNA binding transcription factor activity (GO:0003700);	--	--
Potri.003G188500	-1.1776	-2.22975	#N/A	-1.80934	down	down	#N/A	down	Potri.003G188500	Potri.003G188500.v3.0	gi|566163417|ref|XP_002304825.2|	1079	0	4-coumarate-CoA ligase family protein [Populus trichocarpa]	tr|O24145|4CL1_TOBAC	845	0	4-coumarate--CoA ligase 1 GN=4CL1 OS=Nicotiana tabacum (Common tobacco) PE=2 SV=1	BS_yhfL	266	9e-82	[IQ]	PF00501.23	AMP-binding	enzyme	polyamine catabolic process (GO:0006598);protein targeting to membrane (GO:0006612);response to UV (GO:0009411);response to wounding (GO:0009611);response to fungus (GO:0009620);jasmonic acid biosynthetic process (GO:0009695);phenylpropanoid biosynthetic process (GO:0009699);anthocyanin-containing compound biosynthetic process (GO:0009718);response to sucrose (GO:0009744);coumarin biosynthetic pr…	nucleus (GO:0005634);peroxisome (GO:0005777);	nucleotide binding (GO:0000166);fatty-acyl-CoA synthase activity (GO:0004321);ATP binding (GO:0005524);4-coumarate-CoA ligase activity (GO:0016207);	0	K01904
Potri.010G099600	-1.12845	-3.9362	#N/A	-3.60416	down	down	#N/A	down	Potri.010G099600	Potri.010G099600.v3.0	gi|743822464|ref|XP_011021697.1|	571	0	PREDICTED: putative Myb family transcription factor At1g14600 [Populus euphratica]	tr|Q700D9|MYBF_ARATH	142	5.65099e-41	Putative Myb family transcription factor At1g14600 GN=At1g14600 OS=Arabidopsis thaliana (Mouse-ear cress) PE=2 SV=2	--	--	--	--	PF00249.26	Myb_DNA-binding	DNA-binding domain	rRNA processing (GO:0006364);regulation of translation (GO:0006417);circadian rhythm (GO:0007623);response to salt stress (GO:0009651);cytokinin-activated signaling pathway (GO:0009736);response to abscisic acid (GO:0009737);embryo development ending in seed dormancy (GO:0009793);ethylene-activated signaling pathway (GO:0009873);chloroplast relocation (GO:0009902);negative regulation of flower de…	cell wall (GO:0005618);nucleus (GO:0005634);	phosphorelay response regulator activity (GO:0000156);DNA binding (GO:0003677);chromatin binding (GO:0003682);sequence-specific DNA binding transcription factor activity (GO:0003700);protein binding (GO:0005515);transcription regulatory region DNA binding (GO:0044212);	--	--
Potri.014G041000	2.09341	2.80045	#N/A	3.17923	up	up	#N/A	up	Potri.014G041000	Potri.014G041000.v3.0	gi|566202377|ref|XP_006375062.1|	717	0	hypothetical protein POPTR_0014s04050g [Populus trichocarpa]	tr|Q9FJV7|MCU4_ARATH	282	5.43664e-94	Calcium uniporter protein 4, mitochondrial (Precursor) OS=Arabidopsis thaliana (Mouse-ear cress) PE=2 SV=1	--	--	--	--	PF04678.8	DUF607	of unknown function, DUF607	response to chitin (GO:0010200);	mitochondrion (GO:0005739);	0	--	--
Potri.010G213400	-1.53595	-4.6226	#N/A	-6.89561	down	down	#N/A	down	Potri.010G213400	Potri.010G213400.v3.0	gi|224109632|ref|XP_002315262.1|	1340	0	ABC transporter family protein [Populus trichocarpa]	tr|Q9FNB5|AB6G_ARATH	1040	0	ABC transporter G family member 6 GN=MSH12.4 OS=Arabidopsis thaliana (Mouse-ear cress) PE=2 SV=1	YCR011c_2	200	2e-58	[V]	PF01061.19	ABC2_membrane	type transporter	ATP catabolic process (GO:0006200);amino acid transport (GO:0006865);response to stress (GO:0006950);vacuolar transport (GO:0007034);response to nematode (GO:0009624);response to abiotic stimulus (GO:0009628);stomatal complex morphogenesis (GO:0010103);antibiotic transport (GO:0042891);response to oxygen-containing compound (GO:1901700);	vacuolar lumen (GO:0005775);plasma membrane (GO:0005886);	nucleotide binding (GO:0000166);ATP binding (GO:0005524);organic phosphonate transmembrane-transporting ATPase activity (GO:0015416);ATPase activity, coupled to transmembrane movement of substances (GO:0042626);	--	--
Potri.011G026700	-2.52912	-4.57804	-2.50208	#N/A	down	down	down	#N/A	Potri.011G026700	Potri.011G026700.v3.0	gi|743927431|ref|XP_011007890.1|	657	0	PREDICTED: gibberellin 2-beta-dioxygenase 8-like [Populus euphratica]	tr|O49561|G2OX8_ARATH	434	1.73418e-153	Gibberellin 2-beta-dioxygenase 8 GN=GA2OX8 OS=Arabidopsis thaliana (Mouse-ear cress) PE=1 SV=2	PA0147	104	6e-25	[R]	PF03171.15	2OG-FeII_Oxy	oxygenase superfamily	ion transport (GO:0006811);aging (GO:0007568);lipid biosynthetic process (GO:0008610);response to salt stress (GO:0009651);gibberellin metabolic process (GO:0009685);response to hormone (GO:0009725);post-embryonic development (GO:0009791);response to inorganic substance (GO:0010035);fruit development (GO:0010154);glucosinolate biosynthetic process (GO:0019761);response to lipid (GO:0033993);small…	cytoplasm (GO:0005737);	oxidoreductase activity, acting on single donors with incorporation of molecular oxygen, incorporation of two atoms of oxygen (GO:0016702);gibberellin 3-beta-dioxygenase activity (GO:0016707);C-19 gibberellin 2-beta-dioxygenase activity (GO:0052634);C-20 gibberellin 2-beta-dioxygenase activity (GO:0052635);	0	K06892
Potri.013G037300	-10.7556	-4.919	#NAME?	#N/A	down	down	down	#N/A	Potri.013G037300	Potri.013G037300.v3.0	gi|743941648|ref|XP_011015315.1|	1021	0	PREDICTED: TMV resistance protein N-like [Populus euphratica]	tr|Q40392|TMVRN_NICGU	551	5.43885e-178	TMV resistance protein N GN=N OS=Nicotiana glutinosa (Tobacco) PE=1 SV=1	alr0124_1	80.9	6e-15	[S]	PF00931.17	NB-ARC	domain	immune system process (GO:0002376);defense response (GO:0006952);cellular metabolic process (GO:0044237);localization (GO:0051179);response to other organism (GO:0051707);cellular response to stimulus (GO:0051716);	mitochondrion (GO:0005739);plasmodesma (GO:0009506);chloroplast (GO:0009507);plastid part (GO:0044435);	binding (GO:0005488);	--	--
Potri.014G029100	1.60822	2.13349	1.7342	#N/A	up	up	up	#N/A	Potri.014G029100	Potri.014G029100.v3.0	gi|566202123|ref|XP_006374937.1|	952	0	hypothetical protein POPTR_0014s02910g [Populus trichocarpa]	tr|Q9LJK2|ABAH4_ARATH	673	0	Abscisic acid 8&apos;-hydroxylase 4 GN=CYP707A4 OS=Arabidopsis thaliana (Mouse-ear cress) PE=2 SV=2	slr0574	199	4e-58	[Q]	PF00067.17	p450	P450	response to water deprivation (GO:0009414);unidimensional cell growth (GO:0009826);positive regulation of flower development (GO:0009911);response to red light (GO:0010114);response to chitin (GO:0010200);response to UV-B (GO:0010224);brassinosteroid homeostasis (GO:0010268);pollen exine formation (GO:0010584);brassinosteroid biosynthetic process (GO:0016132);paclitaxel metabolic process (GO:0042…	extracellular region (GO:0005576);endoplasmic reticulum (GO:0005783);chloroplast (GO:0009507);integral component of membrane (GO:0016021);cytoplasmic membrane-bounded vesicle (GO:0016023);organelle membrane (GO:0031090);	monooxygenase activity (GO:0004497);iron ion binding (GO:0005506);electron carrier activity (GO:0009055);(+)-abscisic acid 8'-hydroxylase activity (GO:0010295);oxidoreductase activity, acting on paired donors, with incorporation or reduction of molecular oxygen (GO:0016705);oxygen binding (GO:0019825);heme binding (GO:0020037);	0	K09843
Potri.001G079900	-2.76909	-1.60555	-3.50399	#N/A	down	down	down	#N/A	Potri.001G079900	Potri.001G079900.v3.0	gi|224053681|ref|XP_002297926.1|	529	0	hypothetical protein POPTR_0001s11770g [Populus trichocarpa]	tr|Q9LW50|ERF2_NICSY	258	1.11668e-86	Ethylene-responsive transcription factor 2 GN=ERF2 OS=Nicotiana sylvestris (Wood tobacco) PE=2 SV=1	--	--	--	--	PF00847.15	AP2	domain	respiratory burst involved in defense response (GO:0002679);regulation of transcription, DNA-templated (GO:0006355);toxin catabolic process (GO:0009407);response to water deprivation (GO:0009414);response to salt stress (GO:0009651);response to abscisic acid (GO:0009737);response to salicylic acid (GO:0009751);induced systemic resistance, jasmonic acid mediated signaling pathway (GO:0009864);ethy…	nucleus (GO:0005634);	DNA binding (GO:0003677);sequence-specific DNA binding transcription factor activity (GO:0003700);	0	K09286
Potri.019G129100	1.88257	1.39676	2.05067	#N/A	up	up	up	#N/A	Potri.019G129100	Potri.019G129100.v3.0	gi|566245511|ref|XP_002325645.2|	2296	0	leucine-rich repeat transmembrane protein kinase [Populus trichocarpa]	tr|Q9LP24|Y1571_ARATH	945	0	Probable leucine-rich repeat receptor-like protein kinase At1g35710 (Precursor) GN=At1g35710 OS=Arabidopsis thaliana (Mouse-ear cress) PE=2 SV=1	--	--	--	--	PF00069.20	Pkinase	kinase domain	MAPK cascade (GO:0000165);polysaccharide metabolic process (GO:0005976);cellular protein modification process (GO:0006464);ion transport (GO:0006811);organelle organization (GO:0006996);pattern specification process (GO:0007389);epidermis development (GO:0008544);response to external stimulus (GO:0009605);response to bacterium (GO:0009617);response to abiotic stimulus (GO:0009628);response to hor…	plasma membrane (GO:0005886);intracellular membrane-bounded organelle (GO:0043231);cytoplasmic part (GO:0044444);	nucleotide binding (GO:0000166);protein serine/threonine kinase activity (GO:0004674);protein binding (GO:0005515);signaling receptor activity (GO:0038023);	--	--
Potri.017G117600	-4.99528	-3.08611	-5.33529	#N/A	down	down	down	#N/A	Potri.017G117600	Potri.017G117600.v3.0	gi|566255977|ref|XP_006387998.1|	507	0	hypothetical protein POPTR_0418s00200g, partial [Populus trichocarpa]	tr|Q3ECH2|Y1670_ARATH	110	5.32825e-27	Probable receptor-like protein kinase At1g67000 (Precursor) GN=At1g67000 OS=Arabidopsis thaliana (Mouse-ear cress) PE=2 SV=2	--	--	--	--	PF14380.1	WAK_assoc	receptor kinase C-terminal	--	--	--	--	--
Potri.005G031300	-1.98129	-2.30679	-1.56592	#N/A	down	down	down	#N/A	Potri.005G031300	Potri.005G031300.v3.0	gi|566169201|ref|XP_006382574.1|	1927	0	resistance family protein [Populus trichocarpa]	tr|C0LGP4|Y3475_ARATH	643	0	Probable LRR receptor-like serine/threonine-protein kinase At3g47570 (Precursor) GN=At3g47570 OS=Arabidopsis thaliana (Mouse-ear cress) PE=2 SV=1	alr0124_1	128	1e-30	[S]	PF12799.2	LRR_4	Rich repeats (2 copies)	cellular glucan metabolic process (GO:0006073);protein phosphorylation (GO:0006468);cellular aromatic compound metabolic process (GO:0006725);ion transport (GO:0006811);epidermis development (GO:0008544);detection of external stimulus (GO:0009581);detection of biotic stimulus (GO:0009595);response to bacterium (GO:0009617);plant-type hypersensitive response (GO:0009626);anatomical structure morph…	plasma membrane (GO:0005886);integral component of membrane (GO:0016021);intracellular membrane-bounded organelle (GO:0043231);cytoplasmic part (GO:0044444);	protein kinase activity (GO:0004672);protein serine/threonine kinase activity (GO:0004674);protein binding (GO:0005515);ATP binding (GO:0005524);signaling receptor activity (GO:0038023);	--	--
Potri.019G098500	-3.30084	-2.61718	-4.2472	#N/A	down	down	down	#N/A	Potri.019G098500	Potri.019G098500.v3.0	gi|743917759|ref|XP_011002872.1|	1716	0	PREDICTED: disease resistance protein RPS6-like isoform X7 [Populus euphratica]	tr|P0DKH6|RPS6R_ARATH	454	4.31301e-143	Disease resistance protein RPS6 {ECO:0000303|PubMed:19525323} OS=Arabidopsis thaliana (Mouse-ear cress) PE=1 SV=1	alr0124_1	105	7e-23	[S]	PF01582.15	TIR	domain	immune system process (GO:0002376);defense response (GO:0006952);cellular metabolic process (GO:0044237);response to other organism (GO:0051707);cellular response to stimulus (GO:0051716);	mitochondrion (GO:0005739);plasmodesma (GO:0009506);chloroplast (GO:0009507);plastid part (GO:0044435);	binding (GO:0005488);	--	--
Potri.011G055000	#NAME?	-3.75353	-4.73623	#N/A	down	down	down	#N/A	Potri.011G055000	Potri.011G055000.v3.0	gi|566196551|ref|XP_006376680.1|	1257	0	hypothetical protein POPTR_0012s03230g [Populus trichocarpa]	tr|Q9C9H7|RLP12_ARATH	392	4.41059e-125	Receptor-like protein 12 (Precursor) GN=RLP12 OS=Arabidopsis thaliana (Mouse-ear cress) PE=2 SV=2	alr0124_1	125	6e-30	[S]	PF12799.2	LRR_4	Rich repeats (2 copies)	ion transport (GO:0006811);immune response (GO:0006955);signal transduction (GO:0007165);epidermis development (GO:0008544);response to bacterium (GO:0009617);response to hormone (GO:0009725);embryo development (GO:0009790);post-embryonic morphogenesis (GO:0009886);shoot system morphogenesis (GO:0010016);cellular component organization (GO:0016043);response to lipid (GO:0033993);macromolecule mod…	membrane (GO:0016020);intracellular membrane-bounded organelle (GO:0043231);cytoplasmic part (GO:0044444);	protein kinase activity (GO:0004672);transmembrane signaling receptor activity (GO:0004888);binding (GO:0005488);	--	--
Potri.007G021300	-2.9746	-2.71124	-1.7869	#N/A	down	down	down	#N/A	Potri.007G021300	Potri.007G021300.v3.0	gi|118486393|gb|ABK95036.1|	730	0	unknown [Populus trichocarpa]	tr|Q9SPV4|SAMT_CLABR	466	2.36793e-165	Salicylate carboxymethyltransferase GN=SAMT OS=Clarkia breweri (Fairy fans) PE=1 SV=1	--	--	--	--	PF03492.10	Methyltransf_7	dependent carboxyl methyltransferase	lipid metabolic process (GO:0006629);defense response (GO:0006952);response to wounding (GO:0009611);response to fungus (GO:0009620);jasmonic acid biosynthetic process (GO:0009695);response to jasmonic acid (GO:0009753);methylation (GO:0032259);	intracellular part (GO:0044424);	S-adenosylmethionine-dependent methyltransferase activity (GO:0008757);jasmonate O-methyltransferase activity (GO:0030795);2-phytyl-1,4-naphthoquinone methyltransferase activity (GO:0052624);S-adenosyl-L-methionine:benzoic acid carboxyl methyl transferase activity (GO:0080150);	0	K08241
Potri.005G007500	#NAME?	#NAME?	#NAME?	#N/A	down	down	down	#N/A	Potri.005G007500	Potri.005G007500.v3.0	gi|566168669|ref|XP_006382313.1|	1045	0	hypothetical protein POPTR_0005s00930g [Populus trichocarpa]	tr|Q9SD53|Y3720_ARATH	109	1.86796e-25	UPF0481 protein At3g47200 GN=At3g47200 OS=Arabidopsis thaliana (Mouse-ear cress) PE=2 SV=1	--	--	--	--	PF03140.10	DUF247	protein of unknown function	--	--	--	--	--
Potri.006G039200	-1.75664	-1.6722	-1.46933	#N/A	down	down	down	#N/A	Potri.006G039200	Potri.006G039200.v3.0	gi|566174321|ref|XP_002307974.2|	1188	0	hypothetical protein POPTR_0006s03740g [Populus trichocarpa]	tr|Q6Z746|MP702_ORYSJ	752	0	Microtubule-associated protein 70-2 GN=P0487D09.19-1 OS=Oryza sativa subsp. japonica (Rice) PE=2 SV=1	--	--	--	--	PF07058.6	Myosin_HC-like	II heavy chain-like	double-strand break repair (GO:0006302);mitotic recombination (GO:0006312);methylation-dependent chromatin silencing (GO:0006346);cytoskeleton organization (GO:0007010);sister chromatid cohesion (GO:0007062);synapsis (GO:0007129);reciprocal meiotic recombination (GO:0007131);embryo sac egg cell differentiation (GO:0009560);plant-type cell wall biogenesis (GO:0009832);xylem and phloem pattern form…	nucleus (GO:0005634);plasma membrane (GO:0005886);cortical microtubule, transverse to long axis (GO:0010005);	microtubule binding (GO:0008017);	--	--
Potri.005G106100	-2.99499	-3.38808	-3.63894	#N/A	down	down	down	#N/A	Potri.005G106100	Potri.005G106100.v3.0	gi|566256297|ref|XP_006388114.1|	538	0	alcohol dehydroge family protein [Populus trichocarpa]	tr|Q94KL7|SILD_FORIN	310	1.36899e-106	Secoisolariciresinol dehydrogenase (Fragment) OS=Forsythia intermedia (Border forsythia) PE=1 SV=1	CC0094	164	1e-48	[IQR]	PF00106.20	adh_short	chain dehydrogenase	proline biosynthetic process (GO:0006561);response to heat (GO:0009408);response to water deprivation (GO:0009414);response to fructose (GO:0009750);regulation of abscisic acid biosynthetic process (GO:0010115);menthol biosynthetic process (GO:0031525);defense response to bacterium (GO:0042742);single-organism process (GO:0044699);diterpene phytoalexin precursor biosynthetic process pathway (GO:0…	cytosol (GO:0005829);	nucleotide binding (GO:0000166);3-oxoacyl-[acyl-carrier-protein] reductase (NADPH) activity (GO:0004316);copper ion binding (GO:0005507);xanthoxin dehydrogenase activity (GO:0010301);isopiperitenol dehydrogenase activity (GO:0018458);carveol dehydrogenase activity (GO:0018459);	--	--
Potri.016G128300	3.01517	-2.3589	3.43865	#N/A	up	down	up	#N/A	Potri.016G128300	Potri.016G128300.v3.0	gi|566210133|ref|XP_002323637.2|	1176	0	WRKY family transcription factor family protein [Populus trichocarpa]	tr|Q8S8P5|WRK33_ARATH	439	3.36057e-149	Probable WRKY transcription factor 33 GN=WRKY33 OS=Arabidopsis thaliana (Mouse-ear cress) PE=1 SV=2	--	--	--	--	PF03106.10	WRKY	DNA -binding domain	immune effector process (GO:0002252);developmental process involved in reproduction (GO:0003006);regulation of transcription, DNA-templated (GO:0006355);amino acid transport (GO:0006865);response to cold (GO:0009409);response to salt stress (GO:0009651);post-embryonic development (GO:0009791);pollen germination (GO:0009846);salicylic acid mediated signaling pathway (GO:0009863);response to chitin…	nucleus (GO:0005634);chloroplast envelope (GO:0009941);	sequence-specific DNA binding transcription factor activity (GO:0003700);protein binding (GO:0005515);sequence-specific DNA binding (GO:0043565);	0	K13424
Potri.005G139400	-1.58443	-2.3438	-1.29193	#N/A	down	down	down	#N/A	Potri.005G139400	Potri.005G139400.v3.0	gi|743928638|ref|XP_011008529.1|	823	0	PREDICTED: PI-PLC X domain-containing protein At5g67130-like [Populus euphratica]	tr|Q93XX5|Y5713_ARATH	426	1.29469e-147	PI-PLC X domain-containing protein At5g67130 (Precursor) GN=At5g67130 OS=Arabidopsis thaliana (Mouse-ear cress) PE=1 SV=1	--	--	--	--	--	--	--	lipid metabolic process (GO:0006629);	anchored component of plasma membrane (GO:0046658);	phosphoric diester hydrolase activity (GO:0008081);	--	--
Potri.005G006800	-2.83859	-5.34419	-6.15993	#N/A	down	down	down	#N/A	Potri.005G006800	Potri.005G006800.v3.0	gi|566168651|ref|XP_006382305.1|	700	0	galactinol synthase family protein [Populus trichocarpa]	tr|C7G304|GOLS2_SOLLC	569	0	Galactinol synthase 2 GN=GOLS2 OS=Solanum lycopersicum (Tomato) PE=2 SV=1	SPBC4C3.08	57.8	1e-08	[M]	PF01501.15	Glyco_transf_8	transferase family 8	polysaccharide metabolic process (GO:0005976);galactose metabolic process (GO:0006012);response to heat (GO:0009408);response to cold (GO:0009409);response to water deprivation (GO:0009414);response to high light intensity (GO:0009644);response to salt stress (GO:0009651);response to abscisic acid (GO:0009737);raffinose family oligosaccharide biosynthetic process (GO:0010325);raffinose transport …	nucleus (GO:0005634);cytoplasm (GO:0005737);	cellulose synthase (UDP-forming) activity (GO:0016760);metal ion binding (GO:0046872);inositol 3-alpha-galactosyltransferase activity (GO:0047216);	0	K18819
Potri.010G208600	-2.68585	-2.37362	-1.82765	#N/A	down	down	down	#N/A	Potri.010G208600	Potri.010G208600.v3.0	gi|743844179|ref|XP_011027143.1|	353	1.84092e-122	PREDICTED: transcription factor bHLH123-like [Populus euphratica]	tr|Q9SFZ3|BH110_ARATH	85	1.47936e-19	Transcription factor bHLH110 GN=T22C5.11 OS=Arabidopsis thaliana (Mouse-ear cress) PE=2 SV=2	--	--	--	--	--	--	--	cellular process (GO:0009987);regulation of biological process (GO:0050789);	0	protein dimerization activity (GO:0046983);	--	--
Potri.004G028000	-1.11046	-2.82512	-1.44795	#N/A	down	down	down	#N/A	Potri.004G028000	Potri.004G028000.v3.0	gi|224076591|ref|XP_002304966.1|	1712	0	Brassica self-incompatibility locus family protein [Populus trichocarpa]	tr|D6NTT4|SD18_ARATH	1049	0	Receptor-like serine/threonine-protein kinase SD1-8 (Precursor) GN=T6K22.110 OS=Arabidopsis thaliana (Mouse-ear cress) PE=1 SV=1	BH2504_1	89	3e-18	[RTKL]	PF07714.12	Pkinase_Tyr	tyrosine kinase	immune system process (GO:0002376);protein phosphorylation (GO:0006468);defense response (GO:0006952);pollen-pistil interaction (GO:0009875);response to organic substance (GO:0010033);membrane organization (GO:0016044);regulation of programmed cell death (GO:0043067);protein autophosphorylation (GO:0046777);recognition of pollen (GO:0048544);cellular response to stimulus (GO:0051716);response to …	nucleus (GO:0005634);plasma membrane (GO:0005886);plasmodesma (GO:0009506);	protein serine/threonine kinase activity (GO:0004674);ATP binding (GO:0005524);transmembrane receptor protein kinase activity (GO:0019199);ubiquitin protein ligase binding (GO:0031625);	--	--
Potri.017G103800	2.18834	1.91117	2.33084	#N/A	up	up	up	#N/A	Potri.017G103800	Potri.017G103800.v3.0	gi|743935206|ref|XP_011011963.1|	2163	0	PREDICTED: TMV resistance protein N-like isoform X1 [Populus euphratica]	tr|Q40392|TMVRN_NICGU	675	0	TMV resistance protein N GN=N OS=Nicotiana glutinosa (Tobacco) PE=1 SV=1	RSp0875	114	9e-25	[S]	PF01582.15	TIR	domain	defense response (GO:0006952);signal transduction (GO:0007165);cellular component organization (GO:0016043);primary metabolic process (GO:0044238);cellular biosynthetic process (GO:0044249);innate immune response (GO:0045087);regulation of cellular process (GO:0050794);response to other organism (GO:0051707);cellular response to stimulus (GO:0051716);organic substance biosynthetic process (GO:190…	mitochondrion (GO:0005739);plasmodesma (GO:0009506);chloroplast part (GO:0044434);	protein binding (GO:0005515);ADP binding (GO:0043531);	--	--
Potri.013G038100	1.69805	1.49689	1.89792	#N/A	up	up	up	#N/A	Potri.013G038100	Potri.013G038100.v3.0	gi|566199213|ref|XP_006375813.1|	712	0	hypothetical protein POPTR_0013s03430g [Populus trichocarpa]	tr|O23969|SF21_HELAN	418	1.01682e-146	Pollen-specific protein SF21 GN=SF21 OS=Helianthus annuus (Common sunflower) PE=2 SV=1	--	--	--	--	PF03096.9	Ndr	family	--	--	--	--	--
Potri.005G017000	-1.81422	-1.32107	-1.52216	#N/A	down	down	down	#N/A	Potri.005G017000	Potri.005G017000.v3.0	gi|743890030|ref|XP_011038930.1|	1038	0	PREDICTED: uncharacterized protein LOC105135646 [Populus euphratica]	--	--	--	--	--	--	--	--	PF04795.7	PAPA-1	conserved region	0	Ino80 complex (GO:0031011);	0	0	K11666
Potri.014G026500	1.93573	1.7968	2.0885	#N/A	up	up	up	#N/A	Potri.014G026500	Potri.014G026500.v3.0	gi|118487593|gb|ABK95622.1|	1558	0	unknown [Populus trichocarpa]	tr|O65351|SUBL_ARATH	537	0	Subtilisin-like protease (Precursor) GN=At5g67360 OS=Arabidopsis thaliana (Mouse-ear cress) PE=1 SV=1	BH3763	129	6e-30	[O]	PF00082.17	Peptidase_S8	family	proteolysis (GO:0006508);response to external stimulus (GO:0009605);stomatal complex morphogenesis (GO:0010103);regulation of cell proliferation (GO:0042127);response to chemical (GO:0042221);negative regulation of catalytic activity (GO:0043086);mucilage metabolic process involved in seed coat development (GO:0048359);oxidation-reduction process (GO:0055114);organic substance metabolic process (…	plant-type cell wall (GO:0009505);external side of plasma membrane (GO:0009897);apoplast (GO:0048046);	serine-type endopeptidase activity (GO:0004252);2-alkenal reductase [NAD(P)] activity (GO:0032440);identical protein binding (GO:0042802);	--	--
Potri.003G029500	#NAME?	-4.1862	-5.22333	#N/A	down	down	down	#N/A	Potri.003G029500	Potri.003G029500.v3.0	gi|566160439|ref|XP_006385270.1|	300	1.10151e-101	hypothetical protein POPTR_0003s02310g [Populus trichocarpa]	tr|Q94KE2|TIC_ARATH	109	1.87367e-27	Protein TIME FOR COFFEE GN=TIC OS=Arabidopsis thaliana (Mouse-ear cress) PE=1 SV=2	--	--	--	--	--	--	--	--	--	--	--	--
Potri.013G122900	-3.46123	-4.533	-4.51729	#N/A	down	down	down	#N/A	Potri.013G122900	Potri.013G122900.v3.0	gi|566200961|ref|XP_006376396.1|	715	0	hypothetical protein POPTR_0013s12670g [Populus trichocarpa]	tr|B6VJS4|ROMT_VITVI	442	8.57171e-156	Trans-resveratrol di-O-methyltransferase GN=ROMT OS=Vitis vinifera (Grape) PE=1 SV=2	mll8050	70.1	1e-12	[QR]	PF00891.13	Methyltransf_2	0	isoflavonoid phytoalexin biosynthetic process (GO:0009701);flavonoid metabolic process (GO:0009812);alkaloid biosynthetic process (GO:0009821);methylation (GO:0032259);	cytoplasm (GO:0005737);	O-methyltransferase activity (GO:0008171);isoflavone 4'-O-methyltransferase activity (GO:0030746);8-hydroxyquercitin 8-O-methyltransferase activity (GO:0030761);11-O-demethyl-17-O-deacetylvindoline O-methyltransferase activity (GO:0030766);myricetin 3'-O-methyltransferase activity (GO:0033799);isoflavone 7-O-methyltransferase activity (GO:0033800);protein homodimerization activity (GO:0042803);pr…	--	--
Potri.014G010700	-2.11902	-1.68138	-1.23294	#N/A	down	down	down	#N/A	Potri.014G010700	Potri.014G010700.v3.0	gi|566256192|ref|XP_006388077.1|	1978	0	hypothetical protein POPTR_0361s00200g [Populus trichocarpa]	tr|Q7XA40|RGA3_SOLBU	452	2.11885e-139	Putative disease resistance protein RGA3 GN=RGA3 OS=Solanum bulbocastanum (Wild potato) PE=2 SV=2	RSp0875	74.7	2e-12	[S]	PF00931.17	NB-ARC	domain	defense response (GO:0006952);	0	binding (GO:0005488);ADP binding (GO:0043531);	--	--
Potri.018G016100	-3.4935	-2.52544	-3.9526	#N/A	down	down	down	#N/A	Potri.018G016100	Potri.018G016100.v3.0	gi|566213918|ref|XP_006371767.1|	585	0	hypothetical protein POPTR_0018s02850g [Populus trichocarpa]	tr|Q9ZVR5|PP2B2_ARATH	224	3.00371e-72	Putative F-box protein PP2-B2 GN=PP2B2 OS=Arabidopsis thaliana (Mouse-ear cress) PE=3 SV=2	--	--	--	--	PF14299.1	PP2	protein 2	defense response (GO:0006952);embryo development ending in seed dormancy (GO:0009793);macromolecule localization (GO:0033036);	nucleus (GO:0005634);cytoplasm (GO:0005737);	protein binding (GO:0005515);carbohydrate binding (GO:0030246);	--	--
Potri.001G036900	-1.18251	-1.49926	-1.27496	#N/A	down	down	down	#N/A	Potri.001G036900	Potri.001G036900.v3.0	gi|566147724|ref|XP_002297699.2|	1073	0	4-coumarate-CoA ligase family protein [Populus trichocarpa]	tr|O24145|4CL1_TOBAC	854	0	4-coumarate--CoA ligase 1 GN=4CL1 OS=Nicotiana tabacum (Common tobacco) PE=2 SV=1	BS_yhfL	278	2e-86	[IQ]	PF00501.23	AMP-binding	enzyme	polyamine catabolic process (GO:0006598);protein targeting to membrane (GO:0006612);response to UV (GO:0009411);response to wounding (GO:0009611);response to fungus (GO:0009620);jasmonic acid biosynthetic process (GO:0009695);phenylpropanoid biosynthetic process (GO:0009699);anthocyanin-containing compound biosynthetic process (GO:0009718);response to sucrose (GO:0009744);coumarin biosynthetic pr…	nucleus (GO:0005634);peroxisome (GO:0005777);	nucleotide binding (GO:0000166);fatty-acyl-CoA synthase activity (GO:0004321);ATP binding (GO:0005524);4-coumarate-CoA ligase activity (GO:0016207);Photinus-luciferin 4-monooxygenase (ATP-hydrolyzing) activity (GO:0047077);	0	K01904
Potri.017G054000	-1.00071	-1.28059	-1.06502	#N/A	down	down	down	#N/A	Potri.017G054000	Potri.017G054000.v3.0	gi|224140805|ref|XP_002323769.1|	495	2.64823e-178	hypothetical protein POPTR_0017s08120g [Populus trichocarpa]	tr|Q283L0|KRP5_ORYSJ	159	1.72715e-48	Cyclin-dependent kinase inhibitor 5 GN=OsJ_008991 OS=Oryza sativa subsp. japonica (Rice) PE=2 SV=1	--	--	--	--	PF02234.14	CDI	kinase inhibitor	mitotic cell cycle (GO:0000278);organelle organization (GO:0006996);cell cycle arrest (GO:0007050);phosphorylation (GO:0016310);cell cycle process (GO:0022402);cellular macromolecule biosynthetic process (GO:0034645);negative regulation of cyclin-dependent protein serine/threonine kinase activity (GO:0045736);nucleic acid metabolic process (GO:0090304);	nucleus (GO:0005634);	cyclin-dependent protein serine/threonine kinase inhibitor activity (GO:0004861);kinase activity (GO:0016301);cyclin binding (GO:0030332);	--	--
Potri.008G164300	-2.08943	-1.81476	-2.89604	#N/A	down	down	down	#N/A	Potri.008G164300	Potri.008G164300.v3.0	gi|224099903|ref|XP_002311668.1|	509	0	hypothetical protein POPTR_0008s16420g [Populus trichocarpa]	--	--	--	--	--	--	--	--	--	--	--	--	--	--	--	--
Potri.004G220100	-7.97117	#NAME?	-8.05473	#N/A	down	down	down	#N/A	Potri.004G220100	Potri.004G220100.v3.0	gi|566168151|ref|XP_006385002.1|	219	1.44597e-73	hypothetical protein POPTR_0004s22960g [Populus trichocarpa]	--	--	--	--	--	--	--	--	PF02362.16	B3	DNA binding domain	transcription, DNA-templated (GO:0006351);	0	0	--	--
Potri.018G134200	1.6864	-1.25786	1.77973	#N/A	up	down	up	#N/A	Potri.018G134200	Potri.018G134200.v3.0	gi|224142657|ref|XP_002324671.1|	1114	0	hypothetical protein POPTR_0018s13410g [Populus trichocarpa]	tr|P27450|CX32_ARATH	260	2.31122e-80	Probable serine/threonine-protein kinase Cx32, chloroplastic (Precursor) GN=At4g35600 OS=Arabidopsis thaliana (Mouse-ear cress) PE=1 SV=2	L138452_1	86.7	3e-17	[RTKL]	PF00069.20	Pkinase	kinase domain	RNA splicing, via endonucleolytic cleavage and ligation (GO:0000394);respiratory burst involved in defense response (GO:0002679);protein phosphorylation (GO:0006468);protein targeting to membrane (GO:0006612);amino acid transport (GO:0006865);methionine biosynthetic process (GO:0009086);defense response, incompatible interaction (GO:0009814);salicylic acid mediated signaling pathway (GO:0009863);…	nucleolus (GO:0005730);plasma membrane (GO:0005886);plasmodesma (GO:0009506);chloroplast (GO:0009507);	nucleic acid binding (GO:0003676);protein kinase activity (GO:0004672);protein serine/threonine kinase activity (GO:0004674);ATP binding (GO:0005524);zinc ion binding (GO:0008270);	0	K04730
Potri.001G410400	-1.81331	1.69973	-2.02954	#N/A	down	up	down	#N/A	Potri.001G410400	Potri.001G410400.v3.0	gi|566154716|ref|XP_006370580.1|	1237	0	DWARF IN LIGHT 1 family protein [Populus trichocarpa]	tr|Q9LSQ4|GH36_ARATH	1081	0	Indole-3-acetic acid-amido synthetase GH3.6 GN=F24B18.13 OS=Arabidopsis thaliana (Mouse-ear cress) PE=1 SV=1	--	--	--	--	PF03321.8	GH3	auxin-responsive promoter	MAPK cascade (GO:0000165);response to molecule of bacterial origin (GO:0002237);respiratory burst involved in defense response (GO:0002679);regulation of transcription, DNA-templated (GO:0006355);protein targeting to membrane (GO:0006612);membrane fusion (GO:0006944);response to cold (GO:0009409);response to light stimulus (GO:0009416);salicylic acid biosynthetic process (GO:0009697);auxin-activa…	nucleus (GO:0005634);chloroplast (GO:0009507);chloroplast envelope (GO:0009941);	indole-3-acetic acid amido synthetase activity (GO:0010279);4-aminobenzoate amino acid synthetase activity (GO:0052625);benzoate amino acid synthetase activity (GO:0052626);vanillate amino acid synthetase activity (GO:0052627);4-hydroxybenzoate amino acid synthetase activity (GO:0052628);	0	K14487
Potri.005G176000	2.37299	-2.52277	3.4813	#N/A	up	down	up	#N/A	Potri.005G176000	Potri.005G176000.v3.0	gi|224084862|ref|XP_002307427.1|	440	2.10288e-157	AP2 domain-containing transcription factor family protein [Populus trichocarpa]	tr|Q9CAP4|ERF13_ARATH	164	1.51937e-50	Ethylene-responsive transcription factor ERF013 GN=ERF013 OS=Arabidopsis thaliana (Mouse-ear cress) PE=2 SV=1	--	--	--	--	PF00847.15	AP2	domain	defense response to insect (GO:0002213);respiratory burst involved in defense response (GO:0002679);regulation of transcription, DNA-templated (GO:0006355);response to water deprivation (GO:0009414);response to wounding (GO:0009611);abscisic acid-activated signaling pathway (GO:0009738);response to salicylic acid (GO:0009751);response to jasmonic acid (GO:0009753);embryo development ending in see…	nucleus (GO:0005634);	DNA binding (GO:0003677);sequence-specific DNA binding transcription factor activity (GO:0003700);sequence-specific DNA binding (GO:0043565);	--	--
Potri.008G165400	-4.82054	-3.23285	#NAME?	#N/A	down	down	down	#N/A	Potri.008G165400	Potri.008G165400.v3.0	gi|566184338|ref|XP_006379886.1|	761	0	hypothetical protein POPTR_0008s16530g [Populus trichocarpa]	tr|Q84MB3|ACCH1_ARATH	433	3.23868e-152	1-aminocyclopropane-1-carboxylate oxidase homolog 1 GN=At1g06620 OS=Arabidopsis thaliana (Mouse-ear cress) PE=2 SV=1	PA4191	107	1e-25	[R]	PF03171.15	2OG-FeII_Oxy	oxygenase superfamily	transition metal ion transport (GO:0000041);toxin catabolic process (GO:0009407);response to water deprivation (GO:0009414);response to wounding (GO:0009611);post-embryonic development (GO:0009791);jasmonic acid mediated signaling pathway (GO:0009867);response to zinc ion (GO:0010043);fruit development (GO:0010154);response to nitrate (GO:0010167);organ senescence (GO:0010260);regulation of gluco…	cytosol (GO:0005829);plasmodesma (GO:0009506);	1-aminocyclopropane-1-carboxylate oxidase activity (GO:0009815);oxidoreductase activity, acting on paired donors, with incorporation or reduction of molecular oxygen, 2-oxoglutarate as one donor, and incorporation of one atom each of oxygen into both donors (GO:0016706);transferase activity, transferring glycosyl groups (GO:0016757);ion binding (GO:0043167);flavonol synthase activity (GO:0045431)…	--	--
Potri.019G031400	-2.08126	-1.96775	-1.63259	#N/A	down	down	down	#N/A	Potri.019G031400	Potri.019G031400.v3.0	gi|224144749|ref|XP_002325400.1|	756	0	hypothetical protein POPTR_0019s04690g [Populus trichocarpa]	tr|A0SPJ6|NAMB2_TRITD	267	1.07046e-86	NAC transcription factor NAM-B2 GN=NAM-B2 OS=Triticum turgidum subsp. durum (Durum wheat) PE=2 SV=1	--	--	--	--	PF02365.10	NAM	apical meristem (NAM) protein	MAPK cascade (GO:0000165);response to hypoxia (GO:0001666);regulation of transcription, DNA-templated (GO:0006355);protein targeting to membrane (GO:0006612);response to cold (GO:0009409);response to water deprivation (GO:0009414);response to wounding (GO:0009611);response to bacterium (GO:0009617);jasmonic acid biosynthetic process (GO:0009695);response to ethylene (GO:0009723);response to auxin…	nucleus (GO:0005634);chloroplast (GO:0009507);	DNA binding (GO:0003677);sequence-specific DNA binding transcription factor activity (GO:0003700);protein heterodimerization activity (GO:0046982);	--	--
Potri.019G097300	4.02615	#N/A	4.35724	3.06297	up	#N/A	up	up	Potri.019G097300	Potri.019G097300.v3.0	gi|566242773|ref|XP_006371520.1|	803	0	hypothetical protein POPTR_0019s12730g [Populus trichocarpa]	tr|Q40392|TMVRN_NICGU	286	4.02833e-86	TMV resistance protein N GN=N OS=Nicotiana glutinosa (Tobacco) PE=1 SV=1	--	--	--	--	PF00931.17	NB-ARC	domain	immune system process (GO:0002376);defense response (GO:0006952);response to ozone (GO:0010193);cellular metabolic process (GO:0044237);localization (GO:0051179);response to other organism (GO:0051707);cellular response to stimulus (GO:0051716);	mitochondrion (GO:0005739);plasmodesma (GO:0009506);chloroplast part (GO:0044434);	protein binding (GO:0005515);	--	--
Potri.001G381000	1.89232	#N/A	2.86303	3.5818	up	#N/A	up	up	Potri.001G381000	Potri.001G381000.v3.0	gi|743904463|ref|XP_011045605.1|	572	0	PREDICTED: probable protein phosphatase 2C 80 [Populus euphratica]	tr|Q9LVQ8|P2C80_ARATH	192	1.9057e-58	Probable protein phosphatase 2C 80 GN=At5g66720 OS=Arabidopsis thaliana (Mouse-ear cress) PE=2 SV=1	SPAC1556.03	95.5	3e-22	[T]	PF07228.7	SpoIIE	II sporulation protein E (SpoIIE)	cellular protein modification process (GO:0006464);phosphate-containing compound metabolic process (GO:0006796);response to light stimulus (GO:0009416);cellular carbohydrate metabolic process (GO:0044262);single-organism process (GO:0044699);single-organism carbohydrate metabolic process (GO:0044723);regulation of biological process (GO:0050789);	chloroplast stroma (GO:0009570);	catalytic activity (GO:0003824);hydrolase activity (GO:0016787);	0	K17508
Potri.001G408500	2.0344	#N/A	2.12257	2.12254	up	#N/A	up	up	Potri.001G408500	Potri.001G408500.v3.0	gi|566154200|ref|XP_006370355.1|	1021	0	hypothetical protein POPTR_0001s41900g [Populus trichocarpa]	tr|Q9C5E5|DGK5_ARATH	705	0	Diacylglycerol kinase 5 GN=DGK5 OS=Arabidopsis thaliana (Mouse-ear cress) PE=2 SV=1	--	--	--	--	PF00609.14	DAGK_acc	kinase accessory domain	reproduction (GO:0000003);response to stress (GO:0006950);protein kinase C-activating G-protein coupled receptor signaling pathway (GO:0007205);response to ethylene (GO:0009723);cellular component organization (GO:0016043);phosphorylation (GO:0016310);root development (GO:0048364);	chloroplast (GO:0009507);membrane (GO:0016020);	diacylglycerol kinase activity (GO:0004143);	0	K00901
Potri.017G136900	1.37492	#N/A	1.90416	2.42583	up	#N/A	up	up	Potri.017G136900	Potri.017G136900.v3.0	gi|566210862|ref|XP_006372507.1|	2167	0	hypothetical protein POPTR_0017s02290g [Populus trichocarpa]	tr|Q7XA42|RGA1_SOLBU	671	0	Putative disease resistance protein RGA1 GN=RGA1 OS=Solanum bulbocastanum (Wild potato) PE=2 SV=2	RSp0875	72	8e-12	[S]	PF00931.17	NB-ARC	domain	defense response (GO:0006952);	0	binding (GO:0005488);	--	--
Potri.009G019200	2.15273	#N/A	4.86984	4.5843	up	#N/A	up	up	Potri.009G019200	Potri.009G019200.v3.0	gi|743919666|ref|XP_011003860.1|	503	5.40802e-180	PREDICTED: NAC domain-containing protein 90-like [Populus euphratica]	tr|Q9FMR3|NAC90_ARATH	255	7.76219e-86	NAC domain-containing protein 90 GN=NAC090 OS=Arabidopsis thaliana (Mouse-ear cress) PE=2 SV=1	--	--	--	--	PF02365.10	NAM	apical meristem (NAM) protein	MAPK cascade (GO:0000165);response to hypoxia (GO:0001666);regulation of transcription, DNA-templated (GO:0006355);protein targeting to membrane (GO:0006612);pattern specification process (GO:0007389);response to cold (GO:0009409);response to water deprivation (GO:0009414);response to wounding (GO:0009611);jasmonic acid biosynthetic process (GO:0009695);response to ethylene (GO:0009723);response …	nucleus (GO:0005634);chloroplast (GO:0009507);	DNA binding (GO:0003677);sequence-specific DNA binding transcription factor activity (GO:0003700);protein heterodimerization activity (GO:0046982);	--	--
Potri.005G056800	2.69558	#N/A	2.97659	3.18302	up	#N/A	up	up	Potri.005G056800	Potri.005G056800.v3.0	gi|566255606|ref|XP_006387862.1|	1560	0	hypothetical protein POPTR_0518s00220g [Populus trichocarpa]	tr|Q39202|RLK1_ARATH	477	7.71214e-157	G-type lectin S-receptor-like serine/threonine-protein kinase RLK1 (Precursor) GN=RLK1 OS=Arabidopsis thaliana (Mouse-ear cress) PE=2 SV=2	CAC1728_1	98.2	4e-21	[RTKL]	PF00069.20	Pkinase	kinase domain	cellular protein modification process (GO:0006464);protein phosphorylation (GO:0006468);response to stress (GO:0006950);phosphorylation (GO:0016310);single-organism cellular process (GO:0044763);recognition of pollen (GO:0048544);	membrane (GO:0016020);	protein serine/threonine kinase activity (GO:0004674);binding (GO:0005488);ATP binding (GO:0005524);kinase activity (GO:0016301);	--	--
Potri.006G050800	1.96209	#N/A	2.60299	2.81984	up	#N/A	up	up	Potri.006G050800	Potri.006G050800.v3.0	gi|224090143|ref|XP_002308944.1|	180	8.72799e-59	hypothetical protein POPTR_0006s04930g [Populus trichocarpa]	--	--	--	--	--	--	--	--	--	--	--	--	--	--	--	--
Potri.019G078300	2.69044	#N/A	4.66023	3.03486	up	#N/A	up	up	Potri.019G078300	Potri.019G078300.v3.0	gi|224146317|ref|XP_002325962.1|	1561	0	hypothetical protein POPTR_0019s10710g [Populus trichocarpa]	tr|Q9FIJ6|ACCR4_ARATH	735	0	Serine/threonine-protein kinase-like protein CCR4 (Precursor) GN=MCA23.19 OS=Arabidopsis thaliana (Mouse-ear cress) PE=1 SV=1	SPCC320.12c	95.5	3e-20	[RTKL]	PF07714.12	Pkinase_Tyr	tyrosine kinase	protein phosphorylation (GO:0006468);lipid metabolic process (GO:0006629);meiotic nuclear division (GO:0007126);response to abiotic stimulus (GO:0009628);ethylene biosynthetic process (GO:0009693);flower development (GO:0009908);response to inorganic substance (GO:0010035);response to chitin (GO:0010200);macromolecule localization (GO:0033036);posttranscriptional gene silencing by RNA (GO:0035194…	plasma membrane (GO:0005886);plasmodesma (GO:0009506);intracellular membrane-bounded organelle (GO:0043231);cytoplasmic part (GO:0044444);	nucleic acid binding (GO:0003676);protein kinase activity (GO:0004672);protein serine/threonine kinase activity (GO:0004674);ATP binding (GO:0005524);protein kinase binding (GO:0019901);protein homodimerization activity (GO:0042803);	--	--
Potri.013G029700	-1.71197	#N/A	-1.85695	-3.11575	down	#N/A	down	down	Potri.013G029700	Potri.013G029700.v3.0	gi|566199124|ref|XP_002319581.2|	1714	0	hypothetical protein POPTR_0013s03060g [Populus trichocarpa]	tr|Q8VZG8|Y4885_ARATH	631	0	Probable LRR receptor-like serine/threonine-protein kinase At4g08850 (Precursor) GN=At4g08850 OS=Arabidopsis thaliana (Mouse-ear cress) PE=2 SV=3	--	--	--	--	PF00069.20	Pkinase	kinase domain	MAPK cascade (GO:0000165);regionalization (GO:0003002);polysaccharide metabolic process (GO:0005976);protein phosphorylation (GO:0006468);epidermis development (GO:0008544);macromolecule biosynthetic process (GO:0009059);response to bacterium (GO:0009617);plant-type cell wall organization (GO:0009664);response to hormone (GO:0009725);defense response, incompatible interaction (GO:0009814);post-em…	plasma membrane (GO:0005886);integral component of membrane (GO:0016021);intracellular membrane-bounded organelle (GO:0043231);cytoplasmic part (GO:0044444);	nucleotide binding (GO:0000166);protein serine/threonine kinase activity (GO:0004674);protein tyrosine kinase activity (GO:0004713);protein binding (GO:0005515);ATP binding (GO:0005524);signaling receptor activity (GO:0038023);	--	--
Potri.001G450000	2.81671	#N/A	3.33049	2.60074	up	#N/A	up	up	Potri.001G450000	Potri.001G450000.v3.0	gi|224056681|ref|XP_002298970.1|	177	1.03166e-57	hypothetical protein POPTR_0001s45400g [Populus trichocarpa]	--	--	--	--	--	--	--	--	--	--	--	--	--	--	--	--
Potri.002G198800	3.60091	#N/A	5.15285	3.65084	up	#N/A	up	up	Potri.002G198800	Potri.002G198800.v3.0	gi|224064480|ref|XP_002301497.1|	391	3.44414e-139	hypothetical protein POPTR_0002s19990g [Populus trichocarpa]	--	--	--	--	--	--	--	--	PF05553.6	DUF761	fibre expressed protein	oxidation-reduction process (GO:0055114);	0	monooxygenase activity (GO:0004497);iron ion binding (GO:0005506);electron carrier activity (GO:0009055);oxidoreductase activity, acting on paired donors, with incorporation or reduction of molecular oxygen (GO:0016705);heme binding (GO:0020037);	--	--
Potri.014G096200	2.43506	#N/A	4.0147	3.99473	up	#N/A	up	up	Potri.014G096200	Potri.014G096200.v3.0	gi|566203346|ref|XP_002320852.2|	754	0	hypothetical protein POPTR_0014s09190g [Populus trichocarpa]	tr|Q9SUP6|WRK53_ARATH	191	4.9612e-58	Probable WRKY transcription factor 53 GN=WRKY53 OS=Arabidopsis thaliana (Mouse-ear cress) PE=1 SV=1	--	--	--	--	PF03106.10	WRKY	DNA -binding domain	transition metal ion transport (GO:0000041);immune effector process (GO:0002252);regulation of transcription, DNA-templated (GO:0006355);response to external stimulus (GO:0009605);systemic acquired resistance (GO:0009627);defense response to bacterium, incompatible interaction (GO:0009816);salicylic acid mediated signaling pathway (GO:0009863);jasmonic acid mediated signaling pathway (GO:0009867)…	nucleus (GO:0005634);chloroplast (GO:0009507);	DNA binding (GO:0003677);sequence-specific DNA binding transcription factor activity (GO:0003700);protein binding (GO:0005515);sequence-specific DNA binding (GO:0043565);	--	--
Potri.005G213500	-3.51547	#N/A	#NAME?	1.63834	down	#N/A	down	up	Potri.005G213500	Potri.005G213500.v3.0	gi|224085523|ref|XP_002307605.1|	1291	0	Sulfate transporter 3.2 family protein [Populus trichocarpa]	tr|Q9SV13|SUT31_ARATH	1018	0	Sulfate transporter 3.1 OS=Arabidopsis thaliana (Mouse-ear cress) PE=2 SV=1	PA1647	253	3e-75	[P]	PF00916.15	Sulfate_transp	transporter family	transition metal ion transport (GO:0000041);oligopeptide transport (GO:0006857);sulfate transport (GO:0008272);indoleacetic acid biosynthetic process (GO:0009684);cellular response to sulfate starvation (GO:0009970);response to nitrate (GO:0010167);nitrate transport (GO:0015706);cysteine biosynthetic process (GO:0019344);glucosinolate biosynthetic process (GO:0019761);cellular cation homeostasis …	plasmodesma (GO:0009506);chloroplast (GO:0009507);integral component of membrane (GO:0016021);plasma membrane part (GO:0044459);	secondary active sulfate transmembrane transporter activity (GO:0008271);sulfate transmembrane transporter activity (GO:0015116);secondary active transmembrane transporter activity (GO:0015291);	0	K17471
Potri.013G005700	2.20671	#N/A	2.95652	3.7484	up	#N/A	up	up	Potri.013G005700	Potri.013G005700.v3.0	gi|566198694|ref|XP_002318936.2|	658	0	putative xyloglucan endotransglycosylase family protein [Populus trichocarpa]	tr|Q38910|XTH23_ARATH	446	1.702e-159	Probable xyloglucan endotransglucosylase/hydrolase protein 23 (Precursor) GN=F14M19.90 OS=Arabidopsis thaliana (Mouse-ear cress) PE=2 SV=1	--	--	--	--	PF00722.16	Glyco_hydro_16	hydrolases family 16	cellular glucan metabolic process (GO:0006073);response to heat (GO:0009408);response to cold (GO:0009409);response to wounding (GO:0009611);response to mechanical stimulus (GO:0009612);plant-type cell wall organization (GO:0009664);response to auxin (GO:0009733);response to brassinosteroid (GO:0009741);xylem development (GO:0010089);response to chitin (GO:0010200);xyloglucan metabolic process (G…	cell wall (GO:0005618);Golgi apparatus (GO:0005794);plant-type cell wall (GO:0009505);chloroplast (GO:0009507);apoplast (GO:0048046);	hydrolase activity, hydrolyzing O-glycosyl compounds (GO:0004553);xyloglucan:xyloglucosyl transferase activity (GO:0016762);xyloglucan-specific endo-beta-1,4-glucanase activity (GO:0033946);xyloglucan endotransglucosylase activity (GO:0080039);	--	--
Potri.019G113700	3.71594	#N/A	4.28873	3.84394	up	#N/A	up	up	Potri.019G113700	Potri.019G113700.v3.0	gi|566242749|ref|XP_006371519.1|	1230	0	hypothetical protein POPTR_0019s12720g [Populus trichocarpa]	tr|O82500|Y4117_ARATH	313	8.88046e-94	Putative disease resistance protein At4g11170 GN=At4g11170 OS=Arabidopsis thaliana (Mouse-ear cress) PE=2 SV=1	alr0124_1	58.5	3e-08	[S]	PF00931.17	NB-ARC	domain	primary metabolic process (GO:0044238);cellular biosynthetic process (GO:0044249);innate immune response (GO:0045087);regulation of cellular process (GO:0050794);response to other organism (GO:0051707);cellular response to stimulus (GO:0051716);organic substance biosynthetic process (GO:1901576);	mitochondrion (GO:0005739);chloroplast (GO:0009507);plastid part (GO:0044435);	binding (GO:0005488);	--	--
Potri.017G102100	-2.60445	#N/A	-4.61322	-2.47079	down	#N/A	down	down	Potri.017G102100	Potri.017G102100.v3.0	gi|566213190|ref|XP_006373423.1|	618	0	hypothetical protein POPTR_0017s13650g [Populus trichocarpa]	tr|Q8LFJ9|GLIP7_ARATH	225	2.08135e-71	GDSL esterase/lipase 7 (Precursor) GN=GLIP7 OS=Arabidopsis thaliana (Mouse-ear cress) PE=2 SV=1	--	--	--	--	PF00657.17	Lipase_GDSL	Lipase/Acylhydrolase	cellular process (GO:0009987);single-organism process (GO:0044699);response to stimulus (GO:0050896);	extracellular region (GO:0005576);intracellular membrane-bounded organelle (GO:0043231);	hydrolase activity (GO:0016787);hydrolase activity, acting on ester bonds (GO:0016788);	--	--
Potri.007G083400	2.34785	#N/A	3.07293	3.13721	up	#N/A	up	up	Potri.007G083400	Potri.007G083400.v3.0	gi|566187957|ref|XP_002313682.2|	567	0	expansin-like family protein [Populus trichocarpa]	tr|Q9SVE5|EXLA2_ARATH	384	6.58057e-136	Expansin-like A2 (Precursor) GN=F22I13.170 OS=Arabidopsis thaliana (Mouse-ear cress) PE=2 SV=1	--	--	--	--	PF01357.16	Pollen_allerg_1	allergen	unidimensional cell growth (GO:0009826);plant-type cell wall loosening (GO:0009828);sexual reproduction (GO:0019953);	extracellular region (GO:0005576);Golgi apparatus (GO:0005794);cytosol (GO:0005829);plant-type cell wall (GO:0009505);plasmodesma (GO:0009506);membrane (GO:0016020);cytoplasmic membrane-bounded vesicle (GO:0016023);	0	--	--
Potri.010G149900	-2.29955	#N/A	-3.94143	-4.31505	down	#N/A	down	down	Potri.010G149900	Potri.010G149900.v3.0	gi|566191066|ref|XP_002316060.2|	663	0	hypothetical protein POPTR_0010s15970g [Populus trichocarpa]	tr|Q9LDE1|MY108_ARATH	345	7.93064e-119	Transcription factor MYB108 GN=F5E6.18 OS=Arabidopsis thaliana (Mouse-ear cress) PE=1 SV=1	ECU11g1690	114	1e-29	[KAD]	PF00249.26	Myb_DNA-binding	DNA-binding domain	cell fate specification (GO:0001708);toxin catabolic process (GO:0009407);response to water deprivation (GO:0009414);response to wounding (GO:0009611);response to fungus (GO:0009620);response to salt stress (GO:0009651);jasmonic acid biosynthetic process (GO:0009695);response to ethylene (GO:0009723);response to auxin (GO:0009733);response to abscisic acid (GO:0009737);abscisic acid-activated sig…	nucleus (GO:0005634);	DNA binding (GO:0003677);chromatin binding (GO:0003682);sequence-specific DNA binding transcription factor activity (GO:0003700);protein binding (GO:0005515);	0	K09422
Potri.019G097500	2.78816	#N/A	3.42162	2.85817	up	#N/A	up	up	Potri.019G097500	Potri.019G097500.v3.0	gi|566242797|ref|XP_006371522.1|	1673	0	hypothetical protein POPTR_0019s12750g, partial [Populus trichocarpa]	tr|P0DKH6|RPS6R_ARATH	465	2.17988e-147	Disease resistance protein RPS6 {ECO:0000303|PubMed:19525323} OS=Arabidopsis thaliana (Mouse-ear cress) PE=1 SV=1	alr0124_1	96.3	5e-20	[S]	PF00931.17	NB-ARC	domain	signal transduction (GO:0007165);response to ozone (GO:0010193);cellular metabolic process (GO:0044237);innate immune response (GO:0045087);response to other organism (GO:0051707);	mitochondrion (GO:0005739);plasmodesma (GO:0009506);plastid stroma (GO:0009532);membrane (GO:0016020);chloroplast part (GO:0044434);	binding (GO:0005488);	--	--
Potri.001G449800	3.52962	#N/A	4.44002	4.39866	up	#N/A	up	up	Potri.001G449800	Potri.001G449800.v3.0	gi|224056679|ref|XP_002298969.1|	177	2.08364e-57	hypothetical protein POPTR_0001s45390g [Populus trichocarpa]	--	--	--	--	--	--	--	--	--	--	--	--	--	--	--	--
Potri.001G288900	3.11181	#N/A	5.04531	3.68685	up	#N/A	up	up	Potri.001G288900	Potri.001G288900.v3.0	gi|224056297|ref|XP_002298796.1|	914	0	hypothetical protein POPTR_0001s29590g [Populus trichocarpa]	--	--	--	--	--	--	--	--	PF06219.7	DUF1005	of unknown function (DUF1005)	0	plasma membrane (GO:0005886);	0	--	--
Potri.001G235300	-2.30379	#N/A	-3.32086	-2.48234	down	#N/A	down	down	Potri.001G235300	Potri.001G235300.v3.0	gi|224059532|ref|XP_002299893.1|	502	0	nodulin-26 family protein [Populus trichocarpa]	tr|O82598|TIP13_ARATH	414	3.29111e-148	Aquaporin TIP1-3, N-terminally processed GN=TIP1-3 OS=Arabidopsis thaliana (Mouse-ear cress) PE=1 SV=1	MTH103	99.8	2e-24	[G]	PF00230.15	MIP	intrinsic protein	glycolytic process (GO:0006096);polyamine catabolic process (GO:0006598);calcium ion transport (GO:0006816);iron ion transport (GO:0006826);water transport (GO:0006833);autophagy (GO:0006914);hyperosmotic response (GO:0006972);Golgi organization (GO:0007030);response to desiccation (GO:0009269);response to cold (GO:0009409);response to salt stress (GO:0009651);phenylpropanoid metabolic process (G…	protein storage vacuole (GO:0000326);endoplasmic reticulum (GO:0005783);plasma membrane (GO:0005886);plant-type vacuole membrane (GO:0009705);chloroplast envelope (GO:0009941);integral component of membrane (GO:0016021);central vacuole (GO:0042807);columella (GO:0043674);	methylammonium transmembrane transporter activity (GO:0015200);urea transmembrane transporter activity (GO:0015204);water channel activity (GO:0015250);ammonium transmembrane transporter activity (GO:0051739);	0	K09873
Potri.015G002200	-1.99933	#N/A	-1.64511	-2.10436	down	#N/A	down	down	Potri.015G002200	Potri.015G002200.v3.0	gi|566205202|ref|XP_002321945.2|	606	0	hypothetical protein POPTR_0015s00430g [Populus trichocarpa]	tr|P19954|PRSP1_SPIOL	342	2.66118e-117	Ribosome-binding factor PSRP1, chloroplastic (Precursor) GN=PSRP1 OS=Spinacia oleracea (Spinach) PE=1 SV=2	all3184	157	1e-45	[J]	PF02482.14	Ribosomal_S30AE	54 modulation protein / S30EA ribosomal protein	translation (GO:0006412);	ribosome (GO:0005840);chloroplast (GO:0009507);chloroplast thylakoid (GO:0009534);chloroplast stroma (GO:0009570);	RNA binding (GO:0003723);structural constituent of ribosome (GO:0003735);	--	--
Potri.009G084000	1.61302	#N/A	3.49048	3.88939	up	#N/A	up	up	Potri.009G084000	Potri.009G084000.v3.0	gi|224103803|ref|XP_002313199.1|	922	0	hypothetical protein POPTR_0009s08730g [Populus trichocarpa]	--	--	--	--	--	--	--	--	PF06219.7	DUF1005	of unknown function (DUF1005)	0	plasma membrane (GO:0005886);	0	--	--
Potri.016G066700	1.78713	#N/A	2.66759	1.97486	up	#N/A	up	up	Potri.016G066700	Potri.016G066700.v3.0	gi|566209085|ref|XP_002323364.2|	1229	0	calcium-dependent protein kinase 1 [Populus trichocarpa]	tr|Q06850|CDPK1_ARATH	819	0	Calcium-dependent protein kinase 1 GN=MUK11.19 OS=Arabidopsis thaliana (Mouse-ear cress) PE=1 SV=1	SPACUNK12.02c	184	2e-52	[RTKL]	PF00069.20	Pkinase	kinase domain	MAPK cascade (GO:0000165);protein phosphorylation (GO:0006468);protein targeting to membrane (GO:0006612);nucleotide transport (GO:0006862);ER to Golgi vesicle-mediated transport (GO:0006888);membrane fusion (GO:0006944);response to cold (GO:0009409);response to water deprivation (GO:0009414);response to wounding (GO:0009611);salicylic acid biosynthetic process (GO:0009697);response to ethylene (…	nucleus (GO:0005634);vacuole (GO:0005773);peroxisome (GO:0005777);endoplasmic reticulum membrane (GO:0005789);cytosol (GO:0005829);plasma membrane (GO:0005886);plasmodesma (GO:0009506);chloroplast (GO:0009507);	calmodulin-dependent protein kinase activity (GO:0004683);calcium ion binding (GO:0005509);ATP binding (GO:0005524);protein phosphatase binding (GO:0019903);	0	K13412
Potri.011G123300	-1.74053	#N/A	-1.83286	-2.50099	down	#N/A	down	down	Potri.011G123300	Potri.011G123300.v3.0	gi|224115014|ref|XP_002316917.1|	701	0	no apical meristem family protein [Populus trichocarpa]	tr|Q93VY3|NAC72_ARATH	382	2.19935e-133	NAC domain-containing protein 72 GN=F27G19.10 OS=Arabidopsis thaliana (Mouse-ear cress) PE=2 SV=1	--	--	--	--	PF02365.10	NAM	apical meristem (NAM) protein	MAPK cascade (GO:0000165);response to hypoxia (GO:0001666);regulation of transcription, DNA-templated (GO:0006355);protein targeting to membrane (GO:0006612);regulation of cell size (GO:0008361);response to cold (GO:0009409);response to water deprivation (GO:0009414);response to light stimulus (GO:0009416);response to wounding (GO:0009611);response to bacterium (GO:0009617);jasmonic acid biosynth…	nucleus (GO:0005634);chloroplast (GO:0009507);	DNA binding (GO:0003677);sequence-specific DNA binding transcription factor activity (GO:0003700);protein histidine kinase binding (GO:0043424);protein heterodimerization activity (GO:0046982);	--	--
Potri.018G080700	1.95356	#N/A	2.77498	3.43271	up	#N/A	up	up	Potri.018G080700	Potri.018G080700.v3.0	gi|566257446|ref|XP_006388567.1|	1150	0	hypothetical protein POPTR_0154s00220g [Populus trichocarpa]	tr|Q7XA40|RGA3_SOLBU	514	9.51123e-171	Putative disease resistance protein RGA3 GN=RGA3 OS=Solanum bulbocastanum (Wild potato) PE=2 SV=2	SPBC887.09c	57.8	9e-08	[S]	PF00931.17	NB-ARC	domain	0	0	binding (GO:0005488);	--	--
Potri.019G088600	-2.09004	#N/A	-4.74436	-4.25262	down	#N/A	down	down	Potri.019G088600	Potri.019G088600.v3.0	gi|566241390|ref|XP_002325572.2|	1170	0	hypothetical protein POPTR_0019s11830g [Populus trichocarpa]	tr|Q9FY79|LAC14_ARATH	611	0	Laccase-14 (Precursor) GN=LAC14 OS=Arabidopsis thaliana (Mouse-ear cress) PE=2 SV=1	YFL041w	137	2e-33	[Q]	PF07732.10	Cu-oxidase_3	oxidase	lignin biosynthetic process (GO:0009809);proanthocyanidin biosynthetic process (GO:0010023);glucuronoxylan metabolic process (GO:0010413);xylan biosynthetic process (GO:0045492);lignin catabolic process (GO:0046274);response to copper ion (GO:0046688);oxidation-reduction process (GO:0055114);	extracellular region (GO:0005576);cytoplasmic membrane-bounded vesicle (GO:0016023);apoplast (GO:0048046);	copper ion binding (GO:0005507);L-ascorbate oxidase activity (GO:0008447);hydroquinone:oxygen oxidoreductase activity (GO:0052716);	--	--
Potri.001G136200	2.06306	#N/A	2.76883	2.42479	up	#N/A	up	up	Potri.001G136200	Potri.001G136200.v3.0	gi|566146679|ref|XP_006368349.1|	2245	0	cellulose synthase-like D1 family protein [Populus trichocarpa]	tr|Q9M9M4|CSLD3_ARATH	1622	0	Cellulose synthase-like protein D3 GN=T17B22.26 OS=Arabidopsis thaliana (Mouse-ear cress) PE=1 SV=1	alr3757	72.4	5e-12	[M]	PF03552.9	Cellulose_synt	synthase	microtubule cytoskeleton organization (GO:0000226);double-strand break repair via homologous recombination (GO:0000724);cytokinesis by cell plate formation (GO:0000911);response to cold (GO:0009409);response to water deprivation (GO:0009414);response to salt stress (GO:0009651);plant-type secondary cell wall biogenesis (GO:0009834);pollen germination (GO:0009846);leaf morphogenesis (GO:0009965);r…	endosome (GO:0005768);endoplasmic reticulum (GO:0005783);trans-Golgi network (GO:0005802);plasma membrane (GO:0005886);chloroplast (GO:0009507);cytoplasmic membrane-bounded vesicle (GO:0016023);integral component of Golgi membrane (GO:0030173);	cellulose synthase (UDP-forming) activity (GO:0016760);mannan synthase activity (GO:0051753);	--	--
Potri.010G129400	1.59522	#N/A	2.14383	2.75598	up	#N/A	up	up	Potri.010G129400	Potri.010G129400.v3.0	gi|224108539|ref|XP_002314884.1|	717	0	hypothetical protein POPTR_0010s13960g [Populus trichocarpa]	tr|Q0V7R1|GATL3_ARATH	546	0	Probable galacturonosyltransferase-like 3 GN=GATL3 OS=Arabidopsis thaliana (Mouse-ear cress) PE=2 SV=1	BS_gspA	55.1	7e-08	[M]	PF01501.15	Glyco_transf_8	transferase family 8	tryptophan catabolic process (GO:0006569);protein targeting to membrane (GO:0006612);response to oxidative stress (GO:0006979);response to wounding (GO:0009611);response to fungus (GO:0009620);indoleacetic acid biosynthetic process (GO:0009684);jasmonic acid biosynthetic process (GO:0009695);abscisic acid-activated signaling pathway (GO:0009738);salicylic acid mediated signaling pathway (GO:00098…	endoplasmic reticulum (GO:0005783);Golgi apparatus (GO:0005794);pollen tube (GO:0090406);	polygalacturonate 4-alpha-galacturonosyltransferase activity (GO:0047262);	--	--
Potri.007G023700	1.59	#N/A	2.50973	1.86141	up	#N/A	up	up	Potri.007G023700	Potri.007G023700.v3.0	gi|566181046|ref|XP_006380766.1|	1525	0	hypothetical protein POPTR_0007s13010g [Populus trichocarpa]	tr|O23225|PUB5_ARATH	494	3.01048e-165	U-box domain-containing protein 5 GN=PUB5 OS=Arabidopsis thaliana (Mouse-ear cress) PE=3 SV=3	--	--	--	--	PF04564.10	U-box	domain	cellular protein modification process (GO:0006464);signal transduction (GO:0007165);response to abiotic stimulus (GO:0009628);defense response, incompatible interaction (GO:0009814);cellular response to stress (GO:0033554);anatomical structure development (GO:0048856);localization (GO:0051179);cellular response to organic substance (GO:0071310);cellular response to oxygen-containing compound (GO:…	intracellular part (GO:0044424);	protein binding (GO:0005515);ligase activity (GO:0016874);	--	--
Potri.005G163300	2.80234	#N/A	4.87763	6.26588	up	#N/A	up	up	Potri.005G163300	Potri.005G163300.v3.0	gi|566171839|ref|XP_006383500.1|	643	0	hypothetical protein POPTR_0005s17230g [Populus trichocarpa]	tr|Q9ZPE7|EXO_ARATH	446	6.85434e-159	Protein EXORDIUM (Precursor) GN=EXO OS=Arabidopsis thaliana (Mouse-ear cress) PE=2 SV=1	--	--	--	--	PF04674.7	Phi_1	protein 1 conserved region	response to hypoxia (GO:0001666);response to mechanical stimulus (GO:0009612);response to brassinosteroid (GO:0009741);pollen exine formation (GO:0010584);sterol biosynthetic process (GO:0016126);sexual reproduction (GO:0019953);growth (GO:0040007);response to arsenic-containing substance (GO:0046685);defense response to fungus (GO:0050832);	extracellular region (GO:0005576);Golgi apparatus (GO:0005794);cytosol (GO:0005829);plant-type cell wall (GO:0009505);plasmodesma (GO:0009506);chloroplast (GO:0009507);membrane (GO:0016020);	carboxylic ester hydrolase activity (GO:0004091);lipase activity (GO:0016298);transferase activity, transferring acyl groups (GO:0016746);	--	--
Potri.018G149300	-3.37658	#N/A	-1.42912	-3.69478	down	#N/A	down	down	Potri.018G149300	Potri.018G149300.v3.0	gi|566215905|ref|XP_006372247.1|	989	0	cytochrome P450 family protein [Populus trichocarpa]	tr|I7C6E8|C7A52_PANGI	719	0	Beta-amyrin 28-oxidase OS=Panax ginseng (Korean ginseng) PE=2 SV=1	slr0574	244	5e-75	[Q]	PF00067.17	p450	P450	response to stress (GO:0006950);lipid biosynthetic process (GO:0008610);response to UV (GO:0009411);response to red or far red light (GO:0009639);abscisic acid metabolic process (GO:0009687);unidimensional cell growth (GO:0009826);flower development (GO:0009908);regulation of hormone levels (GO:0010817);cell differentiation (GO:0030154);paclitaxel metabolic process (GO:0042616);external encapsula…	membrane (GO:0016020);intracellular membrane-bounded organelle (GO:0043231);cytoplasmic part (GO:0044444);	iron ion binding (GO:0005506);electron carrier activity (GO:0009055);heme binding (GO:0020037);taxoid 14-beta-hydroxylase activity (GO:0036203);taxoid 7beta-hydroxylase activity (GO:0036239);taxane 13-alpha-hydroxylase activity (GO:0050598);	--	--
Potri.006G226400	2.23182	#N/A	3.68814	2.13868	up	#N/A	up	up	Potri.006G226400	Potri.006G226400.v3.0	gi|566177896|ref|XP_002308550.2|	1192	0	hypothetical protein POPTR_0006s24290g [Populus trichocarpa]	--	--	--	--	--	--	--	--	--	--	--	polar nucleus fusion (GO:0010197);response to chitin (GO:0010200);zinc ion transmembrane transport (GO:0071577);	0	zinc ion transmembrane transporter activity (GO:0005385);	--	--
Potri.008G192000	1.80032	#N/A	3.07613	4.07279	up	#N/A	up	up	Potri.008G192000	Potri.008G192000.v3.0	gi|224102487|ref|XP_002312696.1|	1248	0	hypothetical protein POPTR_0008s19630g [Populus trichocarpa]	tr|B9S2H4|Y232_RICCO	801	0	UPF0392 protein RCOM_0530710 GN=RCOM_0699480 OS=Ricinus communis (Castor bean) PE=3 SV=1	SMb20563	59.7	7e-09	[M]	PF01697.22	Glyco_transf_92	family 92	0	membrane (GO:0016020);	0	--	--
Potri.005G056700	3.18058	#N/A	3.5207	2.80041	up	#N/A	up	up	Potri.005G056700	Potri.005G056700.v3.0	gi|566169721|ref|XP_006382827.1|	1555	0	hypothetical protein POPTR_0005s05830g [Populus trichocarpa]	tr|Q39202|RLK1_ARATH	476	1.65657e-156	G-type lectin S-receptor-like serine/threonine-protein kinase RLK1 (Precursor) GN=RLK1 OS=Arabidopsis thaliana (Mouse-ear cress) PE=2 SV=2	CAC1728_1	98.2	4e-21	[RTKL]	PF00069.20	Pkinase	kinase domain	cellular protein modification process (GO:0006464);protein phosphorylation (GO:0006468);response to stress (GO:0006950);phosphorylation (GO:0016310);single-organism cellular process (GO:0044763);recognition of pollen (GO:0048544);	membrane (GO:0016020);	protein serine/threonine kinase activity (GO:0004674);binding (GO:0005488);ATP binding (GO:0005524);kinase activity (GO:0016301);	--	--
Potri.015G002800	-1.83479	#N/A	-1.56219	-2.66503	down	#N/A	down	down	Potri.015G002800	Potri.015G002800.v3.0	gi|743918565|ref|XP_011003288.1|	694	0	PREDICTED: flavanone 3-dioxygenase [Populus euphratica]	tr|Q7XZQ7|FL3H_PETCR	224	7.93656e-71	Flavanone 3-dioxygenase GN=FHT OS=Petroselinum crispum (Parsley) PE=1 SV=1	CC0200	106	1e-25	[R]	PF03171.15	2OG-FeII_Oxy	oxygenase superfamily	response to external stimulus (GO:0009605);response to hormone (GO:0009725);coumarin biosynthetic process (GO:0009805);flavonoid biosynthetic process (GO:0009813);response to iron(III) ion (GO:0010041);response to UV-B (GO:0010224);hydrogen peroxide-mediated programmed cell death (GO:0010421);pigment biosynthetic process (GO:0046148);oxidation-reduction process (GO:0055114);	0	2'-deoxymugineic-acid 2'-dioxygenase activity (GO:0033760);naringenin 3-dioxygenase activity (GO:0045486);	--	--
Potri.011G075500	1.18441	#N/A	2.09065	1.68772	up	#N/A	up	up	Potri.011G075500	Potri.011G075500.v3.0	gi|566193444|ref|XP_002317318.2|	1133	0	hypothetical protein POPTR_0011s03190g [Populus trichocarpa]	tr|Q9C7N2|CAD1_ARATH	881	0	MACPF domain-containing protein CAD1 GN=CAD1 OS=Arabidopsis thaliana (Mouse-ear cress) PE=2 SV=1	--	--	--	--	PF01823.14	MACPF	domain	MAPK cascade (GO:0000165);respiratory burst involved in defense response (GO:0002679);protein targeting to membrane (GO:0006612);fatty acid beta-oxidation (GO:0006635);amino acid transport (GO:0006865);membrane fusion (GO:0006944);immune response (GO:0006955);cell death (GO:0008219);response to cold (GO:0009409);detection of biotic stimulus (GO:0009595);salicylic acid biosynthetic process (GO:000…	cytosol (GO:0005829);plasma membrane (GO:0005886);chloroplast (GO:0009507);	copper ion binding (GO:0005507);arsenite-transmembrane transporting ATPase activity (GO:0015446);glutathione gamma-glutamylcysteinyltransferase activity (GO:0016756);cadmium ion binding (GO:0046870);phytochelatin transmembrane transporter activity (GO:0071992);	--	--
Potri.017G099100	#N/A	-1.80619	#N/A	-1.69251	#N/A	down	#N/A	down	Potri.017G099100	Potri.017G099100.v3.0	gi|566213126|ref|XP_006373391.1|	766	0	type IIIa membrane protein cp-wap13 [Populus trichocarpa]	tr|Q9LFW1|RGP2_ARATH	678	0	UDP-arabinopyranose mutase 2 GN=RGP2 OS=Arabidopsis thaliana (Mouse-ear cress) PE=1 SV=1	--	--	--	--	PF03214.8	RGP	glycosylated polypeptide	glucose catabolic process (GO:0006007);pollen development (GO:0009555);response to salt stress (GO:0009651);response to sucrose (GO:0009744);response to glucose (GO:0009749);response to fructose (GO:0009750);plant-type cell wall biogenesis (GO:0009832);cellulose biosynthetic process (GO:0030244);UDP-L-arabinose metabolic process (GO:0033356);response to cadmium ion (GO:0046686);cell wall organiza…	Golgi trans cisterna (GO:0000138);extracellular region (GO:0005576);cell wall (GO:0005618);nucleus (GO:0005634);vacuolar membrane (GO:0005774);plasmodesma (GO:0009506);cytosolic ribosome (GO:0022626);	protein binding (GO:0005515);glycogenin glucosyltransferase activity (GO:0008466);cellulose synthase (UDP-forming) activity (GO:0016760);intramolecular transferase activity (GO:0016866);UDP-arabinopyranose mutase activity (GO:0052691);	0	K13379
Potri.013G129800	#N/A	-2.65121	#N/A	-1.99425	#N/A	down	#N/A	down	Potri.013G129800	Potri.013G129800.v3.0	gi|566201121|ref|XP_006376476.1|	429	6.00824e-153	hypothetical protein POPTR_0013s13340g [Populus trichocarpa]	tr|Q9FLI0|BH120_ARATH	55	2.82481e-09	Transcription factor bHLH120 GN=MIO24.8 OS=Arabidopsis thaliana (Mouse-ear cress) PE=2 SV=2	--	--	--	--	PF00010.21	HLH	DNA-binding domain	0	0	protein dimerization activity (GO:0046983);	--	--
Potri.006G120600	#N/A	-4.47103	#N/A	-5.96312	#N/A	down	#N/A	down	Potri.006G120600	Potri.006G120600.v3.0	gi|566175869|ref|XP_006381366.1|	991	0	UTP-glucose glucosyltransferase family protein [Populus trichocarpa]	tr|Q9SCP6|U73D1_ARATH	618	0	UDP-glycosyltransferase 73D1 GN=UGT73D1 OS=Arabidopsis thaliana (Mouse-ear cress) PE=3 SV=1	--	--	--	--	PF00201.13	UDPGT	and UDP-glucosyl transferase	amino acid transport (GO:0006865);metabolic process (GO:0008152);toxin catabolic process (GO:0009407);response to ethylene (GO:0009723);response to UV-B (GO:0010224);response to cyclopentenone (GO:0010583);brassinosteroid metabolic process (GO:0016131);flavonol biosynthetic process (GO:0051555);response to other organism (GO:0051707);	cytosol (GO:0005829);chloroplast (GO:0009507);	abscisic acid glucosyltransferase activity (GO:0010294);identical protein binding (GO:0042802);anthocyanidin 3-O-glucosyltransferase activity (GO:0047213);flavonol 3-O-glucosyltransferase activity (GO:0047893);scopoletin glucosyltransferase activity (GO:0050275);trans-zeatin O-beta-D-glucosyltransferase activity (GO:0050403);cis-zeatin O-beta-D-glucosyltransferase activity (GO:0050502);quercetin …	--	--
Potri.005G169100	#N/A	-3.29184	#N/A	-4.13215	#N/A	down	#N/A	down	Potri.005G169100	Potri.005G169100.v3.0	gi|566171762|ref|XP_006383487.1|	2904	0	hypothetical protein POPTR_0005s16540g [Populus trichocarpa]	tr|Q38970|ACC1_ARATH	2264	0	Biotin carboxylase GN=F15C21.1 OS=Arabidopsis thaliana (Mouse-ear cress) PE=1 SV=1	SPAC56E4.04c_3	606	0	[I]	PF08326.7	ACC_central	carboxylase, central region	gluconeogenesis (GO:0006094);fatty acid biosynthetic process (GO:0006633);cytoskeleton organization (GO:0007010);gravitropism (GO:0009630);cold acclimation (GO:0009631);response to cytokinin (GO:0009735);primary shoot apical meristem specification (GO:0010072);proteasomal protein catabolic process (GO:0010498);fatty acid elongation (GO:0030497);root development (GO:0048364);malonyl-CoA biosynthet…	cytosol (GO:0005829);plasma membrane (GO:0005886);biotin carboxylase complex (GO:0009343);chloroplast (GO:0009507);	acetyl-CoA carboxylase activity (GO:0003989);biotin carboxylase activity (GO:0004075);ATP binding (GO:0005524);metal ion binding (GO:0046872);	0	K11262
Potri.009G143800	#N/A	-4.33158	#N/A	-5.15714	#N/A	down	#N/A	down	Potri.009G143800	Potri.009G143800.v3.0	gi|224105067|ref|XP_002313673.1|	204	9.23138e-68	hypothetical protein POPTR_0009s14600g [Populus trichocarpa]	tr|Q02921|NO93_SOYBN	154	3.56638e-50	Early nodulin-93 OS=Glycine max (Soybean) PE=2 SV=1	--	--	--	--	PF03386.9	ENOD93	nodulin 93 ENOD93 protein	nodulation (GO:0009877);	integral component of membrane (GO:0016021);	0	--	--
Potri.017G002100	#N/A	-2.21638	#N/A	-3.03224	#N/A	down	#N/A	down	Potri.017G002100	Potri.017G002100.v3.0	gi|566210420|ref|XP_006372298.1|	212	3.14734e-70	hypothetical protein POPTR_0017s00330g [Populus trichocarpa]	--	--	--	--	--	--	--	--	--	--	--	--	--	--	--	--
Potri.012G091500	#N/A	-2.03592	#N/A	-2.24249	#N/A	down	#N/A	down	Potri.012G091500	Potri.012G091500.v3.0	gi|224121874|ref|XP_002318694.1|	844	0	pectate lyase 22 precursor family protein [Populus trichocarpa]	tr|Q9C5M8|PLY18_ARATH	716	0	Probable pectate lyase 18 (Precursor) GN=At4g24780 OS=Arabidopsis thaliana (Mouse-ear cress) PE=2 SV=2	BS_pel	84.3	5e-17	[G]	PF00544.14	Pec_lyase_C	lyase	polysaccharide biosynthetic process (GO:0000271);pattern specification process (GO:0007389);regulation of cell size (GO:0008361);defense response, incompatible interaction (GO:0009814);auxin polar transport (GO:0009926);cell tip growth (GO:0009932);cell wall modification involved in multidimensional cell growth (GO:0042547);anthocyanin accumulation in tissues in response to UV light (GO:0043481);…	extracellular region (GO:0005576);membrane (GO:0016020);anchored component of plasma membrane (GO:0046658);	lyase activity (GO:0016829);pectate lyase activity (GO:0030570);metal ion binding (GO:0046872);	0	K01728
Potri.012G081100	#N/A	-3.33754	#N/A	-3.99634	#N/A	down	#N/A	down	Potri.012G081100	Potri.012G081100.v3.0	gi|566197406|ref|XP_002318648.2|	767	0	hypothetical protein POPTR_0012s08250g [Populus trichocarpa]	tr|Q9FJJ3|SRO5_ARATH	267	1.55428e-87	Probable inactive poly [ADP-ribose] polymerase SRO5 GN=SRO5 OS=Arabidopsis thaliana (Mouse-ear cress) PE=1 SV=1	--	--	--	--	PF12174.3	RST	(RST) plant domain	response to reactive oxygen species (GO:0000302);multicellular organismal development (GO:0007275);toxin catabolic process (GO:0009407);response to salt stress (GO:0009651);response to ethylene (GO:0009723);response to salicylic acid (GO:0009751);hormone-mediated signaling pathway (GO:0009755);defense response, incompatible interaction (GO:0009814);response to inorganic substance (GO:0010035);res…	mitochondrion (GO:0005739);	0	--	--
Potri.011G163000	#N/A	-4.37951	#N/A	-4.09309	#N/A	down	#N/A	down	Potri.011G163000	Potri.011G163000.v3.0	gi|566195859|ref|XP_006377947.1|	1086	0	hypothetical protein POPTR_0011s16580g [Populus trichocarpa]	tr|A6P6W0|CASL1_CANSA	562	0	Cannabidiolic acid synthase-like 1 (Precursor) GN=CBDAS2 OS=Cannabis sativa (Hemp) PE=2 SV=1	BS_yvdP	145	3e-37	[C]	PF01565.18	FAD_binding_4	binding domain	oxidation-reduction process (GO:0055114);organic substance metabolic process (GO:0071704);	extracellular region (GO:0005576);	UDP-N-acetylmuramate dehydrogenase activity (GO:0008762);oxidoreductase activity (GO:0016491);flavin adenine dinucleotide binding (GO:0050660);	--	--
Potri.014G090700	#N/A	-4.69559	#N/A	-4.52283	#N/A	down	#N/A	down	Potri.014G090700	Potri.014G090700.v3.0	gi|566203275|ref|XP_002320160.2|	395	1.19791e-140	hypothetical protein POPTR_0014s08640g [Populus trichocarpa]	tr|Q8VWQ4|WRK56_ARATH	174	1.10251e-55	Probable WRKY transcription factor 56 GN=WRKY56 OS=Arabidopsis thaliana (Mouse-ear cress) PE=2 SV=1	--	--	--	--	PF03106.10	WRKY	DNA -binding domain	respiratory burst involved in defense response (GO:0002679);regulation of transcription, DNA-templated (GO:0006355);toxin catabolic process (GO:0009407);response to nematode (GO:0009624);response to salt stress (GO:0009651);anthocyanin-containing compound biosynthetic process (GO:0009718);response to ethylene (GO:0009723);response to auxin (GO:0009733);response to abscisic acid (GO:0009737);jasmo…	nucleus (GO:0005634);	sequence-specific DNA binding transcription factor activity (GO:0003700);sequence-specific DNA binding (GO:0043565);	--	--
Potri.002G056800	#N/A	1.43346	#N/A	1.56469	#N/A	up	#N/A	up	Potri.002G056800	Potri.002G056800.v3.0	gi|566156436|ref|XP_002302132.2|	812	0	hypothetical protein POPTR_0002s05780g [Populus trichocarpa]	tr|Q9SSU8|PSY_DAUCA	563	0	Phytoene synthase, chloroplastic (Precursor) GN=PSY OS=Daucus carota (Wild carrot) PE=2 SV=1	alr1833	340	1e-115	[I]	PF00494.14	SQS_PSY	synthase	biosynthetic process (GO:0009058);carotenoid biosynthetic process (GO:0016117);	chloroplast (GO:0009507);	transferase activity, transferring alkyl or aryl (other than methyl) groups (GO:0016765);geranylgeranyl-diphosphate geranylgeranyltransferase activity (GO:0016767);	0	K02291
Potri.002G050400	#N/A	-4.45968	#N/A	-6.7408	#N/A	down	#N/A	down	Potri.002G050400	Potri.002G050400.v3.0	gi|566156332|ref|XP_002300829.2|	391	9.77399e-139	hypothetical protein POPTR_0002s05130g [Populus trichocarpa]	tr|Q9ZQI8|NLTL2_ARATH	87	8.4142e-22	Non-specific lipid-transfer protein-like protein At2g13820 (Precursor) GN=At2g13820 OS=Arabidopsis thaliana (Mouse-ear cress) PE=1 SV=1	--	--	--	--	PF14368.1	LTP_2	lipid transfer	lipid metabolic process (GO:0006629);cellular process (GO:0009987);small molecule metabolic process (GO:0044281);single-organism process (GO:0044699);	plasma membrane (GO:0005886);anchored component of membrane (GO:0031225);	0	--	--
Potri.015G005100	#N/A	2.01708	#N/A	3.0729	#N/A	up	#N/A	up	Potri.015G005100	Potri.015G005100.v3.0	gi|566205270|ref|XP_002321364.2|	686	0	hypothetical protein POPTR_0015s00740g [Populus trichocarpa]	--	--	--	--	--	--	--	--	--	--	--	--	--	--	--	--
Potri.007G021400	#N/A	1.84949	#N/A	2.51543	#N/A	up	#N/A	up	Potri.007G021400	Potri.007G021400.v3.0	gi|566181085|ref|XP_002310819.2|	726	0	S-adenosyl-L-methionine:carboxyl methyltransferase family protein [Populus trichocarpa]	tr|Q9SBK6|JMT_BRARP	270	2.34452e-87	Jasmonate O-methyltransferase GN=JMT OS=Brassica rapa subsp. pekinensis (Chinese cabbage) PE=1 SV=1	--	--	--	--	PF03492.10	Methyltransf_7	dependent carboxyl methyltransferase	response to stress (GO:0006950);methylation (GO:0032259);response to other organism (GO:0051707);monocarboxylic acid biosynthetic process (GO:0072330);	0	O-methyltransferase activity (GO:0008171);S-adenosylmethionine-dependent methyltransferase activity (GO:0008757);jasmonate O-methyltransferase activity (GO:0030795);	--	--
Potri.T059200	#N/A	-1.8579	#N/A	-1.82819	#N/A	down	#N/A	down	Potri.T059200	Potri.T059200.v3.0	gi|566210674|ref|XP_006372416.1|	1001	0	glutamate decarboxylase 1 family protein [Populus trichocarpa]	tr|Q07346|DCE_PETHY	867	0	Glutamate decarboxylase GN=GAD OS=Petunia hybrida (Petunia) PE=1 SV=1	sll1641	479	1e-166	[E]	PF00282.14	Pyridoxal_deC	decarboxylase conserved domain	glutamate metabolic process (GO:0006536);protein targeting to membrane (GO:0006612);lipid metabolic process (GO:0006629);water transport (GO:0006833);response to salt stress (GO:0009651);response to fructose (GO:0009750);positive regulation of flavonoid biosynthetic process (GO:0009963);regulation of plant-type hypersensitive response (GO:0010363);cellular cation homeostasis (GO:0030003);cellular…	nucleus (GO:0005634);cytosol (GO:0005829);plasmodesma (GO:0009506);membrane (GO:0016020);	glutamate decarboxylase activity (GO:0004351);calmodulin binding (GO:0005516);pyridoxal phosphate binding (GO:0030170);	0	K01580
Potri.001G123800	#N/A	1.83517	#N/A	1.41842	#N/A	up	#N/A	up	Potri.001G123800	Potri.001G123800.v3.0	gi|566146393|ref|XP_006368215.1|	1595	0	Potassium transporter 11 family protein [Populus trichocarpa]	tr|O64769|POT11_ARATH	1305	0	Potassium transporter 11 GN=F19I3.29 OS=Arabidopsis thaliana (Mouse-ear cress) PE=2 SV=1	RSc1621	327	1e-101	[P]	PF02705.11	K_trans	potassium transporter	glucose catabolic process (GO:0006007);pollen development (GO:0009555);cysteine biosynthetic process (GO:0019344);potassium ion transmembrane transport (GO:0071805);	vacuolar membrane (GO:0005774);plasma membrane (GO:0005886);membrane (GO:0016020);integral component of membrane (GO:0016021);cytoplasmic membrane-bounded vesicle (GO:0016023);	potassium ion transmembrane transporter activity (GO:0015079);	0	K03549
Potri.001G367100	#N/A	1.20968	#N/A	1.97023	#N/A	up	#N/A	up	Potri.001G367100	Potri.001G367100.v3.0	gi|224061224|ref|XP_002300378.1|	461	4.91807e-165	hypothetical protein POPTR_0001s37580g [Populus trichocarpa]	--	--	--	--	--	--	--	--	--	--	--	--	--	--	--	--
Potri.018G100500	#N/A	-2.8078	#N/A	-2.81209	#N/A	down	#N/A	down	Potri.018G100500	Potri.018G100500.v3.0	gi|224143866|ref|XP_002325101.1|	617	0	cinnamoyl-CoA reductase-related family protein [Populus trichocarpa]	tr|Q9SAH9|CCR2_ARATH	140	3.60833e-39	Cinnamoyl-CoA reductase 2 GN=CCR2 OS=Arabidopsis thaliana (Mouse-ear cress) PE=1 SV=1	L161121	48.9	8e-06	[MG]	PF01370.16	Epimerase	dependent epimerase/dehydratase family	RNA processing (GO:0006396);transport (GO:0006810);defense response (GO:0006952);response to osmotic stress (GO:0006970);organelle organization (GO:0006996);flower development (GO:0009908);response to organic substance (GO:0010033);response to inorganic substance (GO:0010035);pollen exine formation (GO:0010584);aromatic compound biosynthetic process (GO:0019438);macromolecule modification (GO:004…	endoplasmic reticulum (GO:0005783);	nucleic acid binding (GO:0003676);protein binding (GO:0005515);oxidoreductase activity (GO:0016491);transferase activity (GO:0016740);dihydrokaempferol 4-reductase activity (GO:0045552);coenzyme binding (GO:0050662);	--	--
Potri.T035000	#N/A	-2.78703	#N/A	-5.01627	#N/A	down	#N/A	down	Potri.T035000	Potri.T035000.v3.0	gi|566159174|ref|XP_006386755.1|	443	8.92141e-159	glutathione S-transferase family protein [Populus trichocarpa]	tr|Q9LZI9|GSTFD_ARATH	298	1.75763e-103	Glutathione S-transferase F13 GN=GSTF13 OS=Arabidopsis thaliana (Mouse-ear cress) PE=3 SV=1	SMc01238	95.5	1e-23	[O]	PF00043.20	GST_C	S-transferase, C-terminal domain	glycine catabolic process (GO:0006546);tryptophan catabolic process (GO:0006569);response to osmotic stress (GO:0006970);toxin catabolic process (GO:0009407);systemic acquired resistance (GO:0009627);indoleacetic acid biosynthetic process (GO:0009684);response to zinc ion (GO:0010043);regulation of defense response (GO:0031347);defense response to bacterium (GO:0042742);response to cadmium ion (G…	vacuole (GO:0005773);cytosol (GO:0005829);plasma membrane (GO:0005886);plasmodesma (GO:0009506);chloroplast stroma (GO:0009570);thylakoid (GO:0009579);apoplast (GO:0048046);	glutathione transferase activity (GO:0004364);glutathione peroxidase activity (GO:0004602);copper ion binding (GO:0005507);glutathione binding (GO:0043295);	0	K00799
Potri.006G237100	#N/A	1.61154	#N/A	1.44366	#N/A	up	#N/A	up	Potri.006G237100	Potri.006G237100.v3.0	gi|224088998|ref|XP_002308595.1|	356	6.59053e-126	hypothetical protein POPTR_0006s25350g [Populus trichocarpa]	tr|P59082|LFS_ALLCE	80	1.83209e-19	Lachrymatory-factor synthase (Precursor) GN=LFS OS=Allium cepa (Onion) PE=1 SV=1	--	--	--	--	PF10604.4	Polyketide_cyc2	cyclase / dehydrase and lipid transport	--	--	--	--	--
Potri.002G034600	#N/A	1.75038	#N/A	1.51572	#N/A	up	#N/A	up	Potri.002G034600	Potri.002G034600.v3.0	gi|224062119|ref|XP_002300764.1|	846	0	F-box family protein [Populus trichocarpa]	tr|Q6Z2G9|TLP5_ORYSJ	513	0	Tubby-like F-box protein 5 OS=Oryza sativa subsp. japonica (Rice) PE=2 SV=1	--	--	--	--	PF01167.13	Tub	family	regulation of transcription, DNA-templated (GO:0006355);ER to Golgi vesicle-mediated transport (GO:0006888);pollen development (GO:0009555);response to fungus (GO:0009620);response to salt stress (GO:0009651);induced systemic resistance (GO:0009682);response to ethylene (GO:0009723);regulation of anion channel activity (GO:0010359);response to hydrogen peroxide (GO:0042542);amino acid import (GO:…	nucleus (GO:0005634);cytosol (GO:0005829);plasma membrane (GO:0005886);plastid (GO:0009536);cytoplasmic part (GO:0044444);	sequence-specific DNA binding transcription factor activity (GO:0003700);protein binding (GO:0005515);phosphoric diester hydrolase activity (GO:0008081);	--	--
Potri.017G118100	#N/A	-1.93082	#N/A	-2.4424	#N/A	down	#N/A	down	Potri.017G118100	Potri.017G118100.v3.0	gi|566171525|ref|XP_006383414.1|	1415	0	hypothetical protein POPTR_0005s15270g [Populus trichocarpa]	tr|P0C5E2|Y1839_ARATH	496	6.15994e-168	Probable serine/threonine-protein kinase At1g18390 (Precursor) GN=At1g18390 OS=Arabidopsis thaliana (Mouse-ear cress) PE=2 SV=2	SPCC320.12c	102	1e-22	[RTKL]	PF00069.20	Pkinase	kinase domain	cGMP biosynthetic process (GO:0006182);oligosaccharide metabolic process (GO:0009311);response to cold (GO:0009409);response to bacterium (GO:0009617);response to fungus (GO:0009620);response to salt stress (GO:0009651);response to abscisic acid (GO:0009737);brassinosteroid mediated signaling pathway (GO:0009742);response to salicylic acid (GO:0009751);post-embryonic development (GO:0009791);cell…	plasma membrane (GO:0005886);plasmodesma (GO:0009506);	guanylate cyclase activity (GO:0004383);calmodulin-dependent protein kinase activity (GO:0004683);calmodulin binding (GO:0005516);	--	--
Potri.009G064800	#N/A	1.92889	#N/A	1.82944	#N/A	up	#N/A	up	Potri.009G064800	Potri.009G064800.v3.0	gi|224104023|ref|XP_002313286.1|	956	0	hypothetical protein POPTR_0009s06920g [Populus trichocarpa]	tr|Q7XU38|C87A3_ORYSJ	462	9.36312e-160	Cytochrome P450 87A3 GN=OSJNBa0088I22.16 OS=Oryza sativa subsp. japonica (Rice) PE=2 SV=3	slr0574	156	6e-42	[Q]	PF00067.17	p450	P450	microtubule bundle formation (GO:0001578);response to stress (GO:0006950);skotomorphogenesis (GO:0009647);abscisic acid metabolic process (GO:0009687);unidimensional cell growth (GO:0009826);positive regulation of flower development (GO:0009911);response to UV-B (GO:0010224);brassinosteroid homeostasis (GO:0010268);pollen exine formation (GO:0010584);brassinosteroid biosynthetic process (GO:00161…	membrane (GO:0016020);cytoplasmic vesicle (GO:0031410);intracellular membrane-bounded organelle (GO:0043231);	monooxygenase activity (GO:0004497);iron ion binding (GO:0005506);electron carrier activity (GO:0009055);oxidoreductase activity, acting on paired donors, with incorporation or reduction of molecular oxygen (GO:0016705);oxidoreductase activity, acting on paired donors, with incorporation or reduction of molecular oxygen, NAD(P)H as one donor, and incorporation of one atom of oxygen (GO:0016709);h…	--	--
Potri.015G046200	#N/A	-3.77083	#N/A	-4.2325	#N/A	down	#N/A	down	Potri.015G046200	Potri.015G046200.v3.0	gi|566205689|ref|XP_002321477.2|	690	0	hypothetical protein POPTR_0015s03770g [Populus trichocarpa]	tr|Q9LDE1|MY108_ARATH	225	1.26176e-71	Transcription factor MYB108 GN=F5E6.18 OS=Arabidopsis thaliana (Mouse-ear cress) PE=1 SV=1	ECU11g1690	121	2e-32	[KAD]	PF00249.26	Myb_DNA-binding	DNA-binding domain	cell fate specification (GO:0001708);metabolic process (GO:0008152);catabolic process (GO:0009056);response to wounding (GO:0009611);response to salt stress (GO:0009651);response to ethylene (GO:0009723);response to auxin (GO:0009733);response to abscisic acid (GO:0009737);gibberellic acid mediated signaling pathway (GO:0009740);response to salicylic acid (GO:0009751);cinnamic acid biosynthetic p…	nucleus (GO:0005634);	DNA binding (GO:0003677);chromatin binding (GO:0003682);sequence-specific DNA binding transcription factor activity (GO:0003700);catalytic activity (GO:0003824);protein binding (GO:0005515);	0	K09422
Potri.015G064100	#N/A	-4.23828	#N/A	-4.43737	#N/A	down	#N/A	down	Potri.015G064100	Potri.015G064100.v3.0	gi|743907461|ref|XP_011047157.1|	1169	0	PREDICTED: probable WRKY transcription factor 72 [Populus euphratica]	tr|Q9LXG8|WRK72_ARATH	344	5.36637e-111	Probable WRKY transcription factor 72 GN=WRKY72 OS=Arabidopsis thaliana (Mouse-ear cress) PE=2 SV=1	--	--	--	--	PF03106.10	WRKY	DNA -binding domain	MAPK cascade (GO:0000165);response to molecule of bacterial origin (GO:0002237);protein targeting to membrane (GO:0006612);cation transport (GO:0006812);amino acid transport (GO:0006865);cellular response to starvation (GO:0009267);response to wounding (GO:0009611);virus induced gene silencing (GO:0009616);response to abiotic stimulus (GO:0009628);salicylic acid biosynthetic process (GO:0009697);…	nucleus (GO:0005634);	DNA binding (GO:0003677);sequence-specific DNA binding transcription factor activity (GO:0003700);protein binding (GO:0005515);	--	--
Potri.005G177700	#N/A	-2.80391	#N/A	-3.16995	#N/A	down	#N/A	down	Potri.005G177700	Potri.005G177700.v3.0	gi|224084882|ref|XP_002307434.1|	791	0	early nodulin 8 precursor family protein [Populus trichocarpa]	tr|Q7Y1X1|EST_HEVBR	516	0	Esterase (Precursor) OS=Hevea brasiliensis (Para rubber tree) PE=1 SV=1	--	--	--	--	PF00657.17	Lipase_GDSL	Lipase/Acylhydrolase	lipid metabolic process (GO:0006629);defense response (GO:0006952);glucosinolate biosynthetic process (GO:0019761);cell wall biogenesis (GO:0042546);xylan metabolic process (GO:0045491);	plant-type cell wall (GO:0009505);plasmodesma (GO:0009506);intracellular membrane-bounded organelle (GO:0043231);cytoplasmic part (GO:0044444);apoplast (GO:0048046);	carboxylic ester hydrolase activity (GO:0004091);cholinesterase activity (GO:0004104);alpha-L-fucosidase activity (GO:0004560);lipase activity (GO:0016298);hydrolase activity, acting on ester bonds (GO:0016788);IgE binding (GO:0019863);	--	--
Potri.004G069800	#N/A	-4.12365	#N/A	-5.48145	#N/A	down	#N/A	down	Potri.004G069800	Potri.004G069800.v3.0	gi|566165308|ref|XP_002305021.2|	954	0	hypothetical protein POPTR_0004s06840g [Populus trichocarpa]	tr|Q9LK73|U88A1_ARATH	516	0	UDP-glycosyltransferase 88A1 GN=UGT88A1 OS=Arabidopsis thaliana (Mouse-ear cress) PE=2 SV=1	--	--	--	--	PF00201.13	UDPGT	and UDP-glucosyl transferase	metabolic process (GO:0008152);response to toxic substance (GO:0009636);response to salt stress (GO:0009651);flavonoid biosynthetic process (GO:0009813);xenobiotic catabolic process (GO:0042178);pigment biosynthetic process (GO:0046148);regulation of cellular process (GO:0050794);	nucleus (GO:0005634);cytosol (GO:0005829);	isoflavone 7-O-glucosyltransferase activity (GO:0050004);hydroquinone glucosyltransferase activity (GO:0050505);quercetin 3-O-glucosyltransferase activity (GO:0080043);quercetin 7-O-glucosyltransferase activity (GO:0080044);quercetin 3'-O-glucosyltransferase activity (GO:0080045);quercetin 4'-O-glucosyltransferase activity (GO:0080046);	--	--
Potri.014G115200	#N/A	-1.8675	#N/A	-3.01109	#N/A	down	#N/A	down	Potri.014G115200	Potri.014G115200.v3.0	gi|743791139|ref|XP_011040592.1|	685	0	PREDICTED: uncharacterized protein LOC105136803 [Populus euphratica]	--	--	--	--	--	--	--	--	--	--	--	--	--	--	--	--
Potri.001G463400	#N/A	-4.19769	#N/A	-4.24498	#N/A	down	#N/A	down	Potri.001G463400	Potri.001G463400.v3.0	gi|224056813|ref|XP_002299036.1|	1080	0	hypothetical protein POPTR_0001s46770g [Populus trichocarpa]	tr|Q8GTB6|THCAS_CANSA	463	1.00682e-158	Tetrahydrocannabinolic acid synthase (Precursor) OS=Cannabis sativa (Hemp) PE=1 SV=1	BS_yvdP	150	4e-39	[C]	PF01565.18	FAD_binding_4	binding domain	response to oxidative stress (GO:0006979);embryo development ending in seed dormancy (GO:0009793);polar nucleus fusion (GO:0010197);oxidation-reduction process (GO:0055114);	cell wall (GO:0005618);	UDP-N-acetylmuramate dehydrogenase activity (GO:0008762);oxidoreductase activity (GO:0016491);reticuline oxidase activity (GO:0050468);flavin adenine dinucleotide binding (GO:0050660);	--	--
Potri.002G168600	#N/A	-2.4067	#N/A	-2.12282	#N/A	down	#N/A	down	Potri.002G168600	Potri.002G168600.v3.0	gi|566158450|ref|XP_002301402.2|	996	0	hypothetical protein POPTR_0002s17000g [Populus trichocarpa]	tr|Q9AR73|HQGT_RAUSE	661	0	Hydroquinone glucosyltransferase GN=AS OS=Rauvolfia serpentina (Serpentine wood) PE=1 SV=1	--	--	--	--	PF00201.13	UDPGT	and UDP-glucosyl transferase	transition metal ion transport (GO:0000041);cellular amino acid metabolic process (GO:0006520);protein targeting to membrane (GO:0006612);anion transport (GO:0006820);cell communication (GO:0007154);response to wounding (GO:0009611);response to toxic substance (GO:0009636);response to salt stress (GO:0009651);coumarin biosynthetic process (GO:0009805);positive regulation of flavonoid biosynthetic…	nucleus (GO:0005634);chloroplast (GO:0009507);	coniferyl-alcohol glucosyltransferase activity (GO:0047209);hydroquinone glucosyltransferase activity (GO:0050505);quercetin 3-O-glucosyltransferase activity (GO:0080043);	0	K08237
Potri.011G020900	#N/A	-5.47575	#N/A	-5.46385	#N/A	down	#N/A	down	Potri.011G020900	Potri.011G020900.v3.0	gi|224113841|ref|XP_002316589.1|	646	0	aminocyclopropane carboxylate oxidase family protein [Populus trichocarpa]	tr|P31237|ACCO_ACTDE	570	0	1-aminocyclopropane-1-carboxylate oxidase GN=ACO OS=Actinidia deliciosa (Kiwi) PE=2 SV=1	PA4191	111	2e-27	[R]	PF03171.15	2OG-FeII_Oxy	oxygenase superfamily	defense response (GO:0006952);response to fungus (GO:0009620);response to salt stress (GO:0009651);ethylene biosynthetic process (GO:0009693);detection of ethylene stimulus (GO:0009727);fruit ripening (GO:0009835);oxidation-reduction process (GO:0055114);cellular response to fatty acid (GO:0071398);	cell wall (GO:0005618);cytoplasm (GO:0005737);plasma membrane (GO:0005886);	copper ion binding (GO:0005507);1-aminocyclopropane-1-carboxylate oxidase activity (GO:0009815);oxidoreductase activity, acting on paired donors, with incorporation or reduction of molecular oxygen, 2-oxoglutarate as one donor, and incorporation of one atom each of oxygen into both donors (GO:0016706);L-ascorbic acid binding (GO:0031418);metal ion binding (GO:0046872);	0	K05933
Potri.001G128100	#N/A	3.10755	#N/A	3.83285	#N/A	up	#N/A	up	Potri.001G128100	Potri.001G128100.v3.0	gi|566146477|ref|XP_006368253.1|	900	0	transferase family protein [Populus trichocarpa]	tr|Q94CD1|HHT1_ARATH	116	3.31712e-28	Omega-hydroxypalmitate O-feruloyl transferase GN=MEE6.11 OS=Arabidopsis thaliana (Mouse-ear cress) PE=1 SV=1	--	--	--	--	PF02458.10	Transferase	family	nitrogen compound metabolic process (GO:0006807);amine metabolic process (GO:0009308);phenylpropanoid biosynthetic process (GO:0009699);cellular component organization (GO:0016043);primary metabolic process (GO:0044238);single-organism cellular process (GO:0044763);oxidation-reduction process (GO:0055114);	chloroplast (GO:0009507);	copper ion binding (GO:0005507);primary amine oxidase activity (GO:0008131);N-acyltransferase activity (GO:0016410);O-acetyltransferase activity (GO:0016413);transferase activity, transferring acyl groups other than amino-acyl groups (GO:0016747);quinone binding (GO:0048038);hydroxycinnamoyltransferase activity (GO:0050734);	--	--
Potri.014G100800	#N/A	-4.24222	#N/A	-6.39877	#N/A	down	#N/A	down	Potri.014G100800	Potri.014G100800.v3.0	gi|224130580|ref|XP_002320876.1|	561	0	hypothetical protein POPTR_0014s09630g [Populus trichocarpa]	tr|P81393|MYB08_ANTMA	213	3.22164e-69	Myb-related protein 308 OS=Antirrhinum majus (Garden snapdragon) PE=2 SV=1	ECU11g1690	106	4e-27	[KAD]	PF00249.26	Myb_DNA-binding	DNA-binding domain	tryptophan biosynthetic process (GO:0000162);MAPK cascade (GO:0000165);defense response to insect (GO:0002213);polyamine catabolic process (GO:0006598);protein targeting to membrane (GO:0006612);oligopeptide transport (GO:0006857);response to wounding (GO:0009611);response to salt stress (GO:0009651);induced systemic resistance (GO:0009682);salicylic acid biosynthetic process (GO:0009697);respons…	nucleus (GO:0005634);	DNA binding (GO:0003677);chromatin binding (GO:0003682);sequence-specific DNA binding transcription factor activity (GO:0003700);kinase activity (GO:0016301);	0	K09422
Potri.004G088100	#N/A	-2.23797	#N/A	-3.82445	#N/A	down	#N/A	down	Potri.004G088100	Potri.004G088100.v3.0	gi|224079455|ref|XP_002305872.1|	508	0	hypothetical protein POPTR_0004s08650g [Populus trichocarpa]	tr|Q38851|MYB6_ARATH	232	8.3461e-77	Transcription repressor MYB6 GN=MYB6 OS=Arabidopsis thaliana (Mouse-ear cress) PE=1 SV=1	ECU11g1690	99.8	6e-25	[KAD]	PF00249.26	Myb_DNA-binding	DNA-binding domain	tryptophan biosynthetic process (GO:0000162);MAPK cascade (GO:0000165);defense response to insect (GO:0002213);polyamine catabolic process (GO:0006598);protein targeting to membrane (GO:0006612);oligopeptide transport (GO:0006857);purine nucleobase transport (GO:0006863);response to water deprivation (GO:0009414);response to wounding (GO:0009611);response to salt stress (GO:0009651);induced syste…	nucleus (GO:0005634);plasmodesma (GO:0009506);	DNA binding (GO:0003677);chromatin binding (GO:0003682);sequence-specific DNA binding transcription factor activity (GO:0003700);	0	K09422
Potri.001G105800	#N/A	1.15797	#N/A	1.57353	#N/A	up	#N/A	up	Potri.001G105800	Potri.001G105800.v3.0	gi|743943870|ref|XP_011016450.1|	1873	0	PREDICTED: probable copper-transporting ATPase HMA5 [Populus euphratica]	tr|Q9SH30|HMA5_ARATH	1499	0	Probable copper-transporting ATPase HMA5 GN=HMA5 OS=Arabidopsis thaliana (Mouse-ear cress) PE=1 SV=2	CAC3655	631	0	[P]	PF00702.21	Hydrolase	dehalogenase-like hydrolase	response to superoxide (GO:0000303);protein N-linked glycosylation (GO:0006487);protein import into nucleus (GO:0006606);defense response (GO:0006952);cell death (GO:0008219);response to salt stress (GO:0009651);photosynthetic electron transport chain (GO:0009767);salicylic acid mediated signaling pathway (GO:0009863);ethylene-activated signaling pathway (GO:0009873);response to zinc ion (GO:0010…	proteasome complex (GO:0000502);cell wall (GO:0005618);endosome (GO:0005768);vacuolar membrane (GO:0005774);Golgi apparatus (GO:0005794);trans-Golgi network (GO:0005802);cytosol (GO:0005829);plasma membrane (GO:0005886);chloroplast stroma (GO:0009570);chloroplast envelope (GO:0009941);integral component of membrane (GO:0016021);apoplast (GO:0048046);	copper-exporting ATPase activity (GO:0004008);copper ion transmembrane transporter activity (GO:0005375);copper ion binding (GO:0005507);protein binding (GO:0005515);ATP binding (GO:0005524);ATPase activity, coupled to transmembrane movement of ions, phosphorylative mechanism (GO:0015662);purine ribonucleoside binding (GO:0032550);purine ribonucleotide binding (GO:0032555);purine ribonucleoside t…	0	K17686
Potri.008G159500	#N/A	1.61252	#N/A	1.43121	#N/A	up	#N/A	up	Potri.008G159500	Potri.008G159500.v3.0	gi|566184224|ref|XP_002312560.2|	1219	0	hypothetical protein POPTR_0008s15930g [Populus trichocarpa]	--	--	--	--	--	--	--	--	--	--	--	--	--	--	--	--
Potri.002G258400	#N/A	-1.20599	#N/A	-1.83083	#N/A	down	#N/A	down	Potri.002G258400	Potri.002G258400.v3.0	gi|566160031|ref|XP_006386916.1|	2312	0	hypothetical protein POPTR_0002s26010g [Populus trichocarpa]	tr|Q9LP24|Y1571_ARATH	731	0	Probable leucine-rich repeat receptor-like protein kinase At1g35710 (Precursor) GN=At1g35710 OS=Arabidopsis thaliana (Mouse-ear cress) PE=2 SV=1	alr0124_1	153	7e-39	[S]	PF12799.2	LRR_4	Rich repeats (2 copies)	activation of MAPKK activity (GO:0000186);polysaccharide catabolic process (GO:0000272);cellular protein modification process (GO:0006464);ion transport (GO:0006811);immune response (GO:0006955);cell cycle (GO:0007049);signal transduction (GO:0007165);epidermis development (GO:0008544);response to external stimulus (GO:0009605);response to bacterium (GO:0009617);response to abiotic stimulus (GO:0…	membrane (GO:0016020);integral component of membrane (GO:0016021);intracellular membrane-bounded organelle (GO:0043231);cytoplasmic part (GO:0044444);	protein kinase activity (GO:0004672);MAP kinase kinase kinase activity (GO:0004709);protein tyrosine kinase activity (GO:0004713);protein binding (GO:0005515);ATP binding (GO:0005524);2-alkenal reductase [NAD(P)] activity (GO:0032440);signaling receptor activity (GO:0038023);	--	--
Potri.002G009400	#N/A	-3.05768	#N/A	-2.33888	#N/A	down	#N/A	down	Potri.002G009400	Potri.002G009400.v3.0	gi|566155617|ref|XP_002300641.2|	933	0	hypothetical protein POPTR_0002s01040g [Populus trichocarpa]	tr|P46573|APK1B_ARATH	399	1.00317e-136	Protein kinase APK1B, chloroplastic (Precursor) GN=APK1B OS=Arabidopsis thaliana (Mouse-ear cress) PE=2 SV=2	SPAC890.03	92.8	3e-19	[RTKL]	PF07714.12	Pkinase_Tyr	tyrosine kinase	activation of MAPKK activity (GO:0000186);RNA splicing, via endonucleolytic cleavage and ligation (GO:0000394);respiratory burst involved in defense response (GO:0002679);protein targeting to membrane (GO:0006612);amino acid transport (GO:0006865);methionine biosynthetic process (GO:0009086);defense response, incompatible interaction (GO:0009814);salicylic acid mediated signaling pathway (GO:0009…	nucleolus (GO:0005730);plasma membrane (GO:0005886);plasmodesma (GO:0009506);chloroplast (GO:0009507);	protein serine/threonine kinase activity (GO:0004674);MAP kinase kinase kinase activity (GO:0004709);ATP binding (GO:0005524);	--	--
Potri.008G142700	#N/A	1.78663	#N/A	2.75257	#N/A	up	#N/A	up	Potri.008G142700	Potri.008G142700.v3.0	gi|566183925|ref|XP_002312497.2|	1020	0	hypothetical protein POPTR_0008s14220g [Populus trichocarpa]	tr|Q9FYJ6|BH111_ARATH	194	1.1923e-57	Transcription factor bHLH111 GN=F17F8.3 OS=Arabidopsis thaliana (Mouse-ear cress) PE=2 SV=1	--	--	--	--	--	--	--	regulation of transcription, DNA-templated (GO:0006355);heme biosynthetic process (GO:0006783);ion transport (GO:0006811);gibberellic acid mediated signaling pathway (GO:0009740);negative gravitropism (GO:0009959);cellular process (GO:0009987);negative regulation of photomorphogenesis (GO:0010100);red light signaling pathway (GO:0010161);negative regulation of seed germination (GO:0010187);transm…	nucleus (GO:0005634);	DNA binding (GO:0003677);sequence-specific DNA binding transcription factor activity (GO:0003700);phytochrome binding (GO:0010313);identical protein binding (GO:0042802);	--	--
Potri.009G095400	#N/A	-2.04159	#N/A	-3.11561	#N/A	down	#N/A	down	Potri.009G095400	Potri.009G095400.v3.0	gi|566187203|ref|XP_006379180.1|	993	0	hypothetical protein POPTR_0009s09830g [Populus trichocarpa]	tr|Q9MB73|LGT_CITUN	698	0	Limonoid UDP-glucosyltransferase OS=Citrus unshiu (Satsuma mandarin) PE=2 SV=1	--	--	--	--	PF00201.13	UDPGT	and UDP-glucosyl transferase	metabolic process (GO:0008152);response to toxic substance (GO:0009636);anthocyanin-containing compound biosynthetic process (GO:0009718);response to sucrose (GO:0009744);cinnamic acid ester metabolic process (GO:0009801);shoot system morphogenesis (GO:0010016);response to UV-B (GO:0010224);monocarboxylic acid metabolic process (GO:0032787);benzene-containing compound metabolic process (GO:004253…	cytoplasm (GO:0005737);	abscisic acid glucosyltransferase activity (GO:0010294);indole-3-acetate beta-glucosyltransferase activity (GO:0047215);sinapate 1-glucosyltransferase activity (GO:0050284);cinnamate beta-D-glucosyltransferase activity (GO:0050412);limonoid glucosyltransferase activity (GO:0050645);indole-3-butyrate beta-glucosyltransferase activity (GO:0052638);quercetin 7-O-glucosyltransferase activity (GO:0080…	--	--
Potri.005G024500	#N/A	-1.43685	#N/A	-1.61513	#N/A	down	#N/A	down	Potri.005G024500	Potri.005G024500.v3.0	gi|566168987|ref|XP_006382469.1|	192	2.18784e-63	hypoxia-responsive family protein [Populus trichocarpa]	--	--	--	--	--	--	--	--	PF04588.8	HIG_1_N	induced protein conserved region	0	integral component of membrane (GO:0016021);	0	--	--
Potri.001G278400	#N/A	-5.11006	#N/A	-4.73534	#N/A	down	#N/A	down	Potri.001G278400	Potri.001G278400.v3.0	gi|566151483|ref|XP_002299991.2|	1195	0	asparagine synthetase family protein [Populus trichocarpa]	tr|P49078|ASNS1_ARATH	1009	0	Asparagine synthetase [glutamine-hydrolyzing] 1 GN=T21L8.90 OS=Arabidopsis thaliana (Mouse-ear cress) PE=2 SV=2	STM0680	610	0	[E]	PF00733.16	Asn_synthase	synthase	glutamine metabolic process (GO:0006541);cellular amino acid catabolic process (GO:0009063);response to absence of light (GO:0009646);cysteine biosynthetic process (GO:0019344);hyperosmotic salinity response (GO:0042538);L-asparagine biosynthetic process (GO:0070981);ammonium ion metabolic process (GO:0097164);	cytosol (GO:0005829);plasmodesma (GO:0009506);	asparagine synthase (glutamine-hydrolyzing) activity (GO:0004066);aspartate-ammonia ligase activity (GO:0004071);ATP binding (GO:0005524);	0	K01953
Potri.005G089900	#N/A	-1.99798	#N/A	-2.23756	#N/A	down	#N/A	down	Potri.005G089900	Potri.005G089900.v3.0	gi|566170325|ref|XP_006382942.1|	194	6.68106e-64	hypothetical protein POPTR_0005s09220g [Populus trichocarpa]	--	--	--	--	--	--	--	--	--	--	--	--	--	--	--	--
Potri.004G175100	#N/A	-3.85913	#N/A	-3.52542	#N/A	down	#N/A	down	Potri.004G175100	Potri.004G175100.v3.0	gi|224078315|ref|XP_002305520.1|	1343	0	kinase family protein [Populus trichocarpa]	tr|Q5XF57|Y5576_ARATH	264	1.21577e-79	Probable receptor-like serine/threonine-protein kinase At5g57670 GN=At5g57670 OS=Arabidopsis thaliana (Mouse-ear cress) PE=2 SV=1	MYPU_6850	90.9	4e-19	[RTKL]	PF00069.20	Pkinase	kinase domain	protein phosphorylation (GO:0006468);response to stress (GO:0006950);response to parasitic fungus (GO:0009623);abscisic acid-activated signaling pathway (GO:0009738);defense response, incompatible interaction (GO:0009814);plant-type cell wall modification (GO:0009827);seed germination (GO:0009845);pollen tube growth (GO:0009860);calcium-mediated signaling (GO:0019722);protein autophosphorylation …	nucleus (GO:0005634);cytosol (GO:0005829);plasma membrane (GO:0005886);endomembrane system (GO:0012505);	protein serine/threonine kinase activity (GO:0004674);ATP binding (GO:0005524);GTPase binding (GO:0051020);	--	--
Potri.002G093300	#N/A	-2.19243	#N/A	-2.26929	#N/A	down	#N/A	down	Potri.002G093300	Potri.002G093300.v3.0	gi|224063203|ref|XP_002301039.1|	694	0	hypothetical protein POPTR_0002s09390g [Populus trichocarpa]	--	--	--	--	CPn0863	253	6e-83	[G]	PF00300.17	His_Phos_1	phosphatase superfamily (branch 1)	glycolytic process (GO:0006096);	0	phosphoglycerate mutase activity (GO:0004619);	0	K01834
Potri.003G150300	#N/A	-5.66331	#N/A	-5.05807	#N/A	down	#N/A	down	Potri.003G150300	Potri.003G150300.v3.0	gi|566162731|ref|XP_006385822.1|	372	7.55714e-132	hypothetical protein POPTR_0003s15000g [Populus trichocarpa]	tr|Q41001|BCP_PEA	128	9.90384e-38	Blue copper protein (Precursor) OS=Pisum sativum (Garden pea) PE=2 SV=1	--	--	--	--	PF02298.12	Cu_bind_like	domain	cellular metabolic process (GO:0044237);primary metabolic process (GO:0044238);single-organism biosynthetic process (GO:0044711);organic substance biosynthetic process (GO:1901576);	extracellular region (GO:0005576);plasma membrane (GO:0005886);cytoplasmic membrane-bounded vesicle (GO:0016023);anchored component of membrane (GO:0031225);	copper ion binding (GO:0005507);electron carrier activity (GO:0009055);	--	--
Potri.004G162600	#N/A	1.44723	#N/A	1.66235	#N/A	up	#N/A	up	Potri.004G162600	Potri.004G162600.v3.0	gi|224080459|ref|XP_002306138.1|	430	4.64954e-154	zinc finger family protein [Populus trichocarpa]	tr|C0SVM5|BBX19_ARATH	254	3.2951e-87	B-box zinc finger protein 19 {ECO:0000303|PubMed:19920209} OS=Arabidopsis thaliana (Mouse-ear cress) PE=2 SV=1	--	--	--	--	PF00643.19	zf-B_box	zinc finger	response to osmotic stress (GO:0006970);circadian rhythm (GO:0007623);response to blue light (GO:0009637);shade avoidance (GO:0009641);response to high light intensity (GO:0009644);chloroplast organization (GO:0009658);response to brassinosteroid (GO:0009741);response to sucrose (GO:0009744);regulation of flower development (GO:0009909);far-red light signaling pathway (GO:0010018);regulation of p…	intracellular (GO:0005622);nucleus (GO:0005634);	sequence-specific DNA binding transcription factor activity (GO:0003700);zinc ion binding (GO:0008270);identical protein binding (GO:0042802);	--	--
Potri.007G025100	#N/A	-3.19182	#N/A	-3.77027	#N/A	down	#N/A	down	Potri.007G025100	Potri.007G025100.v3.0	gi|224094785|ref|XP_002310233.1|	135	2.61943e-41	hypothetical protein POPTR_0007s12870g [Populus trichocarpa]	tr|Q8GW75|RADL5_ARATH	77	1.62216e-20	Protein RADIALIS-like 5 GN=F18O14.26 OS=Arabidopsis thaliana (Mouse-ear cress) PE=3 SV=1	--	--	--	--	--	--	--	regulation of transcription, DNA-templated (GO:0006355);gravitropism (GO:0009630);embryo development ending in seed dormancy (GO:0009793);flower development (GO:0009908);response to red light (GO:0010114);determination of dorsal/ventral asymmetry (GO:0048262);	nucleus (GO:0005634);chloroplast (GO:0009507);	DNA binding (GO:0003677);chromatin binding (GO:0003682);sequence-specific DNA binding transcription factor activity (GO:0003700);	--	--
Potri.016G069400	#N/A	-3.63229	#N/A	-3.49217	#N/A	down	#N/A	down	Potri.016G069400	Potri.016G069400.v3.0	gi|224140014|ref|XP_002323382.1|	805	0	U-box domain-containing family protein [Populus trichocarpa]	tr|Q9SVC6|PUB22_ARATH	513	0	E3 ubiquitin-protein ligase PUB22 GN=PUB22 OS=Arabidopsis thaliana (Mouse-ear cress) PE=1 SV=1	SPAC20H4.10	52.8	1e-06	[O]	PF04564.10	U-box	domain	MAPK cascade (GO:0000165);respiratory burst involved in defense response (GO:0002679);protein targeting to membrane (GO:0006612);membrane fusion (GO:0006944);response to water deprivation (GO:0009414);systemic acquired resistance, salicylic acid mediated signaling pathway (GO:0009862);jasmonic acid mediated signaling pathway (GO:0009867);response to chitin (GO:0010200);regulation of hydrogen pero…	ubiquitin ligase complex (GO:0000151);cytosol (GO:0005829);	ubiquitin-protein transferase activity (GO:0004842);protein binding (GO:0005515);	--	--
Potri.T131500	#N/A	-4.39864	#N/A	-4.74138	#N/A	down	#N/A	down	Potri.T131500	Potri.T131500.v3.0	gi|566151691|ref|XP_006369711.1|	335	8.78319e-118	Pathogenesis-related family protein [Populus trichocarpa]	tr|P11670|PRB1_TOBAC	211	5.80062e-71	Basic form of pathogenesis-related protein 1 (Precursor) OS=Nicotiana tabacum (Common tobacco) PE=3 SV=1	YJL078c_1	96.7	3e-25	[S]	PF00188.21	CAP	secretory protein family	MAPK cascade (GO:0000165);protein targeting to membrane (GO:0006612);response to water deprivation (GO:0009414);detection of biotic stimulus (GO:0009595);salicylic acid biosynthetic process (GO:0009697);systemic acquired resistance, salicylic acid mediated signaling pathway (GO:0009862);jasmonic acid mediated signaling pathway (GO:0009867);response to chitin (GO:0010200);response to vitamin B1 (G…	extracellular region (GO:0005576);cell wall (GO:0005618);	0	0	K13449
Potri.001G107600	#N/A	-3.44779	#N/A	-3.8904	#N/A	down	#N/A	down	Potri.001G107600	Potri.001G107600.v3.0	gi|566148018|ref|XP_002299547.2|	534	0	P21 family protein [Populus trichocarpa]	tr|P50700|OSL3_ARATH	384	1.00336e-136	Osmotin-like protein OSM34 (Precursor) GN=OSM34 OS=Arabidopsis thaliana (Mouse-ear cress) PE=2 SV=2	--	--	--	--	PF00314.12	Thaumatin	family	regulation of transcription, DNA-templated (GO:0006355);signal transduction (GO:0007165);response to virus (GO:0009615);response to bacterium (GO:0009617);systemic acquired resistance (GO:0009627);response to endogenous stimulus (GO:0009719);response to UV-B (GO:0010224);membrane organization (GO:0016044);regulation of anthocyanin biosynthetic process (GO:0031540);killing of cells of other organi…	cell wall (GO:0005618);vacuole (GO:0005773);cytoplasmic vesicle (GO:0031410);apoplast (GO:0048046);	peptidase inhibitor activity (GO:0030414);	--	--
Potri.007G111700	#N/A	-5.10728	#N/A	-7.36899	#N/A	down	#N/A	down	Potri.007G111700	Potri.007G111700.v3.0	gi|566179444|ref|XP_002309882.2|	400	3.2748e-142	truncated Kunitz trypsin inhibitor family protein [Populus trichocarpa]	tr|P29421|IAAS_ORYSJ	73	3.05915e-16	Alpha-amylase/subtilisin inhibitor (Precursor) GN=OSJNBa0038O10.14 OS=Oryza sativa subsp. japonica (Rice) PE=1 SV=2	--	--	--	--	PF00197.13	Kunitz_legume	and protease inhibitor	negative regulation of endopeptidase activity (GO:0010951);	0	endopeptidase inhibitor activity (GO:0004866);peptidase inhibitor activity (GO:0030414);	--	--
Potri.001G299500	#N/A	1.61254	#N/A	2.56902	#N/A	up	#N/A	up	Potri.001G299500	Potri.001G299500.v3.0	gi|566151891|ref|XP_002300243.2|	461	1.0441e-165	plant basic secretory family protein [Populus trichocarpa]	tr|C0HJG8|BSP_BOSSE	62	3.84466e-13	Basic secretory protease {ECO:0000303|PubMed:22773449} (Fragments) OS=Boswellia serrata (Indian frankincense) PE=1 SV=1	--	--	--	--	PF04450.7	BSP	of plants and bacteria	--	--	--	--	--
Potri.010G127900	#N/A	-3.29334	#N/A	-3.93753	#N/A	down	#N/A	down	Potri.010G127900	Potri.010G127900.v3.0	gi|566190700|ref|XP_002314880.2|	306	1.0228e-106	hypothetical protein POPTR_0010s13800g [Populus trichocarpa]	--	--	--	--	--	--	--	--	--	--	--	--	--	--	--	--
Potri.007G077500	#N/A	1.5173	#N/A	1.42975	#N/A	up	#N/A	up	Potri.007G077500	Potri.007G077500.v3.0	gi|224096448|ref|XP_002310621.1|	184	4.0086e-60	hypothetical protein POPTR_0007s06990g [Populus trichocarpa]	--	--	--	--	--	--	--	--	PF12023.3	DUF3511	of unknown function (DUF3511)	--	--	--	--	--
Potri.002G120400	#N/A	1.17851	#N/A	1.46839	#N/A	up	#N/A	up	Potri.002G120400	Potri.002G120400.v3.0	gi|566157587|ref|XP_002301156.2|	1556	0	hypothetical protein POPTR_0002s12130g [Populus trichocarpa]	tr|O65351|SUBL_ARATH	1010	0	Subtilisin-like protease (Precursor) GN=At5g67360 OS=Arabidopsis thaliana (Mouse-ear cress) PE=1 SV=1	BH0831	135	4e-32	[O]	PF00082.17	Peptidase_S8	family	proteolysis (GO:0006508);response to external stimulus (GO:0009605);response to auxin (GO:0009733);lateral root morphogenesis (GO:0010102);stomatal complex morphogenesis (GO:0010103);glucosinolate biosynthetic process (GO:0019761);regulation of cell proliferation (GO:0042127);negative regulation of catalytic activity (GO:0043086);mucilage metabolic process involved in seed coat development (GO:00…	extracellular region (GO:0005576);plant-type cell wall (GO:0009505);external side of plasma membrane (GO:0009897);apoplast (GO:0048046);	serine-type endopeptidase activity (GO:0004252);identical protein binding (GO:0042802);	--	--
Potri.007G111500	#N/A	-6.32273	#N/A	-8.60507	#N/A	down	#N/A	down	Potri.007G111500	Potri.007G111500.v3.0	gi|743827414|ref|XP_011023016.1|	402	4.28753e-143	PREDICTED: endogenous alpha-amylase/subtilisin inhibitor-like [Populus euphratica]	tr|P16347|IAAS_WHEAT	72	6.51412e-16	Endogenous alpha-amylase/subtilisin inhibitor OS=Triticum aestivum (Wheat) PE=1 SV=1	--	--	--	--	PF00197.13	Kunitz_legume	and protease inhibitor	proteolysis (GO:0006508);negative regulation of endopeptidase activity (GO:0010951);	0	endopeptidase inhibitor activity (GO:0004866);peptidase activity (GO:0008233);	--	--
Potri.006G003000	#N/A	-1.0686	#N/A	-2.11487	#N/A	down	#N/A	down	Potri.006G003000	Potri.006G003000.v3.0	gi|566173743|ref|XP_002308748.2|	1108	0	hypothetical protein POPTR_0006s00490g [Populus trichocarpa]	tr|Q9FIK1|Y5780_ARATH	667	0	BTB/POZ domain-containing protein At5g47800 GN=At5g47800 OS=Arabidopsis thaliana (Mouse-ear cress) PE=2 SV=1	--	--	--	--	PF03000.9	NPH3	family	signal transduction (GO:0007165);response to light stimulus (GO:0009416);response to blue light (GO:0009637);positive regulation of flower development (GO:0009911);cell tip growth (GO:0009932);positive gravitropism (GO:0009958);xylem and phloem pattern formation (GO:0010051);phloem or xylem histogenesis (GO:0010087);inflorescence development (GO:0010229);basipetal auxin transport (GO:0010540);cel…	late endosome (GO:0005770);plasma membrane (GO:0005886);	signal transducer activity (GO:0004871);	--	--
Potri.003G120300	#N/A	-1.30103	#N/A	-1.93592	#N/A	down	#N/A	down	Potri.003G120300	Potri.003G120300.v3.0	gi|566162251|ref|XP_002304458.2|	934	0	hypothetical protein POPTR_0003s12030g [Populus trichocarpa]	tr|P54873|HMCS_ARATH	770	0	Hydroxymethylglutaryl-CoA synthase GN=T26M18.30 OS=Arabidopsis thaliana (Mouse-ear cress) PE=1 SV=2	YML126c	394	1e-132	[I]	PF08540.5	HMG_CoA_synt_C	A synthase C terminal	isoprenoid biosynthetic process (GO:0008299);	0	hydroxymethylglutaryl-CoA synthase activity (GO:0004421);	0	K01641
Potri.003G157900	#N/A	-2.4575	#N/A	-2.47719	#N/A	down	#N/A	down	Potri.003G157900	Potri.003G157900.v3.0	gi|566162870|ref|XP_002303728.2|	1219	0	CTP synthase family protein [Populus trichocarpa]	--	--	--	--	YBL039c	642	0	[F]	PF06418.9	CTP_synth_N	synthase N-terminus	endonucleolytic cleavage involved in rRNA processing (GO:0000478);pyrimidine nucleotide biosynthetic process (GO:0006221);embryo development ending in seed dormancy (GO:0009793);	cytosol (GO:0005829);	CTP synthase activity (GO:0003883);	0	K01937
Potri.010G057000	#N/A	-4.04869	#N/A	-4.19657	#N/A	down	#N/A	down	Potri.010G057000	Potri.010G057000.v3.0	gi|224110750|ref|XP_002315623.1|	1084	0	hypothetical protein POPTR_0010s06710g [Populus trichocarpa]	tr|Q84P23|4CLL9_ARATH	549	0	4-coumarate--CoA ligase-like 9 GN=4CLL9 OS=Arabidopsis thaliana (Mouse-ear cress) PE=1 SV=2	--	--	--	--	PF00501.23	AMP-binding	enzyme	response to stress (GO:0006950);jasmonic acid biosynthetic process (GO:0009695);phenylpropanoid biosynthetic process (GO:0009699);auxin biosynthetic process (GO:0009851);oxidation-reduction process (GO:0055114);	peroxisome (GO:0005777);plastid (GO:0009536);	fatty-acyl-CoA synthase activity (GO:0004321);4-coumarate-CoA ligase activity (GO:0016207);ligase activity (GO:0016874);Photinus-luciferin 4-monooxygenase (ATP-hydrolyzing) activity (GO:0047077);	--	--
Potri.008G001600	#N/A	3.0132	#N/A	3.62652	#N/A	up	#N/A	up	Potri.008G001600	Potri.008G001600.v3.0	gi|566257336|ref|XP_006388541.1|	616	0	hypothetical protein POPTR_0162s00310g [Populus trichocarpa]	--	--	--	--	--	--	--	--	--	--	--	--	--	--	--	--
Potri.013G131700	#N/A	-4.32232	#N/A	-7.47443	#N/A	down	#N/A	down	Potri.013G131700	Potri.013G131700.v3.0	gi|566201161|ref|XP_006376496.1|	331	8.94977e-116	integral membrane family protein [Populus trichocarpa]	tr|B9N5U6|CSPL4_POPTR	331	4.18644e-118	CASP-like protein 1C3 GN=POPTR_0013s13520g OS=Populus trichocarpa (Western balsam poplar) PE=3 SV=2	--	--	--	--	PF04535.7	DUF588	of unknown function (DUF588)	response to auxin (GO:0009733);response to brassinosteroid (GO:0009741);unidimensional cell growth (GO:0009826);multicellular organism growth (GO:0035264);	plasma membrane (GO:0005886);integral component of membrane (GO:0016021);cytoplasmic membrane-bounded vesicle (GO:0016023);	0	--	--
Potri.015G076000	#N/A	-3.92155	#N/A	-9.81733	#N/A	down	#N/A	down	Potri.015G076000	Potri.015G076000.v3.0	gi|224135803|ref|XP_002322164.1|	537	0	carbonic anhydrase family protein [Populus trichocarpa]	tr|P42737|BCA2_ARATH	295	4.98837e-100	Beta carbonic anhydrase 2, chloroplastic (Precursor) GN=T9L3.40 OS=Arabidopsis thaliana (Mouse-ear cress) PE=1 SV=3	SMc04083	130	2e-36	[P]	PF00484.14	Pro_CA	anhydrase	response to carbon dioxide (GO:0010037);regulation of stomatal movement (GO:0010119);response to nitrate (GO:0010167);nitrate transport (GO:0015706);carbon utilization (GO:0015976);methylglyoxal catabolic process to D-lactate (GO:0019243);	mitochondrion (GO:0005739);cytosol (GO:0005829);plasma membrane (GO:0005886);chloroplast envelope (GO:0009941);	carbonate dehydratase activity (GO:0004089);zinc ion binding (GO:0008270);	0	K01673
Potri.006G106800	#N/A	2.80684	#N/A	2.8361	#N/A	up	#N/A	up	Potri.006G106800	Potri.006G106800.v3.0	gi|224091092|ref|XP_002309175.1|	966	0	alanine--glyoxylate aminotransferase family protein [Populus trichocarpa]	tr|Q9SR86|AGT23_ARATH	749	0	Alanine--glyoxylate aminotransferase 2 homolog 3, mitochondrial (Precursor) GN=At3g08860 OS=Arabidopsis thaliana (Mouse-ear cress) PE=2 SV=1	SMc00677_3	330	1e-108	[E]	PF00202.16	Aminotran_3	class-III	defense response (GO:0006952);aging (GO:0007568);metabolic process (GO:0008152);glutamine family amino acid biosynthetic process (GO:0009084);response to abiotic stimulus (GO:0009628);response to hormone (GO:0009725);cell wall modification involved in abscission (GO:0009830);heterocycle biosynthetic process (GO:0018130);aromatic compound biosynthetic process (GO:0019438);arginine catabolic proces…	mitochondrion (GO:0005739);vacuolar membrane (GO:0005774);chloroplast (GO:0009507);	zinc ion binding (GO:0008270);alanine-glyoxylate transaminase activity (GO:0008453);pyridoxal phosphate binding (GO:0030170);	0	K00827
Potri.011G030900	#N/A	1.35542	#N/A	2.20646	#N/A	up	#N/A	up	Potri.011G030900	Potri.011G030900.v3.0	gi|224116342|ref|XP_002317274.1|	929	0	hypothetical protein POPTR_0011s03350g [Populus trichocarpa]	--	--	--	--	SA0783	58.5	9e-09	[R]	PF01925.14	TauE	exporter TauE/SafE	0	integral component of membrane (GO:0016021);	0	--	--
Potri.017G078100	#N/A	-1.81921	#N/A	-1.68733	#N/A	down	#N/A	down	Potri.017G078100	Potri.017G078100.v3.0	gi|224140939|ref|XP_002323834.1|	555	0	hypothetical protein POPTR_0017s11420g [Populus trichocarpa]	tr|Q9FM19|HIR1_ARATH	497	3.67607e-180	Hypersensitive-induced response protein 1 GN=HIR1 OS=Arabidopsis thaliana (Mouse-ear cress) PE=1 SV=1	SP2156	231	1e-74	[O]	PF01145.20	Band_7	domain / Band 7 family	protein targeting to membrane (GO:0006612);membrane fusion (GO:0006944);regulation of meristem growth (GO:0010075);response to nitrate (GO:0010167);regulation of plant-type hypersensitive response (GO:0010363);nitrate transport (GO:0015706);cysteine biosynthetic process (GO:0019344);cellular cation homeostasis (GO:0030003);endoplasmic reticulum unfolded protein response (GO:0030968);negative regu…	nucleus (GO:0005634);mitochondrion (GO:0005739);vacuolar membrane (GO:0005774);Golgi apparatus (GO:0005794);cytosol (GO:0005829);plasma membrane (GO:0005886);plasmodesma (GO:0009506);chloroplast (GO:0009507);	protein kinase activity (GO:0004672);protein histidine kinase binding (GO:0043424);	--	--
Potri.005G131000	#N/A	-3.54496	#N/A	-3.56394	#N/A	down	#N/A	down	Potri.005G131000	Potri.005G131000.v3.0	gi|224084233|ref|XP_002307238.1|	234	1.94882e-79	hypothetical protein POPTR_0005s13930g [Populus trichocarpa]	--	--	--	--	--	--	--	--	--	--	--	--	--	--	--	--
Potri.014G085500	#N/A	-3.60688	#N/A	-2.78705	#N/A	down	#N/A	down	Potri.014G085500	Potri.014G085500.v3.0	gi|224127696|ref|XP_002320138.1|	996	0	phospholipid/glycerol acyltransferase family protein [Populus trichocarpa]	tr|Q5XF03|GPAT8_ARATH	837	0	Probable glycerol-3-phosphate acyltransferase 8 GN=F5I10.4/F5I10.5 OS=Arabidopsis thaliana (Mouse-ear cress) PE=2 SV=1	--	--	--	--	PF12710.2	HAD	dehalogenase-like hydrolase	very long-chain fatty acid metabolic process (GO:0000038);polysaccharide biosynthetic process (GO:0000271);phosphatidylglycerol biosynthetic process (GO:0006655);pattern specification process (GO:0007389);regulation of cell size (GO:0008361);multidimensional cell growth (GO:0009825);flower development (GO:0009908);auxin polar transport (GO:0009926);cell tip growth (GO:0009932);regulation of meris…	mitochondrion (GO:0005739);endoplasmic reticulum (GO:0005783);chloroplast (GO:0009507);membrane (GO:0016020);	1-acylglycerol-3-phosphate O-acyltransferase activity (GO:0003841);glycerol-3-phosphate O-acyltransferase activity (GO:0004366);phosphatase activity (GO:0016791);glycerol-3-phosphate 2-O-acyltransferase activity (GO:0090447);	0	K13508
Potri.011G002500	#N/A	-2.39607	#N/A	-3.28174	#N/A	down	#N/A	down	Potri.011G002500	Potri.011G002500.v3.0	gi|566260163|ref|XP_006389635.1|	1018	0	hypothetical protein POPTR_0021s00850g [Populus trichocarpa]	tr|Q9LYT3|TT12_ARATH	476	7.57138e-165	Protein TRANSPARENT TESTA 12 GN=F17J16_80 OS=Arabidopsis thaliana (Mouse-ear cress) PE=2 SV=1	SPCC4B3.13	218	8e-64	[V]	PF01554.13	MatE	0	drug transmembrane transport (GO:0006855);purine nucleobase transport (GO:0006863);proanthocyanidin biosynthetic process (GO:0010023);maintenance of seed dormancy (GO:0010231);cadmium ion transport (GO:0015691);sequestering of metal ion (GO:0051238);	plasma membrane (GO:0005886);plant-type vacuole membrane (GO:0009705);membrane (GO:0016020);	drug transmembrane transporter activity (GO:0015238);antiporter activity (GO:0015297);solute:proton antiporter activity (GO:0015299);	0	K03327
Potri.001G171600	#N/A	-2.86186	#N/A	-4.06233	#N/A	down	#N/A	down	Potri.001G171600	Potri.001G171600.v3.0	gi|566149526|ref|XP_002298106.2|	355	1.08845e-124	hypothetical protein POPTR_0001s17160g [Populus trichocarpa]	--	--	--	--	BH3872	62.4	3e-12	[E]	PF12681.2	Glyoxalase_2	domain	0	0	lyase activity (GO:0016829);	--	--
Potri.012G134100	#N/A	3.85234	#N/A	6.0146	#N/A	up	#N/A	up	Potri.012G134100	Potri.012G134100.v3.0	gi|224122476|ref|XP_002318846.1|	530	0	hypothetical protein POPTR_0012s13870g [Populus trichocarpa]	tr|Q9FJ93|DRE1D_ARATH	247	6.99853e-83	Dehydration-responsive element-binding protein 1D GN=MSG15.7 OS=Arabidopsis thaliana (Mouse-ear cress) PE=2 SV=1	--	--	--	--	PF00847.15	AP2	domain	regulation of transcription, DNA-templated (GO:0006355);response to heat (GO:0009408);response to water deprivation (GO:0009414);cold acclimation (GO:0009631);response to salt stress (GO:0009651);regulation of gibberellin biosynthetic process (GO:0010371);cell growth (GO:0016049);regulation of timing of transition from vegetative to reproductive phase (GO:0048510);response to freezing (GO:0050826…	nucleus (GO:0005634);plastid (GO:0009536);	DNA binding (GO:0003677);sequence-specific DNA binding transcription factor activity (GO:0003700);sequence-specific DNA binding (GO:0043565);	--	--
Potri.002G195300	#N/A	1.72012	#N/A	2.00906	#N/A	up	#N/A	up	Potri.002G195300	Potri.002G195300.v3.0	gi|566158954|ref|XP_002301514.2|	514	0	hypothetical protein POPTR_0002s19630g [Populus trichocarpa]	tr|Q93WV5|WRK69_ARATH	137	2.27007e-39	Probable WRKY transcription factor 69 GN=WRKY69 OS=Arabidopsis thaliana (Mouse-ear cress) PE=2 SV=1	--	--	--	--	PF03106.10	WRKY	DNA -binding domain	respiratory burst involved in defense response (GO:0002679);regulation of transcription, DNA-templated (GO:0006355);protein folding (GO:0006457);anion transport (GO:0006820);oligopeptide transport (GO:0006857);response to heat (GO:0009408);response to high light intensity (GO:0009644);ethylene biosynthetic process (GO:0009693);leaf senescence (GO:0010150);response to chitin (GO:0010200);cellular …	nucleus (GO:0005634);	sequence-specific DNA binding transcription factor activity (GO:0003700);calmodulin binding (GO:0005516);sequence-specific DNA binding (GO:0043565);transcription regulatory region DNA binding (GO:0044212);	--	--
Potri.016G014500	#N/A	-1.617	#N/A	-1.91633	#N/A	down	#N/A	down	Potri.016G014500	Potri.016G014500.v3.0	gi|224137348|ref|XP_002322535.1|	970	0	hypothetical protein POPTR_0016s01620g [Populus trichocarpa]	tr|Q2V6K0|UFOG6_FRAAN	421	3.8193e-144	UDP-glucose flavonoid 3-O-glucosyltransferase 6 {ECO:0000303|PubMed:18487633} OS=Fragaria ananassa (Strawberry) PE=1 SV=1	BS_yojK	50.8	3e-06	[GC]	PF00201.13	UDPGT	and UDP-glucosyl transferase	ion transport (GO:0006811);metabolic process (GO:0008152);response to salt stress (GO:0009651);response to ethylene (GO:0009723);response to abscisic acid (GO:0009737);hormone-mediated signaling pathway (GO:0009755);response to inorganic substance (GO:0010035);single-organism metabolic process (GO:0044710);organic substance metabolic process (GO:0071704);	cytosol (GO:0005829);membrane (GO:0016020);	abscisic acid glucosyltransferase activity (GO:0010294);transferase activity, transferring hexosyl groups (GO:0016758);quercetin 3-O-glucosyltransferase activity (GO:0080043);quercetin 7-O-glucosyltransferase activity (GO:0080044);quercetin 3'-O-glucosyltransferase activity (GO:0080045);quercetin 4'-O-glucosyltransferase activity (GO:0080046);	--	--
Potri.001G214500	#N/A	-1.58771	#N/A	-1.83735	#N/A	down	#N/A	down	Potri.001G214500	Potri.001G214500.v3.0	gi|566150318|ref|XP_002298158.2|	802	0	strictosidine synthase family protein [Populus trichocarpa]	tr|Q8VWF6|SSL3_ARATH	634	0	Protein STRICTOSIDINE SYNTHASE-LIKE 3 {ECO:0000303|PubMed:10777701} (Precursor) OS=Arabidopsis thaliana (Mouse-ear cress) PE=2 SV=1	PA1293	183	1e-53	[G]	PF03088.11	Str_synth	synthase	phosphate-containing compound metabolic process (GO:0006796);cell proliferation (GO:0008283);biosynthetic process (GO:0009058);jasmonic acid metabolic process (GO:0009694);response to auxin (GO:0009733);cytokinin-activated signaling pathway (GO:0009736);response to gibberellin (GO:0009739);response to sucrose (GO:0009744);negative regulation of abscisic acid-activated signaling pathway (GO:000978…	nucleus (GO:0005634);vacuolar membrane (GO:0005774);endoplasmic reticulum (GO:0005783);plasma membrane (GO:0005886);plant-type cell wall (GO:0009505);plasmodesma (GO:0009506);chloroplast (GO:0009507);	strictosidine synthase activity (GO:0016844);	--	--
Potri.T145200	#N/A	2.59099	#N/A	3.27793	#N/A	up	#N/A	up	Potri.T145200	Potri.T145200.v3.0	gi|566164564|ref|XP_002305621.2|	541	0	hypothetical protein POPTR_0004s02580g [Populus trichocarpa]	tr|Q9LQU2|PCR1_ARATH	60	1.79785e-11	Protein PLANT CADMIUM RESISTANCE 1 GN=PCR1 OS=Arabidopsis thaliana (Mouse-ear cress) PE=1 SV=1	--	--	--	--	PF04749.12	PLAC8	family	--	--	--	--	--
Potri.008G196500	#N/A	1.48712	#N/A	1.7336	#N/A	up	#N/A	up	Potri.008G196500	Potri.008G196500.v3.0	gi|743872855|ref|XP_011034246.1|	1412	0	PREDICTED: probable 1-deoxy-D-xylulose-5-phosphate synthase, chloroplastic [Populus euphratica]	tr|O78328|DXS_CAPAN	1253	0	Probable 1-deoxy-D-xylulose-5-phosphate synthase, chloroplastic (Precursor) GN=TKT2 OS=Capsicum annuum (Bell pepper) PE=2 SV=1	mlr7474	763	0	[HI]	PF13292.1	DXP_synthase_N	synthase	thiamine biosynthetic process (GO:0009228);chlorophyll biosynthetic process (GO:0015995);terpenoid biosynthetic process (GO:0016114);1-deoxy-D-xylulose 5-phosphate biosynthetic process (GO:0052865);	chloroplast (GO:0009507);chloroplast stroma (GO:0009570);	1-deoxy-D-xylulose-5-phosphate synthase activity (GO:0008661);metal ion binding (GO:0046872);	0	K01662
Potri.018G095200	#N/A	2.59643	#N/A	6.07215	#N/A	up	#N/A	up	Potri.018G095200	Potri.018G095200.v3.0	gi|566215143|ref|XP_002324481.2|	596	0	xyloglucan endo-1 family protein [Populus trichocarpa]	tr|Q38910|XTH23_ARATH	442	1.62038e-158	Probable xyloglucan endotransglucosylase/hydrolase protein 23 (Precursor) GN=F14M19.90 OS=Arabidopsis thaliana (Mouse-ear cress) PE=2 SV=1	--	--	--	--	PF00722.16	Glyco_hydro_16	hydrolases family 16	cellular glucan metabolic process (GO:0006073);response to heat (GO:0009408);response to cold (GO:0009409);response to wounding (GO:0009611);response to mechanical stimulus (GO:0009612);plant-type cell wall organization (GO:0009664);response to auxin (GO:0009733);response to brassinosteroid (GO:0009741);xylem development (GO:0010089);response to chitin (GO:0010200);xyloglucan metabolic process (G…	extracellular region (GO:0005576);cell wall (GO:0005618);Golgi apparatus (GO:0005794);plant-type cell wall (GO:0009505);chloroplast (GO:0009507);apoplast (GO:0048046);	hydrolase activity, hydrolyzing O-glycosyl compounds (GO:0004553);xyloglucan:xyloglucosyl transferase activity (GO:0016762);xyloglucan-specific endo-beta-1,4-glucanase activity (GO:0033946);xyloglucan endotransglucosylase activity (GO:0080039);	--	--
Potri.015G061600	#N/A	-1.86376	#N/A	-2.30879	#N/A	down	#N/A	down	Potri.015G061600	Potri.015G061600.v3.0	gi|566206383|ref|XP_006374448.1|	2323	0	leucine-rich repeat transmembrane protein kinase [Populus trichocarpa]	tr|C0LGJ1|Y1743_ARATH	1442	0	Probable LRR receptor-like serine/threonine-protein kinase At1g74360 (Precursor) GN=At1g74360 OS=Arabidopsis thaliana (Mouse-ear cress) PE=2 SV=1	BH2504_1	108	1e-24	[RTKL]	PF00069.20	Pkinase	kinase domain	MAPK cascade (GO:0000165);respiratory burst involved in defense response (GO:0002679);protein phosphorylation (GO:0006468);protein targeting to membrane (GO:0006612);membrane fusion (GO:0006944);transmembrane receptor protein tyrosine kinase signaling pathway (GO:0007169);pattern specification process (GO:0007389);epidermis development (GO:0008544);biosynthetic process (GO:0009058);detection of e…	mitochondrion (GO:0005739);plasma membrane (GO:0005886);integral component of membrane (GO:0016021);	protein serine/threonine kinase activity (GO:0004674);phosphoprotein phosphatase activity (GO:0004721);protein binding (GO:0005515);ATP binding (GO:0005524);signaling receptor activity (GO:0038023);	--	--
Potri.008G137700	#N/A	-4.22453	#N/A	-3.48573	#N/A	down	#N/A	down	Potri.008G137700	Potri.008G137700.v3.0	gi|118487984|gb|ABK95813.1|	865	0	unknown [Populus trichocarpa]	tr|Q5PNY6|PUB21_ARATH	369	5.63747e-125	U-box domain-containing protein 21 GN=PUB21 OS=Arabidopsis thaliana (Mouse-ear cress) PE=2 SV=1	--	--	--	--	PF04564.10	U-box	domain	respiratory burst involved in defense response (GO:0002679);protein targeting to membrane (GO:0006612);membrane fusion (GO:0006944);response to water deprivation (GO:0009414);ethylene biosynthetic process (GO:0009693);response to chitin (GO:0010200);regulation of plant-type hypersensitive response (GO:0010363);proline transport (GO:0015824);cellular component organization (GO:0016043);protein ubi…	ubiquitin ligase complex (GO:0000151);nucleus (GO:0005634);cytosol (GO:0005829);intracellular organelle (GO:0043229);	ubiquitin-protein transferase activity (GO:0004842);protein binding (GO:0005515);	--	--
Potri.015G041100	#N/A	-3.39593	#N/A	-4.62817	#N/A	down	#N/A	down	Potri.015G041100	Potri.015G041100.v3.0	gi|224135497|ref|XP_002322088.1|	386	2.84282e-137	putative MYB transcription factor family protein [Populus trichocarpa]	tr|Q9S9K9|MYB3_ARATH	216	2.8382e-71	Transcription factor MYB3 GN=MYB3 OS=Arabidopsis thaliana (Mouse-ear cress) PE=1 SV=1	ECU11g1690	106	3e-28	[KAD]	PF00249.26	Myb_DNA-binding	DNA-binding domain	tryptophan biosynthetic process (GO:0000162);MAPK cascade (GO:0000165);defense response to insect (GO:0002213);polyamine catabolic process (GO:0006598);protein targeting to membrane (GO:0006612);oligopeptide transport (GO:0006857);response to wounding (GO:0009611);response to salt stress (GO:0009651);induced systemic resistance (GO:0009682);salicylic acid biosynthetic process (GO:0009697);respons…	nucleus (GO:0005634);plasmodesma (GO:0009506);	DNA binding (GO:0003677);chromatin binding (GO:0003682);sequence-specific DNA binding transcription factor activity (GO:0003700);kinase activity (GO:0016301);	0	K09422
Potri.009G097300	#N/A	-2.52721	#N/A	-3.79026	#N/A	down	#N/A	down	Potri.009G097300	Potri.009G097300.v3.0	gi|566187238|ref|XP_002313867.2|	510	0	hypothetical protein POPTR_0009s10020g [Populus trichocarpa]	--	--	--	--	slr2121	121	4e-33	[R]	PF04199.8	Cyclase	cyclase	--	--	--	--	--
Potri.004G105000	#N/A	-3.1158	#N/A	-4.87097	#N/A	down	#N/A	down	Potri.004G105000	Potri.004G105000.v3.0	gi|566165924|ref|XP_002305963.2|	673	0	hypothetical protein POPTR_0004s10470g [Populus trichocarpa]	tr|Q9S9N9|CCR1_ARATH	124	1.30929e-32	Cinnamoyl-CoA reductase 1 GN=T24D18.5 OS=Arabidopsis thaliana (Mouse-ear cress) PE=1 SV=1	--	--	--	--	PF01073.14	3Beta_HSD	hydroxysteroid dehydrogenase/isomerase family	steroid biosynthetic process (GO:0006694);transport (GO:0006810);defense response (GO:0006952);response to osmotic stress (GO:0006970);organelle organization (GO:0006996);pollen development (GO:0009555);flower development (GO:0009908);response to organic substance (GO:0010033);response to inorganic substance (GO:0010035);gene expression (GO:0010467);RNA metabolic process (GO:0016070);macromolecul…	intracellular membrane-bounded organelle (GO:0043231);cytoplasmic part (GO:0044444);	nucleic acid binding (GO:0003676);3-beta-hydroxy-delta5-steroid dehydrogenase activity (GO:0003854);oxidoreductase activity (GO:0016491);transferase activity (GO:0016740);dihydrokaempferol 4-reductase activity (GO:0045552);	--	--
Potri.016G132200	#N/A	1.81218	#N/A	1.89278	#N/A	up	#N/A	up	Potri.016G132200	Potri.016G132200.v3.0	gi|566210194|ref|XP_002323655.2|	971	0	alanine:glyoxylate aminotransferase 3 family protein [Populus trichocarpa]	tr|Q94AL9|AGT22_ARATH	746	0	Alanine--glyoxylate aminotransferase 2 homolog 2, mitochondrial (Precursor) GN=AGT3 OS=Arabidopsis thaliana (Mouse-ear cress) PE=1 SV=2	SMc00677_3	326	1e-106	[E]	PF00202.16	Aminotran_3	class-III	defense response (GO:0006952);aging (GO:0007568);metabolic process (GO:0008152);glutamine family amino acid biosynthetic process (GO:0009084);response to abiotic stimulus (GO:0009628);response to hormone (GO:0009725);cell wall modification involved in abscission (GO:0009830);heterocycle biosynthetic process (GO:0018130);aromatic compound biosynthetic process (GO:0019438);arginine catabolic proces…	mitochondrion (GO:0005739);vacuolar membrane (GO:0005774);plastid (GO:0009536);	zinc ion binding (GO:0008270);alanine-glyoxylate transaminase activity (GO:0008453);pyridoxal phosphate binding (GO:0030170);	0	K00827
Potri.004G181700	#N/A	1.13344	#N/A	2.25869	#N/A	up	#N/A	up	Potri.004G181700	Potri.004G181700.v3.0	gi|118483011|gb|ABK93417.1|	536	0	unknown [Populus trichocarpa]	tr|Q9SVE5|EXLA2_ARATH	379	3.48859e-134	Expansin-like A2 (Precursor) GN=F22I13.170 OS=Arabidopsis thaliana (Mouse-ear cress) PE=2 SV=1	--	--	--	--	PF01357.16	Pollen_allerg_1	allergen	unidimensional cell growth (GO:0009826);plant-type cell wall loosening (GO:0009828);sexual reproduction (GO:0019953);	extracellular region (GO:0005576);Golgi apparatus (GO:0005794);cytosol (GO:0005829);plant-type cell wall (GO:0009505);plasmodesma (GO:0009506);membrane (GO:0016020);cytoplasmic membrane-bounded vesicle (GO:0016023);	0	--	--
Potri.001G408300	#N/A	-1.80674	#N/A	-2.24057	#N/A	down	#N/A	down	Potri.001G408300	Potri.001G408300.v3.0	gi|566154196|ref|XP_006370353.1|	195	2.03846e-64	hypothetical protein POPTR_0001s41880g [Populus trichocarpa]	--	--	--	--	--	--	--	--	PF12609.3	DUF3774	protein	--	--	--	--	--
Potri.004G103200	#N/A	2.19123	#N/A	3.543	#N/A	up	#N/A	up	Potri.004G103200	Potri.004G103200.v3.0	gi|566165894|ref|XP_006384219.1|	947	0	hypothetical protein POPTR_0004s10320g [Populus trichocarpa]	tr|Q940Z5|PMAT1_ARATH	408	3.87951e-139	Phenolic glucoside malonyltransferase 1 GN=PMAT1 OS=Arabidopsis thaliana (Mouse-ear cress) PE=1 SV=1	--	--	--	--	PF02458.10	Transferase	family	multicellular organismal development (GO:0007275);lipid biosynthetic process (GO:0008610);phenylpropanoid metabolic process (GO:0009698);anthocyanin-containing compound biosynthetic process (GO:0009718);cellular component organization (GO:0016043);cellular biosynthetic process (GO:0044249);single-organism biosynthetic process (GO:0044711);single-organism cellular process (GO:0044763);single-organ…	cytosol (GO:0005829);	acetyl-CoA C-acetyltransferase activity (GO:0003985);N-acyltransferase activity (GO:0016410);transferase activity, transferring acyl groups other than amino-acyl groups (GO:0016747);agmatine N4-coumaroyltransferase activity (GO:0047634);O-malonyltransferase activity (GO:0050736);	--	--
Potri.005G211800	#N/A	-6.25986	#N/A	-6.08129	#N/A	down	#N/A	down	Potri.005G211800	Potri.005G211800.v3.0	gi|566172851|ref|XP_002307596.2|	327	2.04894e-114	hypothetical protein POPTR_0005s23340g [Populus trichocarpa]	tr|Q9ZQI8|NLTL2_ARATH	93	1.04981e-24	Non-specific lipid-transfer protein-like protein At2g13820 (Precursor) GN=At2g13820 OS=Arabidopsis thaliana (Mouse-ear cress) PE=1 SV=1	--	--	--	--	PF14368.1	LTP_2	lipid transfer	steroid biosynthetic process (GO:0006694);transport (GO:0006810);lipid transport (GO:0006869);cellular metabolic process (GO:0044237);single-organism process (GO:0044699);alcohol biosynthetic process (GO:0046165);	intracellular membrane-bounded organelle (GO:0043231);cytoplasmic part (GO:0044444);anchored component of plasma membrane (GO:0046658);	lipid binding (GO:0008289);	--	--
Potri.003G188900	#N/A	1.80532	#N/A	1.7129	#N/A	up	#N/A	up	Potri.003G188900	Potri.003G188900.v3.0	gi|566163426|ref|XP_006385956.1|	674	0	hypothetical protein POPTR_0003s18770g [Populus trichocarpa]	tr|Q8L5A7|SOT15_ARATH	317	4.81064e-107	Cytosolic sulfotransferase 15 GN=MOJ9.18 OS=Arabidopsis thaliana (Mouse-ear cress) PE=1 SV=1	--	--	--	--	PF00685.22	Sulfotransfer_1	domain	response to abiotic stimulus (GO:0009628);jasmonic acid biosynthetic process (GO:0009695);cytokinin-activated signaling pathway (GO:0009736);flavonoid metabolic process (GO:0009812);jasmonic acid mediated signaling pathway (GO:0009867);brassinosteroid metabolic process (GO:0016131);glucosinolate biosynthetic process (GO:0019761);response to jasmonic acid stimulus involved in jasmonic acid and eth…	cytoplasm (GO:0005737);intracellular membrane-bounded organelle (GO:0043231);	sulfotransferase activity (GO:0008146);3-methylthiopropyl-desulfoglucosinolate sulfotransferase activity (GO:0080066);4-methylthiobutyl-desulfoglucosinolate sulfotransferase activity (GO:0080067);5-methylthiopentyl-desulfoglucosinolate sulfotransferase activity (GO:0080068);7-methylthioheptyl-desulfoglucosinolate sulfotransferase activity (GO:0080069);8-methylthiooctyl-desulfoglucosinolate sulfot…	--	--
Potri.013G110700	#N/A	1.29507	#N/A	1.80228	#N/A	up	#N/A	up	Potri.013G110700	Potri.013G110700.v3.0	gi|743930203|ref|XP_011009347.1|	805	0	PREDICTED: transcription factor TCP23-like [Populus euphratica]	tr|Q9C7G4|TCP22_ARATH	288	1.50563e-94	Transcription factor TCP22 GN=TCP22 OS=Arabidopsis thaliana (Mouse-ear cress) PE=2 SV=1	--	--	--	--	PF03634.8	TCP	family transcription factor	MAPK cascade (GO:0000165);protein targeting to membrane (GO:0006612);regulation of cell size (GO:0008361);response to bacterium (GO:0009617);systemic acquired resistance, salicylic acid mediated signaling pathway (GO:0009862);jasmonic acid mediated signaling pathway (GO:0009867);leaf morphogenesis (GO:0009965);regulation of hydrogen peroxide metabolic process (GO:0010310);regulation of plant-type…	nucleus (GO:0005634);	core promoter proximal region sequence-specific DNA binding (GO:0000987);core promoter binding (GO:0001047);sequence-specific DNA binding transcription factor activity (GO:0003700);protein binding (GO:0005515);	--	--
Potri.001G442300	#N/A	-4.86517	#N/A	-4.47585	#N/A	down	#N/A	down	Potri.001G442300	Potri.001G442300.v3.0	gi|566154526|ref|XP_002300491.2|	384	4.80767e-136	hypothetical protein POPTR_0001s43290g [Populus trichocarpa]	tr|B9GIE4|CSPL5_POPTR	384	2.24889e-138	CASP-like protein 1B2 GN=POPTRDRAFT_798217 OS=Populus trichocarpa (Western balsam poplar) PE=3 SV=3	--	--	--	--	PF04535.7	DUF588	of unknown function (DUF588)	transition metal ion transport (GO:0000041);	extracellular region (GO:0005576);plasma membrane (GO:0005886);integral component of membrane (GO:0016021);	protein binding (GO:0005515);	--	--
Potri.013G154400	#N/A	-3.80561	#N/A	-3.62701	#N/A	down	#N/A	down	Potri.013G154400	Potri.013G154400.v3.0	gi|224124728|ref|XP_002319407.1|	593	0	peroxidase family protein [Populus trichocarpa]	tr|P22195|PER1_ARAHY	444	3.10499e-158	Cationic peroxidase 1 (Precursor) GN=PNC1 OS=Arachis hypogaea (Peanut) PE=1 SV=2	--	--	--	--	PF00141.18	peroxidase	0	defense response to nematode (GO:0002215);response to oxidative stress (GO:0006979);flower development (GO:0009908);hydrogen peroxide catabolic process (GO:0042744);oxidation-reduction process (GO:0055114);	cell wall (GO:0005618);vacuolar membrane (GO:0005774);Golgi apparatus (GO:0005794);cytosol (GO:0005829);cytoplasmic membrane-bounded vesicle (GO:0016023);apoplast (GO:0048046);	peroxidase activity (GO:0004601);protein binding (GO:0005515);heme binding (GO:0020037);metal ion binding (GO:0046872);	0	K00430
Potri.008G108400	#N/A	-5.17449	#N/A	-5.98701	#N/A	down	#N/A	down	Potri.008G108400	Potri.008G108400.v3.0	gi|224099201|ref|XP_002311401.1|	441	5.40232e-158	hypothetical protein POPTR_0008s10780g [Populus trichocarpa]	--	--	--	--	--	--	--	--	--	--	--	--	--	--	--	--
Potri.005G107800	#N/A	-2.43561	#N/A	-3.12219	#N/A	down	#N/A	down	Potri.005G107800	Potri.005G107800.v3.0	gi|566170692|ref|XP_006383039.1|	353	1.55807e-124	hypothetical protein POPTR_0005s10960g [Populus trichocarpa]	tr|Q6K8Z4|FH7_ORYSJ	30	1.06747e-06	Formin-like protein 7 OS=Oryza sativa subsp. japonica (Rice) PE=3 SV=2	--	--	--	--	--	--	--	--	--	--	--	--
Potri.001G249700	#N/A	-4.47332	#N/A	-4.43665	#N/A	down	#N/A	down	Potri.001G249700	Potri.001G249700.v3.0	gi|566150972|ref|XP_002299820.2|	1038	0	Cytochrome P450 86A1 family protein [Populus trichocarpa]	tr|P48422|C86A1_ARATH	820	0	Cytochrome P450 86A1 GN=K19M22.6 OS=Arabidopsis thaliana (Mouse-ear cress) PE=1 SV=2	BH0579	126	1e-30	[Q]	PF00067.17	p450	P450	transition metal ion transport (GO:0000041);fatty acid metabolic process (GO:0006631);response to wounding (GO:0009611);response to abiotic stimulus (GO:0009628);jasmonic acid metabolic process (GO:0009694);response to jasmonic acid (GO:0009753);hormone-mediated signaling pathway (GO:0009755);suberin biosynthetic process (GO:0010345);very long-chain fatty acid biosynthetic process (GO:0042761);pi…	extracellular region (GO:0005576);vacuole (GO:0005773);endoplasmic reticulum (GO:0005783);	iron ion binding (GO:0005506);protein binding (GO:0005515);electron carrier activity (GO:0009055);alkane 1-monooxygenase activity (GO:0018685);oxygen binding (GO:0019825);heme binding (GO:0020037);aromatase activity (GO:0070330);	0	K15401
Potri.007G053400	#N/A	-3.2917	#N/A	-3.72426	#N/A	down	#N/A	down	Potri.007G053400	Potri.007G053400.v3.0	gi|566180489|ref|XP_006380636.1|	660	0	Peroxidase 50 precursor family protein [Populus trichocarpa]	tr|Q43873|PER73_ARATH	468	3.97397e-167	Peroxidase 73 (Precursor) GN=K8K14.13 OS=Arabidopsis thaliana (Mouse-ear cress) PE=1 SV=1	--	--	--	--	PF00141.18	peroxidase	0	defense response to nematode (GO:0002215);steroid biosynthetic process (GO:0006694);iron ion transport (GO:0006826);response to oxidative stress (GO:0006979);response to desiccation (GO:0009269);response to cold (GO:0009409);plant-type cell wall modification (GO:0009827);pollen tube growth (GO:0009860);flower development (GO:0009908);trichoblast differentiation (GO:0010054);cellular response to i…	extracellular region (GO:0005576);vacuolar membrane (GO:0005774);Golgi apparatus (GO:0005794);cytosol (GO:0005829);plant-type cell wall (GO:0009505);	peroxidase activity (GO:0004601);protein binding (GO:0005515);heme binding (GO:0020037);metal ion binding (GO:0046872);	0	K00430
Potri.010G055300	#N/A	-2.31927	#N/A	-1.84702	#N/A	down	#N/A	down	Potri.010G055300	Potri.010G055300.v3.0	gi|566189435|ref|XP_002314553.2|	328	3.20812e-114	hypothetical protein POPTR_0010s06550g [Populus trichocarpa]	--	--	--	--	--	--	--	--	PF06522.6	B12D	reductase complex 1 MLRQ subunit	0	peroxisome (GO:0005777);	0	--	--
Potri.002G064000	#N/A	-1.621	#N/A	-3.09594	#N/A	down	#N/A	down	Potri.002G064000	Potri.002G064000.v3.0	gi|566156557|ref|XP_002300900.2|	940	0	alliinase family protein [Populus trichocarpa]	tr|Q93Z38|TAR4_ARATH	532	0	Tryptophan aminotransferase-related protein 4 OS=Arabidopsis thaliana (Mouse-ear cress) PE=2 SV=2	--	--	--	--	PF04864.8	Alliinase_C	0	metabolic process (GO:0008152);shade avoidance (GO:0009641);indoleacetic acid biosynthetic process (GO:0009684);response to ethylene (GO:0009723);positive gravitropism (GO:0009958);maintenance of root meristem identity (GO:0010078);phloem or xylem histogenesis (GO:0010087);cotyledon vascular tissue pattern formation (GO:0010588);defense response to bacterium (GO:0042742);gynoecium development (GO…	extracellular region (GO:0005576);cytoplasm (GO:0005737);	L-alanine:2-oxoglutarate aminotransferase activity (GO:0004021);L-tyrosine:2-oxoglutarate aminotransferase activity (GO:0004838);carbon-sulfur lyase activity (GO:0016846);pyridoxal phosphate binding (GO:0030170);L-phenylalanine:pyruvate aminotransferase activity (GO:0047312);alliin lyase activity (GO:0047654);L-leucine:2-oxoglutarate aminotransferase activity (GO:0050048);L-tryptophan:2-oxoglutar…	--	--
Potri.001G048700	#N/A	-1.13712	#N/A	-1.6116	#N/A	down	#N/A	down	Potri.001G048700	Potri.001G048700.v3.0	gi|566148986|ref|XP_002297807.2|	2894	0	hypothetical protein POPTR_0001s14660g [Populus trichocarpa]	tr|Q76CU2|PDR1_TOBAC	2225	0	Pleiotropic drug resistance protein 1 GN=PDR1 OS=Nicotiana tabacum (Common tobacco) PE=2 SV=1	YOR328w_3	239	1e-69	[V]	PF01061.19	ABC2_membrane	type transporter	ATP catabolic process (GO:0006200);protein targeting to membrane (GO:0006612);drug transmembrane transport (GO:0006855);cellular response to nitrogen starvation (GO:0006995);response to water deprivation (GO:0009414);detection of biotic stimulus (GO:0009595);salicylic acid biosynthetic process (GO:0009697);response to ethylene (GO:0009723);abscisic acid-activated signaling pathway (GO:0009738);re…	mitochondrion (GO:0005739);vacuolar membrane (GO:0005774);cytosol (GO:0005829);plasma membrane (GO:0005886);plasmodesma (GO:0009506);chloroplast envelope (GO:0009941);membrane (GO:0016020);integral component of membrane (GO:0016021);	ATP binding (GO:0005524);cadmium ion transmembrane transporter activity (GO:0015086);organic phosphonate transmembrane-transporting ATPase activity (GO:0015416);polyamine-transporting ATPase activity (GO:0015417);heme-transporting ATPase activity (GO:0015439);lupeol synthase activity (GO:0042299);ATPase activity, coupled to transmembrane movement of substances (GO:0042626);	--	--
Potri.018G085700	#N/A	-1.6568	#N/A	-2.65123	#N/A	down	#N/A	down	Potri.018G085700	Potri.018G085700.v3.0	gi|566214972|ref|XP_002324441.2|	585	0	hypothetical protein POPTR_0018s09270g [Populus trichocarpa]	tr|O80654|ERF37_ARATH	199	3.84948e-63	Ethylene-responsive transcription factor ERF037 GN=ERF037 OS=Arabidopsis thaliana (Mouse-ear cress) PE=2 SV=1	--	--	--	--	PF00847.15	AP2	domain	regulation of transcription, DNA-templated (GO:0006355);response to cold (GO:0009409);response to water deprivation (GO:0009414);response to abscisic acid (GO:0009737);embryo development ending in seed dormancy (GO:0009793);multidimensional cell growth (GO:0009825);positive regulation of transcription, DNA-templated (GO:0045893);defense response to fungus (GO:0050832);	nucleus (GO:0005634);	DNA binding (GO:0003677);sequence-specific DNA binding transcription factor activity (GO:0003700);sequence-specific DNA binding (GO:0043565);	--	--
Potri.002G013200	#N/A	-3.61214	#N/A	-5.03557	#N/A	down	#N/A	down	Potri.002G013200	Potri.002G013200.v3.0	gi|566155683|ref|XP_006386150.1|	1021	0	hypothetical protein POPTR_0002s01460g [Populus trichocarpa]	tr|P42758|XERO2_ARATH	73	8.4821e-15	Dehydrin Xero 2 GN=F24M12.10 OS=Arabidopsis thaliana (Mouse-ear cress) PE=2 SV=1	--	--	--	--	PF00257.14	Dehydrin	0	response to stress (GO:0006950);response to cold (GO:0009409);response to water deprivation (GO:0009414);response to water (GO:0009415);anatomical structure morphogenesis (GO:0009653);response to hormone (GO:0009725);response to lipid (GO:0033993);single-organism developmental process (GO:0044767);system development (GO:0048731);cellular developmental process (GO:0048869);	membrane (GO:0016020);intracellular membrane-bounded organelle (GO:0043231);cytoplasmic part (GO:0044444);cell periphery (GO:0071944);	binding (GO:0005488);	--	--
Potri.001G044500	#N/A	-1.76613	#N/A	-1.92499	#N/A	down	#N/A	down	Potri.001G044500	Potri.001G044500.v3.0	gi|566147038|ref|XP_006368511.1|	639	0	WRKY transcription factor 40 family protein [Populus trichocarpa]	tr|Q9SAH7|WRK40_ARATH	300	1.55535e-101	Probable WRKY transcription factor 40 GN=WRKY40 OS=Arabidopsis thaliana (Mouse-ear cress) PE=1 SV=1	--	--	--	--	PF03106.10	WRKY	DNA -binding domain	MAPK cascade (GO:0000165);response to molecule of bacterial origin (GO:0002237);respiratory burst involved in defense response (GO:0002679);regulation of transcription, DNA-templated (GO:0006355);protein targeting to membrane (GO:0006612);cation transport (GO:0006812);amino acid transport (GO:0006865);membrane fusion (GO:0006944);cellular response to starvation (GO:0009267);response to wounding (…	nucleus (GO:0005634);	sequence-specific DNA binding transcription factor activity (GO:0003700);protein binding (GO:0005515);sequence-specific DNA binding (GO:0043565);	--	--
Potri.003G056200	#N/A	2.14856	#N/A	2.09035	#N/A	up	#N/A	up	Potri.003G056200	Potri.003G056200.v3.0	gi|743913815|ref|XP_011000827.1|	1277	0	PREDICTED: probable sulfate transporter 3.4 [Populus euphratica]	tr|Q9LW86|SUT34_ARATH	1011	0	Probable sulfate transporter 3.4 GN=SULTR3;4 OS=Arabidopsis thaliana (Mouse-ear cress) PE=2 SV=1	slr1776	258	5e-77	[P]	PF00916.15	Sulfate_transp	transporter family	transition metal ion transport (GO:0000041);oligopeptide transport (GO:0006857);sulfate transport (GO:0008272);indoleacetic acid biosynthetic process (GO:0009684);cellular response to sulfate starvation (GO:0009970);response to nitrate (GO:0010167);nitrate transport (GO:0015706);cysteine biosynthetic process (GO:0019344);glucosinolate biosynthetic process (GO:0019761);cellular cation homeostasis …	plasma membrane (GO:0005886);plasmodesma (GO:0009506);chloroplast (GO:0009507);integral component of membrane (GO:0016021);membrane part (GO:0044425);	secondary active sulfate transmembrane transporter activity (GO:0008271);sulfate transmembrane transporter activity (GO:0015116);	0	K17471
Potri.002G085100	#N/A	1.93947	#N/A	2.69704	#N/A	up	#N/A	up	Potri.002G085100	Potri.002G085100.v3.0	gi|566156946|ref|XP_002302243.2|	748	0	nodulin MtN21 family protein [Populus trichocarpa]	tr|F4HZQ7|WTR5_ARATH	478	3.88737e-169	WAT1-related protein At1g21890 GN=At1g21890 OS=Arabidopsis thaliana (Mouse-ear cress) PE=2 SV=1	CAC1538	67.4	8e-12	[GER]	PF00892.15	EamA	transporter family	Golgi to vacuole transport (GO:0006896);response to abiotic stimulus (GO:0009628);auxin-activated signaling pathway (GO:0009734);unidimensional cell growth (GO:0009826);plant-type secondary cell wall biogenesis (GO:0009834);tissue development (GO:0009888);root morphogenesis (GO:0010015);mRNA modification (GO:0016556);glucosinolate biosynthetic process (GO:0019761);amino acid export (GO:0032973);a…	extracellular region (GO:0005576);mitochondrion (GO:0005739);plasma membrane (GO:0005886);cell cortex (GO:0005938);chloroplast (GO:0009507);plant-type vacuole membrane (GO:0009705);membrane (GO:0016020);	protein binding (GO:0005515);L-amino acid efflux transmembrane transporter activity (GO:0034639);	--	--
Potri.014G006900	#N/A	-2.50785	#N/A	-2.87025	#N/A	down	#N/A	down	Potri.014G006900	Potri.014G006900.v3.0	gi|224129772|ref|XP_002320667.1|	173	5.24104e-56	Phytosulfokines 3 precursor family protein [Populus trichocarpa]	tr|Q9M2Y0|PSK3_ARATH	84	3.41734e-23	Phytosulfokine-beta (Precursor) GN=T16K5.130 OS=Arabidopsis thaliana (Mouse-ear cress) PE=2 SV=2	--	--	--	--	PF06404.7	PSK	precursor protein (PSK)	protein targeting to membrane (GO:0006612);multicellular organismal development (GO:0007275);cell proliferation (GO:0008283);positive regulation of flavonoid biosynthetic process (GO:0009963);regulation of plant-type hypersensitive response (GO:0010363);proline transport (GO:0015824);	extracellular region (GO:0005576);	growth factor activity (GO:0008083);	--	--
Potri.002G167900	#N/A	-1.89854	#N/A	-2.31296	#N/A	down	#N/A	down	Potri.002G167900	Potri.002G167900.v3.0	gi|224067956|ref|XP_002302617.1|	174	1.1864e-56	hypothetical protein POPTR_0002s16940g [Populus trichocarpa]	--	--	--	--	--	--	--	--	--	--	--	--	--	--	--	--
Potri.014G109000	#N/A	-6.92064	#N/A	-7.73274	#N/A	down	#N/A	down	Potri.014G109000	Potri.014G109000.v3.0	gi|566203584|ref|XP_002320916.2|	134	1.07711e-40	hypothetical protein POPTR_0014s10460g, partial [Populus trichocarpa]	--	--	--	--	--	--	--	--	--	--	--	0	plasma membrane (GO:0005886);	0	--	--
Potri.003G218900	#N/A	-1.30457	#N/A	-2.23016	#N/A	down	#N/A	down	Potri.003G218900	Potri.003G218900.v3.0	gi|743835974|ref|XP_011025153.1|	1022	0	PREDICTED: protochlorophyllide-dependent translocon component 52, chloroplastic-like [Populus euphratica]	tr|Q8W496|PTC52_ARATH	609	0	Protochlorophyllide-dependent translocon component 52, chloroplastic (Precursor) GN=L73G19.30 OS=Arabidopsis thaliana (Mouse-ear cress) PE=1 SV=1	slr1747	240	2e-72	[PR]	PF08417.7	PaO	a oxygenase	cysteine metabolic process (GO:0006534);response to stress (GO:0006950);protein localization (GO:0008104);flower development (GO:0009908);response to inorganic substance (GO:0010035);fruit development (GO:0010154);chlorophyll metabolic process (GO:0015994);aromatic compound biosynthetic process (GO:0019438);cellular nitrogen compound metabolic process (GO:0034641);pigment metabolic process (GO:00…	chloroplast thylakoid (GO:0009534);chloroplast envelope (GO:0009941);plastid membrane (GO:0042170);	electron carrier activity (GO:0009055);chlorophyllide a oxygenase [overall] activity (GO:0010277);oxidoreductase activity (GO:0016491);metal ion binding (GO:0046872);transition metal ion binding (GO:0046914);2 iron, 2 sulfur cluster binding (GO:0051537);	--	--
Potri.012G104600	#N/A	-4.16033	#N/A	-4.23995	#N/A	down	#N/A	down	Potri.012G104600	Potri.012G104600.v3.0	gi|566197811|ref|XP_002318762.2|	760	0	MATRIX METALLOproteinASE [Populus trichocarpa]	tr|P29136|MEP1_SOYBN	273	6.16698e-90	Metalloendoproteinase 1 (Precursor) OS=Glycine max (Soybean) PE=1 SV=2	--	--	--	--	PF00413.19	Peptidase_M10	0	proteolysis (GO:0006508);	extracellular matrix (GO:0031012);	metalloendopeptidase activity (GO:0004222);zinc ion binding (GO:0008270);hydrolase activity (GO:0016787);	--	--
Potri.017G118700	#N/A	1.95349	#N/A	2.02627	#N/A	up	#N/A	up	Potri.017G118700	Potri.017G118700.v3.0	gi|566171515|ref|XP_006383409.1|	196	7.01193e-65	hypothetical protein POPTR_0005s15210g [Populus trichocarpa]	tr|Q43681|NLTP_VIGUN	116	1.97668e-35	Probable non-specific lipid-transfer protein AKCS9 (Precursor) OS=Vigna unguiculata (Cowpea) PE=2 SV=1	--	--	--	--	PF14368.1	LTP_2	lipid transfer	transport (GO:0006810);	cell part (GO:0044464);	lipid binding (GO:0008289);	--	--
Potri.019G030900	#N/A	-2.5313	#N/A	-2.65001	#N/A	down	#N/A	down	Potri.019G030900	Potri.019G030900.v3.0	gi|224144734|ref|XP_002325395.1|	482	2.75669e-173	aquaporin SIP1.2 family protein [Populus trichocarpa]	tr|Q9ATM2|SIP12_MAIZE	310	8.97536e-108	Aquaporin SIP1-2 GN=SIP1-2 OS=Zea mays (Maize) PE=2 SV=1	SMc01870	50.8	6e-07	[G]	PF00230.15	MIP	intrinsic protein	transport (GO:0006810);response to stress (GO:0006950);response to abiotic stimulus (GO:0009628);cellular metabolic process (GO:0044237);single-organism cellular process (GO:0044763);single-organism transport (GO:0044765);response to arsenic-containing substance (GO:0046685);response to oxygen-containing compound (GO:1901700);	vacuole (GO:0005773);endoplasmic reticulum (GO:0005783);integral component of membrane (GO:0016021);cytoplasmic membrane-bounded vesicle (GO:0016023);	transporter activity (GO:0005215);water channel activity (GO:0015250);	0	K09875
Potri.016G134600	#N/A	1.23787	#N/A	1.39162	#N/A	up	#N/A	up	Potri.016G134600	Potri.016G134600.v3.0	gi|743929064|ref|XP_011008754.1|	1149	0	PREDICTED: probable serine/threonine-protein kinase WNK5 isoform X1 [Populus euphratica]	tr|Q9SCU5|WNK5_ARATH	578	0	Probable serine/threonine-protein kinase WNK5 GN=WNK5 OS=Arabidopsis thaliana (Mouse-ear cress) PE=1 SV=2	ECU05g0630	214	4e-60	[RTKL]	PF00069.20	Pkinase	kinase domain	MAPK cascade (GO:0000165);protein phosphorylation (GO:0006468);amino acid transport (GO:0006865);circadian rhythm (GO:0007623);positive regulation of flower development (GO:0009911);organ senescence (GO:0010260);cellular response to phosphate starvation (GO:0016036);galactolipid biosynthetic process (GO:0019375);cellular response to water deprivation (GO:0042631);protein autophosphorylation (GO:0…	nucleus (GO:0005634);cytoplasm (GO:0005737);membrane (GO:0016020);	nucleotide binding (GO:0000166);protein serine/threonine kinase activity (GO:0004674);binding (GO:0005488);protein binding (GO:0005515);	0	K08867
Potri.010G104600	#N/A	-1.67264	#N/A	-1.53554	#N/A	down	#N/A	down	Potri.010G104600	Potri.010G104600.v3.0	gi|566190286|ref|XP_002314778.2|	1211	0	hypothetical protein POPTR_0010s11530g [Populus trichocarpa]	tr|Q8L612|MACP1_ARATH	715	0	MACPF domain-containing protein At1g14780 GN=At1g14780 OS=Arabidopsis thaliana (Mouse-ear cress) PE=2 SV=1	--	--	--	--	PF01823.14	MACPF	domain	plant-type hypersensitive response (GO:0009626);systemic acquired resistance (GO:0009627);response to abiotic stimulus (GO:0009628);response to endogenous stimulus (GO:0009719);lignin biosynthetic process (GO:0009809);salicylic acid mediated signaling pathway (GO:0009863);regulation of salicylic acid metabolic process (GO:0010337);arsenite transport (GO:0015700);proline transport (GO:0015824);mem…	nucleus (GO:0005634);cytosol (GO:0005829);plasma membrane (GO:0005886);	copper ion binding (GO:0005507);arsenite-transmembrane transporting ATPase activity (GO:0015446);glutathione gamma-glutamylcysteinyltransferase activity (GO:0016756);cadmium ion binding (GO:0046870);phytochelatin transmembrane transporter activity (GO:0071992);	--	--
Potri.013G026600	#N/A	-2.40778	#N/A	-3.07825	#N/A	down	#N/A	down	Potri.013G026600	Potri.013G026600.v3.0	gi|566199063|ref|XP_006375776.1|	1055	0	hypothetical protein POPTR_0013s02760g [Populus trichocarpa]	tr|Q68KI4|NHX1_ARATH	651	0	Sodium/hydrogen exchanger 1 GN=NHX1 OS=Arabidopsis thaliana (Mouse-ear cress) PE=1 SV=2	SPAC15A10.06	211	4e-60	[P]	PF00999.16	Na_H_Exchanger	exchanger family	sodium ion transport (GO:0006814);regulation of pH (GO:0006885);response to stress (GO:0006950);monovalent inorganic cation transport (GO:0015672);metal ion transport (GO:0030001);single-organism cellular process (GO:0044763);transmembrane transport (GO:0055085);	integral component of membrane (GO:0016021);	sodium:proton antiporter activity (GO:0015385);	--	--
Potri.006G138800	#N/A	1.55043	#N/A	3.51385	#N/A	up	#N/A	up	Potri.006G138800	Potri.006G138800.v3.0	gi|566176321|ref|XP_006381587.1|	431	2.57888e-154	AP2 domain-containing transcription factor family protein [Populus trichocarpa]	tr|Q84QC2|ERF17_ARATH	190	1.44451e-61	Ethylene-responsive transcription factor ERF017 GN=ERF017 OS=Arabidopsis thaliana (Mouse-ear cress) PE=2 SV=1	--	--	--	--	PF00847.15	AP2	domain	defense response to insect (GO:0002213);respiratory burst involved in defense response (GO:0002679);regulation of transcription, DNA-templated (GO:0006355);response to water deprivation (GO:0009414);response to wounding (GO:0009611);abscisic acid-activated signaling pathway (GO:0009738);response to brassinosteroid (GO:0009741);response to salicylic acid (GO:0009751);response to jasmonic acid (GO:…	nucleus (GO:0005634);cytoplasm (GO:0005737);	DNA binding (GO:0003677);sequence-specific DNA binding transcription factor activity (GO:0003700);	--	--
Potri.014G113500	#N/A	-2.68429	#N/A	-2.77836	#N/A	down	#N/A	down	Potri.014G113500	Potri.014G113500.v3.0	gi|566203671|ref|XP_006375419.1|	2469	0	multidrug resistant ABC transporter family protein [Populus trichocarpa]	tr|Q9M1Q9|AB21B_ARATH	1896	0	ABC transporter B family member 21 GN=T17J13.110 OS=Arabidopsis thaliana (Mouse-ear cress) PE=1 SV=2	SPCC663.03	802	0	[V]	PF00664.18	ABC_membrane	transporter transmembrane region	polysaccharide biosynthetic process (GO:0000271);response to superoxide (GO:0000303);nucleobase-containing compound metabolic process (GO:0006139);ATP catabolic process (GO:0006200);ER to Golgi vesicle-mediated transport (GO:0006888);cell adhesion (GO:0007155);regulation of cell size (GO:0008361);toxin catabolic process (GO:0009407);response to water deprivation (GO:0009414);response to nematode …	nucleus (GO:0005634);plasma membrane (GO:0005886);plasmodesma (GO:0009506);integral component of membrane (GO:0016021);	protein binding (GO:0005515);ATP binding (GO:0005524);xenobiotic-transporting ATPase activity (GO:0008559);auxin influx transmembrane transporter activity (GO:0010328);auxin efflux transmembrane transporter activity (GO:0010329);phosphate ion transmembrane-transporting ATPase activity (GO:0015415);	0	K05658
Potri.006G104800	#N/A	1.39639	#N/A	1.68589	#N/A	up	#N/A	up	Potri.006G104800	Potri.006G104800.v3.0	gi|224091060|ref|XP_002309164.1|	218	5.27101e-73	macrophage migration inhibitory factor family protein [Populus trichocarpa]	--	--	--	--	--	--	--	--	PF01187.13	MIF	migration inhibitory factor (MIF)	tryptophan catabolic process (GO:0006569);inflammatory response (GO:0006954);indoleacetic acid biosynthetic process (GO:0009684);response to other organism (GO:0051707);	peroxisome (GO:0005777);	0	0	K07253
Potri.004G040600	#N/A	-4.06233	#N/A	-4.48558	#N/A	down	#N/A	down	Potri.004G040600	Potri.004G040600.v3.0	gi|224077142|ref|XP_002305151.1|	518	0	hypothetical protein POPTR_0004s04070g [Populus trichocarpa]	tr|P24805|TSJT1_TOBAC	119	7.97733e-34	Stem-specific protein TSJT1 GN=TSJT1 OS=Nicotiana tabacum (Common tobacco) PE=2 SV=1	--	--	--	--	PF12481.3	DUF3700	induced protein	--	--	--	--	--
[truncated: 872 more rows]

## Sheet: Divergently regulated 49 genes
Supplementary Datasets 3. Co-expressed DEGs in poplar infected with canker pathogens. B: 49 divergently regualted DE genes.
Query Gene	Bdo_Ph	Bdo_Xy	Vso_Ph	Vso_Xy	Bdo_Ph	Bdo_Xy	Vso_Ph	Vso_Xy	Query_GeneName	geneID	NR:Seq-id	NR:Score	NR:Evalue	NR:Description	Uniprot:UniProtKB-AC	Uniprot:Score	Uniprot:Evalue	Uniprot:Description	COG:gene	COG:Score	COG:Eval	COG:num	Pfam:pfam_ID	Pfam:pfam_Name	Pfam:pfam_Description	GO:biological_process	GO:cellular_component	GO:molecular_function	KEGG:KO	KEGG:Description
[truncated: 49 more rows]

## Sheet: 45 CE genes in 4 groups
Supplementary Datasets 3. Co-expressed DEGs in poplar infected with canker pathogens. C: 45 co-expressed in 4 groups.
[truncated: 46 more rows]
